# Supplementary material for: The ZAT14 family promotes cell death and regulates expansins to affect xylem formation and salt tolerance in Arabidopsis
Source: Plant Cell. 2025 Nov 13;37(12):koaf271. doi: 10.1093/plcell/koaf271 (PMC12702618; doi:10.1093/plcell/koaf271)
Supplement: koaf271_Supplementary_Data [file koaf271_supplementary_data.zip]

Archive with 9 entries (9 files):
- Supplementary_Data.pdf
- TPC-2025-0013-Supplementary Data Set S1.xlsx
- TPC-2025-0013-Supplementary Data Set S2.xlsx
- TPC-2025-0013-Supplementary Data Set S3.xlsx
- TPC-2025-0013-Supplementary Data Set S4.xlsx
- TPC-2025-0013-Supplementary Data Set S5.xlsx
- TPC-2025-0013-Supplementary Data Set S6.xlsx
- TPC-2025-0013-Supplementary File S1.txt
- TPC-2025-0013-Supplementary File S2.nwk
