# Supplementary material for: The ZAT14 family promotes cell death and regulates expansins to affect xylem formation and salt tolerance in Arabidopsis
Source: Plant Cell. 2025 Nov 13;37(12):koaf271. doi: 10.1093/plcell/koaf271 (PMC12702618; doi:10.1093/plcell/koaf271)
Supplement: koaf271_Supplementary_Data [file koaf271_supplementary_data.zip › TPC-2025-0013-Supplementary Data Set S1.xlsx]

## Sheet: Sheet1
Supplementary Data Set S1. List of genes differentially expressed in ZAT14-OE and zat mutants.
	35S::XVE>>ZAT14 (ZAT14 OE): 5µM estradiol treatment
	Mock: ethanol treatment

## Sheet: ZAT14 OE 8h vs Mock 8h
ID	baseMean	log2FoldChange	lfcSE	stat	pvalue	padj	Significance
AT1G01010	1872.21285500067	0.107247282779862	0.23936655710839	0.448046226989423	0.654119834854485	0.788491235057133	No	NoChange
AT1G01020	529.382064558875	0.114900909212549	0.526132134832153	0.218387932623057	0.827126867010938	0.902737700738744	No	NoChange
AT1G01030	126.209822041427	1.82940300768674	0.429374869586893	4.26061965258197	2.03860906918978e-05	0.00017019678259648	Yes	Up
AT1G01040	2982.49945505458	0.0392173822488268	0.146945972271982	0.26688300225228	0.789559244358893	0.878223799886012	No	NoChange
AT1G01046	0	NA	NA	NA	NA	NA	No	NoChange
AT1G01050	2630.52567421268	-0.811884610366852	0.277648199135832	-2.92414866328616	0.00345399744784393	0.0144858874358363	Yes	Down
AT1G01060	8483.30788933249	-0.0572055853664619	1.04979096845792	-0.0544923580839083	0.956542896910766	0.981119239208561	No	NoChange
AT1G01070	759.406277980302	-0.932206505242168	0.434579788520982	-2.14507561066007	0.0319468021053313	0.0884522128762498	No	NoChange
AT1G01073	0.0401714859095038	0	6.00631008342227	0	1	NA	No	NoChange
AT1G01080	233.997248455267	-0.417347264736946	0.246405221899476	-1.69374358838551	0.090314017771941	0.198000552175915	No	NoChange
AT1G01090	14380.653115615	0.431046120314669	0.111055458009019	3.88135916993528	0.000103874297750957	0.00071900087736053	Yes	Up
AT1G01100	13251.0923295193	-0.0820061571786422	0.201082477371121	-0.407823487410543	0.683403268690406	0.808805014005892	No	NoChange
AT1G01110	977.777420056295	-0.113084594095751	0.208598713061126	-0.542115492642631	0.587738946621501	0.736379458417989	No	NoChange
AT1G01115	0	NA	NA	NA	NA	NA	No	NoChange
AT1G01120	4547.21786246199	0.777872493641752	0.299631939741634	2.59609337480008	0.00942904372335455	0.0331462058728437	Yes	Up
AT1G01130	159.769748648614	-0.854217756274729	0.252759869184586	-3.37956242432974	0.000726013179704191	0.00381485992895661	Yes	Down
AT1G01140	957.381003905593	2.32017950798362	0.250284655325706	9.27016282705893	1.85861970840688e-20	1.82717874065233e-18	Yes	Up
AT1G01150	1.82177335127104	-0.153991499655866	2.05836390326651	-0.074812572942758	0.94036383809188	0.971220410554839	No	NoChange
AT1G01160	2716.53359219355	-0.0206356675961618	0.328716390876193	-0.0627765093829287	0.949944471762328	0.977406096724059	No	NoChange
AT1G01170	79.1805929619643	-2.03932705607842	0.437231954996031	-4.66417660643521	3.09855192960973e-06	3.16463546275381e-05	Yes	Down
AT1G01180	1326.46588288325	1.35384656087476	0.363636497189338	3.72307667502867	0.00019680972031237	0.00124879320969316	Yes	Up
AT1G01183	5.27891033473532	1.09252858233042	1.3222396354927	0.826271239345596	0.408650244555467	0.581782383253575	No	NoChange
AT1G01190	131.610103809157	-0.375860701423431	0.369363375561885	-1.01759060668011	0.308872553195673	0.47989416065096	No	NoChange
AT1G01200	183.514330308647	-0.987827171739692	0.290009025606264	-3.40619458196047	0.000658752104228409	0.00350684922661287	Yes	Down
AT1G01210	650.689512997329	0.307638820515493	0.175347887982984	1.75444839429915	0.0793537051694824	0.179509101324092	No	NoChange
AT1G01220	1437.22032101303	-0.0642674287370599	0.124710385235082	-0.515333415223715	0.606320052516379	0.752338873269095	No	NoChange
AT1G01225	210.983132282883	0.307905501771755	0.303465618037988	1.01463059888785	0.310281947698473	0.481318778314967	No	NoChange
AT1G01230	1297.67503346824	-0.0591924929850263	0.270426623419455	-0.218885597270553	0.826739166147549	0.902617966328214	No	NoChange
AT1G01240	672.485847220078	-0.398728548963448	0.540820824893927	-0.737265524199539	0.460960893427852	0.62970147513075	No	NoChange
AT1G01250	0.0803429718190077	0	6.00631008342227	0	1	NA	No	NoChange
AT1G01260	2106.1665631527	1.27449517710844	0.165566878203634	7.6977665517188	1.38465038524313e-14	6.13092420577096e-13	Yes	Up
AT1G01270	0	NA	NA	NA	NA	NA	No	NoChange
AT1G01280	0.0309819441531561	0	6.00631008342226	0	1	NA	No	NoChange
AT1G01290	908.007685538755	0.267517161669962	0.170395443577192	1.56997837532417	0.116420142236422	0.238877518770504	No	NoChange
AT1G01300	3425.75256232699	-0.325209459769004	0.190212675899213	-1.70971497157908	0.08731859285567	0.193198663312228	No	NoChange
AT1G01305	0.0914499935415671	0.02379440224166	6.00631008342227	0.00396156740347686	0.996839134799966	NA	No	NoChange
AT1G01310	5.61470149742898	0.209184466569375	1.63949334909099	0.127590921113133	0.898472716308251	0.94626066058497	No	NoChange
AT1G01320	2099.39305101442	0.199365301175326	0.203788470126828	0.978295293405219	0.327928297061102	0.499900804509567	No	NoChange
AT1G01340	2875.64152030227	1.88461441218957	0.205658961469422	9.16378454274057	5.01084549483847e-20	4.65925116928397e-18	Yes	Up
AT1G01350	1877.3412155887	0.30368776174074	0.209557460248575	1.44918611525693	0.147285613990375	0.284844939926268	No	NoChange
AT1G01355	6.84422864536687	4.82697061619668	1.59549609925672	3.02537287207746	0.00248326774399954	0.0109497338421446	Yes	Up
AT1G01360	1642.46753660983	1.76032738079363	0.242256754554155	7.26637069019314	3.69274368378425e-13	1.33778032544366e-11	Yes	Up
AT1G01370	487.853437371266	0.517837641128965	0.137535013155122	3.76513317772333	0.000166460335616211	0.00107829574734728	Yes	Up
AT1G01380	129.857881257073	0.12061154906116	0.322311817873933	0.374207653497631	0.708249830313378	0.826128690897881	No	NoChange
AT1G01390	8.88301811930557	-2.78165063732193	1.07778427053967	-2.5808974145903	0.00985438599230787	0.0343717533298441	Yes	Down
AT1G01400	0.0443160616677318	0	6.00631008342227	0	1	NA	No	NoChange
AT1G01410	0.0434058508575386	-0.937984942597626	6.00631008342227	-0.15616658640161	0.875901713740767	NA	No	NoChange
AT1G01420	112.107886833086	-1.70846238339752	0.441295462299334	-3.87147054378424	0.000108180731937405	0.000743963394118684	Yes	Down
AT1G01430	1009.45051761683	-0.545729162510159	0.135138233446391	-4.03830321436493	5.38392319014054e-05	0.000401294689082085	Yes	Down
AT1G01440	1406.96827526638	0.0973557965999293	0.199128377308734	0.488909706972533	0.624905623129097	0.766483120025773	No	NoChange
AT1G01448	279.621625710995	-0.580414579016356	0.254486490533562	-2.28072844966916	0.0225645205938243	0.0672116713256519	No	NoChange
AT1G01450	0	NA	NA	NA	NA	NA	No	NoChange
AT1G01453	151.371874175259	0.516109963507887	0.371768789332489	1.38825522291573	0.165059341880842	0.308911797501918	No	NoChange
AT1G01460	24.4178175197696	8.71696604695372	1.40105173261566	6.22173032160617	4.91701669572111e-10	1.12541686750474e-08	Yes	Up
AT1G01470	2490.02497039677	-0.746441716362165	0.2473343542117	-3.01794596525505	0.00254494278047896	0.0111819143707754	Yes	Down
AT1G01471	0	NA	NA	NA	NA	NA	No	NoChange
AT1G01480	138.953073288957	1.1635178125326	0.386432178733586	3.01092371847934	0.00260454274950397	0.0114056075349157	Yes	Up
AT1G01490	2840.02916073635	-0.0259010673799772	0.19885652613989	-0.130250024390733	0.896368617900007	0.945110371025351	No	NoChange
AT1G01500	690.584316592688	0.580026910819793	0.220137120756172	2.63484372298229	0.00841760287587675	0.0302784051866643	Yes	Up
AT1G01510	2563.16620107931	-0.251531601653852	0.12155242769805	-2.06932602184372	0.0385155033643987	0.102166639650398	No	NoChange
AT1G01520	32.3298167424451	0.324996536319898	1.04965086349162	0.309623463976212	0.756847310900919	0.857698790882842	No	NoChange
AT1G01530	0.191667887791171	0	6.00631008342226	0	1	NA	No	NoChange
AT1G01540	2410.33094687433	-0.712765365261723	0.15665973550913	-4.54976744946811	5.37052349482708e-06	5.20176225306255e-05	Yes	Down
AT1G01550	9333.97606845283	0.414617915993407	0.169881163426075	2.44063501586409	0.0146614642467727	0.047680739745115	Yes	Up
AT1G01560	37.1135306550257	0.20560864634831	0.801117265798401	0.256652371789039	0.797447141924083	0.883144996321514	No	NoChange
AT1G01570	182.577899335503	0.987550345339087	0.349184270247656	2.82816389363323	0.00468158321114114	0.0186761192241376	Yes	Up
AT1G01580	1960.56870141459	-0.863632608021577	0.736877383652426	-1.17201671157401	0.241190346759672	0.403690375631054	No	NoChange
AT1G01590	0.374296050848867	0	6.00631008342227	0	1	NA	No	NoChange
AT1G01600	364.790539881655	0.73582317087821	0.476939941541136	1.54280048028803	0.122879192924639	0.248895787822011	No	NoChange
AT1G01610	3696.96582599871	-0.00443340642102732	0.355431090633265	-0.0124733219402062	0.990047987064587	0.999363595916778	No	NoChange
AT1G01620	23013.6389527912	-1.38305016728028	0.26713461297642	-5.17735291533473	2.25056246235742e-07	3.02187436281398e-06	Yes	Down
AT1G01630	2917.74726187499	-0.627963020271697	0.213687281166329	-2.93870096921166	0.00329590900159904	0.0139222989361507	Yes	Down
AT1G01640	564.790806256005	-0.886608307133087	0.420970507464268	-2.1061055143117	0.0351951879514536	0.0952943235045666	No	NoChange
AT1G01650	3527.07948688961	0.409353116860831	0.204584880986417	2.0008962289252	0.0454035740596478	0.116569967638645	No	NoChange
AT1G01660	242.602211694789	0.053864357419826	0.439124819630234	0.12266297647485	0.902373982896914	0.948606317036794	No	NoChange
AT1G01670	114.04140086096	-1.73182840726483	0.338326996465003	-5.1188005254082	3.07484965319254e-07	3.99408293717374e-06	Yes	Down
AT1G01680	39.8676410387194	-2.49361944108704	1.1303946085359	-2.20597251814286	0.027385923978739	0.0784222096124136	No	NoChange
AT1G01690	515.969909020034	-0.00165016501530129	0.256897688659236	-0.00642343270550077	0.994874877461125	1	No	NoChange
AT1G01695	8.17512265767571	-0.848167779923563	1.29972167922586	-0.652576465777463	0.514029361775341	0.675325517330656	No	NoChange
AT1G01700	63.778149167574	0.637651102362381	0.398424480190343	1.60043153487394	0.109502884027161	0.228145491546086	No	NoChange
AT1G01710	2478.80200525651	0.758003160788953	0.0893895264772438	8.47977599458388	2.25627917452873e-17	1.48967828576281e-15	Yes	Up
AT1G01720	5894.19590892409	0.0530851662582111	0.171523906413896	0.309491355275654	0.756947787094993	0.857755602156798	No	NoChange
AT1G01725	158.494743244938	-0.358883022889073	0.461382871247367	-0.77784210306468	0.436662103568985	0.607591439284542	No	NoChange
AT1G01730	1262.19157676568	0.0171614458009971	0.182780674413781	0.0938909206678321	0.925195806234087	0.96171924411061	No	NoChange
AT1G01740	267.516243420475	-0.29513302469326	0.1862730546342	-1.58441072044927	0.113100283896616	0.233698697725638	No	NoChange
AT1G01750	1969.58647836039	0.18163313636762	0.192541020953471	0.943347736851944	0.345503066137466	0.518000307327986	No	NoChange
AT1G01760	264.295544450196	-0.0478460283652524	0.27889850394922	-0.171553549724182	0.863788527880555	0.925677333278066	No	NoChange
AT1G01770	746.632121791674	-1.18316492799193	0.331774232745044	-3.56617485994202	0.00036222972721108	0.00211168197294735	Yes	Down
AT1G01780	1371.4779019337	-0.160085596740997	0.259101520373232	-0.617848928521902	0.53667492708815	0.694648667298832	No	NoChange
AT1G01790	1596.48082867284	0.532697851093921	0.163319613725255	3.26168938894293	0.00110750423935034	0.00547641582214541	Yes	Up
AT1G01800	2497.43263878527	-0.685983769998763	0.214070373227735	-3.2044778530329	0.00135307699722065	0.00653011813797057	Yes	Down
AT1G01810	39.1314325680404	0.844136157418824	0.526106689568953	1.6044961490804	0.108604732623047	0.22676115393113	No	NoChange
AT1G01820	1888.46809083518	-0.962492520169835	0.195995387658487	-4.91079168580708	9.07094135908709e-07	1.05595788925085e-05	Yes	Down
AT1G01830	728.00538444742	-1.26526187611972	0.179616378814624	-7.04424554414134	1.86469067619631e-12	6.11947604852896e-11	Yes	Down
AT1G01840	35.8688522204754	-0.130385005812481	0.672257457989006	-0.193950999372346	0.846214250084586	0.914795194733693	No	NoChange
AT1G01860	265.123380849304	0.047713573013974	0.217506198186717	0.219366498112456	0.826364565085651	0.902457564649716	No	NoChange
AT1G01870	0	NA	NA	NA	NA	NA	No	NoChange
AT1G01880	154.440110413338	1.6573657901795	0.372763329770398	4.44616102984258	8.74184299464908e-06	8.05462296732407e-05	Yes	Up
AT1G01890	0	NA	NA	NA	NA	NA	No	NoChange
AT1G01900	84.4973840574338	-1.39203392457267	0.478775497741721	-2.90748781242688	0.00364344541381824	0.0151409921517259	Yes	Down
AT1G01910	3326.51331719812	0.0661622256877532	0.135365849835267	0.488766005371878	0.625007367790359	0.766546089140649	No	NoChange
AT1G01920	2238.90874812044	0.506563884291485	0.168122169118725	3.01307012006108	0.00258619153950968	0.0113341418687545	Yes	Up
AT1G01930	1081.4499017966	0.36883276386976	0.185653752130277	1.98667012994675	0.0469589640095892	0.11980521788476	No	NoChange
AT1G01940	1233.74069210366	0.363386335646709	0.212466688941408	1.71032145065771	0.087206447284696	0.192988801825196	No	NoChange
AT1G01950	1535.01814274355	0.115415170688463	0.156003202377651	0.739825650559831	0.459405792657426	0.62826937547145	No	NoChange
AT1G01960	5794.3628816734	-0.587678997039805	0.171801098949908	-3.4206940504563	0.0006246155707918	0.00335312029776036	Yes	Down
AT1G01970	214.136484892174	-0.377750986369065	0.217635494039074	-1.73570486761339	0.082616032388641	0.185106363331818	No	NoChange
AT1G01980	0.347364498790328	0.985573747080946	6.00631008342227	0.164089721208564	0.869660513423558	NA	No	NoChange
AT1G01990	824.987677101313	0.00672005429863862	0.287847589408134	0.0233458765885664	0.981374377447307	0.994927794253775	No	NoChange
AT1G02000	1169.92481132588	0.399611566742894	0.26129836641253	1.52933052062025	0.126182527086022	0.253455380238675	No	NoChange
AT1G02010	627.773111850738	-0.0974229295015598	0.209302323024454	-0.465465113304917	0.641598414458147	0.779757663492431	No	NoChange
AT1G02020	590.011420502567	0.138400658312487	0.199214503951059	0.694731837128124	0.487223372112788	0.652829587035063	No	NoChange
AT1G02030	53.700869389621	-1.8637169594341	0.480819686936386	-3.8761244809027	0.000106133401873032	0.00073236641811954	Yes	Down
AT1G02040	3.03493980221536	-0.299493753482938	1.49216146649879	-0.200711357454947	0.840924278471531	0.911511608536819	No	NoChange
AT1G02050	671.693979659173	0.196001001152672	0.251905374347812	0.778073916287503	0.43652543875873	0.607514916828176	No	NoChange
AT1G02060	517.183778753263	-0.0255435374428545	0.20957519653522	-0.121882445371162	0.902992118530111	0.949004997509558	No	NoChange
AT1G02065	0	NA	NA	NA	NA	NA	No	NoChange
AT1G02070	1.22946542949206	-3.4603831230028	3.01836079603882	-1.14644449647772	0.251611280391432	NA	No	NoChange
AT1G02074	0	NA	NA	NA	NA	NA	No	NoChange
AT1G02080	10539.1248264624	0.150433088646298	0.124884883216507	1.20457404268457	0.228367782377829	0.388920400842102	No	NoChange
AT1G02090	4344.68398753254	0.249648631659908	0.200568816962234	1.24470311706987	0.213240899771497	0.371047479087776	No	NoChange
AT1G02100	4058.26681653946	0.226115151822413	0.174546420121216	1.29544422432374	0.195167030416425	0.348483553430383	No	NoChange
AT1G02110	1448.21915657317	-0.200914057066823	0.260178034413003	-0.77221759907639	0.439985559718375	0.610712889891756	No	NoChange
AT1G02120	4200.23410870736	-0.34286919714759	0.0856777220208324	-4.00184772727993	6.28497435707305e-05	0.000459703335799548	Yes	Down
AT1G02130	2913.42537888012	-0.0701765148727101	0.146604906680271	-0.478677804595977	0.63216785811211	0.7721651845446	No	NoChange
AT1G02140	5009.24630770861	0.300474137410524	0.178700596654631	1.68143891534531	0.0926776920378717	0.20185086992514	No	NoChange
AT1G02145	1129.38228847226	-0.130383761726475	0.276604874132096	-0.471371887916221	0.637375187583344	0.776316160141355	No	NoChange
AT1G02150	1305.83704394972	-0.0200045597663056	0.130967643415485	-0.152744290456862	0.878599931819976	0.934682560828268	No	NoChange
AT1G02160	573.106061739954	0.0688166675331394	0.155246042649543	0.443274858145585	0.657566938862833	0.791278717048422	No	NoChange
AT1G02170	3010.51631140922	0.71744665256628	0.198495039498809	3.61443114335653	0.000301007798831698	0.00180378357645762	Yes	Up
AT1G02180	88.0297323799825	-0.0254670236041043	0.319858972640901	-0.0796195379289722	0.936539855527447	0.968750505977126	No	NoChange
AT1G02190	0.0778355717576153	0.985573747080946	6.00631008342227	0.164089721208564	0.869660513423558	NA	No	NoChange
AT1G02205	170.110677019178	1.43674636131297	0.416874758016018	3.44647003371159	0.000567961550928935	0.00309590375440403	Yes	Up
AT1G02210	0	NA	NA	NA	NA	NA	No	NoChange
AT1G02220	5025.702715123	2.95016531247794	0.285464916878982	10.334598537475	4.91465654252007e-25	7.7784025108424e-23	Yes	Up
AT1G02230	139.398897564268	0.110571106038135	0.395037416899451	0.279900336798422	0.779553968817606	0.871988819073353	No	NoChange
AT1G02250	9.21775446181517	1.00789638832708	1.17171295108009	0.860190533353746	0.389684022170767	0.563188176851423	No	NoChange
AT1G02260	995.536851916297	-0.624471925417246	0.293312679225978	-2.12903147271084	0.0332516565928296	0.0913371658203847	No	NoChange
AT1G02270	981.135455101102	0.0137720593248978	0.17784772750357	0.0774373646389234	0.938275617325259	0.969836760818317	No	NoChange
AT1G02280	797.082019835777	-0.168174908788063	0.160904721317466	-1.04518318301085	0.295938314356046	0.465278245960936	No	NoChange
AT1G02290	299.208496538157	-1.02517210938203	0.18230417311176	-5.62341548129867	1.87218382540675e-08	3.15080348776599e-07	Yes	Down
AT1G02300	184.884265521685	-0.60976674352019	0.393310267789131	-1.55034534681182	0.121058648735093	0.245952731716344	No	NoChange
AT1G02305	5948.33735091511	0.0782432607684687	0.226502915360744	0.345440413620519	0.729763299194362	0.839662882777196	No	NoChange
AT1G02310	885.860584242105	2.8293663595647	0.293748845274959	9.63192334225628	5.86217878251871e-22	7.00440941787605e-20	Yes	Up
AT1G02320	10.129081711149	4.74088177171236	1.55286485323855	3.05299058177864	0.0022657304926817	0.0101469078215302	Yes	Up
AT1G02330	3338.76512614766	0.367636652086214	0.267008605885628	1.37687192091363	0.168551849865243	0.313659363041425	No	NoChange
AT1G02335	1118.14886652718	0.161752262242064	0.216553571721218	0.74693878727753	0.455100511441382	0.623949315803027	No	NoChange
AT1G02340	378.577294705436	-0.252459183526874	0.382039295137896	-0.660819938524256	0.508727794561298	0.671007120008861	No	NoChange
AT1G02350	94.5314561534333	0.154841663817058	0.339494618599511	0.45609460455018	0.648321949857278	0.784128374235273	No	NoChange
AT1G02360	4426.60099255629	0.0767184765679282	0.236833559457219	0.323934144906463	0.745987892685905	0.850011019309608	No	NoChange
AT1G02370	763.194338484951	-0.0710351713696116	0.167944384229513	-0.422968423121161	0.672318299771705	0.801852128571716	No	NoChange
AT1G02380	120.054467120798	-0.743686213805322	0.375307231530037	-1.98153979280786	0.0475307714397564	0.12085874394503	No	NoChange
AT1G02390	160.928493172474	0.0659373913446032	0.295360218125158	0.223243982426443	0.823345622546214	0.900923653417388	No	NoChange
AT1G02391	0	NA	NA	NA	NA	NA	No	NoChange
AT1G02400	1440.4047326292	2.30408435254658	0.39256461189462	5.86931242076678	4.37606140408494e-09	8.38970672625081e-08	Yes	Up
AT1G02405	8.49274504255365	2.04832615978797	1.4672017814658	1.3960766580733	0.162691412019188	0.305793898749384	No	NoChange
AT1G02410	1152.12780688164	-0.363272514301361	0.197366385545262	-1.84059972166868	0.0656802385730404	0.155854106909878	No	NoChange
AT1G02420	224.343488230685	0.260928345271761	0.291879640749411	0.893958703669151	0.371343986851965	0.544473619679276	No	NoChange
AT1G02430	339.826990495639	-0.256468786628962	0.313523091784447	-0.818022000131617	0.413344625153238	0.585737786062971	No	NoChange
AT1G02440	66.7352718051626	-1.72692406399497	0.397078120037343	-4.34907887604726	1.36710538797842e-05	0.000119969814542376	Yes	Down
AT1G02450	52.8875760065432	3.32532638374383	0.660007654465469	5.03831487596452	4.69648363114784e-07	5.82583261326821e-06	Yes	Up
AT1G02460	257.046752049686	-1.01907162523414	0.495982982867835	-2.05465038203879	0.0399127856407335	0.105121412056958	No	NoChange
AT1G02470	10.1768025403565	-1.17187532387073	1.0816108460806	-1.08345374689725	0.278607070366788	0.446092871747025	No	NoChange
AT1G02475	127.865540485119	-1.54598928273046	0.539860735199676	-2.86368165330388	0.00418748630715034	0.0170196964308562	Yes	Down
AT1G02480	0	NA	NA	NA	NA	NA	No	NoChange
AT1G02490	4.45296529256634	0.893722069124789	1.4464981401541	0.617852207559407	0.536672765401182	0.694648667298832	No	NoChange
AT1G02500	40249.0708850721	-0.946452316244959	0.152445518751495	-6.20846269536985	5.35054200860509e-10	1.21467645436451e-08	Yes	Down
AT1G02510	0.455726174026217	3.07368058780398	5.152053067668	0.59659334782342	0.550778913619919	NA	No	NoChange
AT1G02520	7795.3742947698	-0.697450254215682	0.164592283329806	-4.2374419997452	2.26080796331497e-05	0.000186652573101506	Yes	Down
AT1G02530	71.7839781913298	0.71739258731922	0.373311663237654	1.92169883227709	0.0546436642821557	0.134773210888659	No	NoChange
AT1G02540	0	NA	NA	NA	NA	NA	No	NoChange
AT1G02550	2.60883861922057	1.58034756591749	2.65658039253887	0.594880384706584	0.551923429859281	0.706978579610453	No	NoChange
AT1G02560	2743.53896347331	-0.2408191250786	0.262922144418284	-0.915933215178252	0.359701924283467	0.533052041504111	No	NoChange
AT1G02570	207.048953472424	1.87824217436765	0.266087041985595	7.05875100249839	1.68005806768049e-12	5.54617985774525e-11	Yes	Up
AT1G02575	244.281891282163	1.78324682685513	0.465798854865224	3.82836241057548	0.000128998712426624	0.000866827842972759	Yes	Up
AT1G02580	751.136406071011	2.5441186629547	0.317988654390608	8.00065860157883	1.23755474878395e-15	6.46774514610364e-14	Yes	Up
AT1G02590	0	NA	NA	NA	NA	NA	No	NoChange
AT1G02600	0	NA	NA	NA	NA	NA	No	NoChange
AT1G02610	355.493340282772	0.403351317247877	0.359333607026997	1.12249817261755	0.261650684090587	0.426640118819637	No	NoChange
AT1G02620	0.42765608005873	-3.07537412478526	5.9269877491525	-0.518876409897254	0.603846929227209	NA	No	NoChange
AT1G02630	1.21247952939857	0	6.00631008342227	0	1	NA	No	NoChange
AT1G02640	717.480361064359	-0.652236118916527	0.514070688930148	-1.26876737569676	0.2045240441263	0.359977803353774	No	NoChange
AT1G02650	66.435202360411	1.61838905900767	0.467162136832655	3.46429843390199	0.000531616377906757	0.00292493863150079	Yes	Up
AT1G02660	702.786792584183	1.22988984450416	0.234201835801383	5.25140992296565	1.5093934352112e-07	2.08696554523997e-06	Yes	Up
AT1G02670	134.153829767836	0.79438738536278	0.325349548926849	2.44164280535514	0.0146206045627843	0.0475617217817921	Yes	Up
AT1G02680	652.895620400632	-0.370392656789784	0.158956160608784	-2.33015603403619	0.0197979057549032	0.0607048728807941	No	NoChange
AT1G02690	3001.00478906033	0.276334534458794	0.169744349328279	1.62794541056782	0.103536461393024	0.219135909372772	No	NoChange
AT1G02700	29.8145918099199	-2.53559541785571	0.984070511040906	-2.57663997590342	0.00997658023525869	0.0347490814000363	Yes	Down
AT1G02710	55.2504551893108	0.104201427472368	0.595679589005954	0.174928651905389	0.861135696414772	0.924388099533024	No	NoChange
AT1G02720	972.957640497164	-0.346679078528137	0.235293074236979	-1.47339261749359	0.140645199769816	0.274874537615063	No	NoChange
AT1G02730	1983.2865856474	0.0727250360744651	0.219072457813498	0.331967956174472	0.73991345547009	0.846026985308732	No	NoChange
AT1G02740	422.870467834724	-0.334489072400428	0.148017858449961	-2.25978862215133	0.0238343728971857	0.0703183323074558	No	NoChange
AT1G02750	700.974396522997	-0.421710247931793	0.167319052197772	-2.52039586880595	0.0117222916662586	0.0397681150538503	Yes	Down
AT1G02760	0	NA	NA	NA	NA	NA	No	NoChange
AT1G02770	43.6720685341677	0.190095745393779	0.688725167601183	0.276011033625907	0.782539591690927	0.873813036185876	No	NoChange
AT1G02780	71755.2257560866	0.186789992504797	0.209725706742736	0.890639470982576	0.373122616773443	0.546296101620371	No	NoChange
AT1G02790	0.0886321233354637	0	6.00631008342226	0	1	NA	No	NoChange
AT1G02800	1.83965507482674	-2.65031404594588	1.98255693985752	-1.33681610483094	0.181282670948772	0.330974726735891	No	NoChange
AT1G02810	1499.15438511295	0.00146974113060472	0.158979342980389	0.00924485598601337	0.992623777213114	1	No	NoChange
AT1G02813	7.81319693677287	-1.59573899630942	1.33393734938051	-1.19626232600091	0.231594205645279	0.392635135848974	No	NoChange
AT1G02816	1303.63252864852	0.611839799028875	0.36323778402149	1.68440571422679	0.0921032872268907	0.200975550772983	No	NoChange
AT1G02820	243.354882935162	4.86094471429455	0.945871688657366	5.13911640721005	2.76033366551319e-07	3.62777420963441e-06	Yes	Up
AT1G02830	1.81961517727093	-2.910068201508	2.67860060039565	-1.08641362996714	0.277296034029027	0.444422457296163	No	NoChange
AT1G02840	8396.0581519021	0.122568351977926	0.11101701991696	1.10405010033242	0.269571405367931	0.435790668443629	No	NoChange
AT1G02850	4575.03850067564	-0.976959448425405	0.195745903436135	-4.99095731392484	6.00807752362491e-07	7.27094674713739e-06	Yes	Down
AT1G02860	1264.60267464982	0.724026417718641	0.265410458582323	2.72794983884957	0.00637292981857255	0.024035541969117	Yes	Up
AT1G02870	2301.32520431243	0.300822952790425	0.156625292549438	1.92065373282845	0.0547753761795214	0.13502345021785	No	NoChange
AT1G02880	3853.19361969267	-0.12912232492142	0.278311694284688	-0.463948614352292	0.642684561592401	0.780737543630703	No	NoChange
AT1G02890	8285.69072950846	0.530054341220821	0.0876567059136667	6.0469342955104	1.47627926485266e-09	3.11386087660226e-08	Yes	Up
AT1G02900	4681.93751759105	0.664984537864635	0.109527144550085	6.07141307843141	1.26789583025207e-09	2.71479729522191e-08	Yes	Up
AT1G02910	809.258306181021	-0.490432766331483	0.155778478705333	-3.14827035420712	0.0016423971557914	0.00771453061011173	Yes	Down
AT1G02920	4059.07508831862	-1.30608228864545	0.342456162370205	-3.81386709354505	0.000136809061469177	0.000912714802913652	Yes	Down
AT1G02930	2294.30148917172	-1.88085412759256	0.402327371689173	-4.67493454321985	2.94047391378099e-06	3.01838159429331e-05	Yes	Down
AT1G02940	0.1316669462921	-0.937984942597626	6.00631008342227	-0.15616658640161	0.875901713740767	NA	No	NoChange
AT1G02950	23.8915386288262	1.10530707406351	0.894400255863317	1.2358080924257	0.216529906230009	0.37471533291461	No	NoChange
AT1G02952	0	NA	NA	NA	NA	NA	No	NoChange
AT1G02960	1311.50001934488	0.395050400700048	0.150448788857994	2.62581310024987	0.00864422672458254	0.030927669738768	Yes	Up
AT1G02965	1.40044096298333	3.51614844910581	2.53255028830566	1.38838247964592	0.165020608546759	NA	No	NoChange
AT1G02970	326.220407079364	0.652968167026525	0.232689830568766	2.80617406197112	0.00501336029160625	0.0197769397679839	Yes	Up
AT1G02980	161.738742861534	2.78321863503461	0.479755661493597	5.80132525454679	6.5792838403523e-09	1.21241369266145e-07	Yes	Up
AT1G02990	1994.05090932074	0.823714955227562	0.128282736380671	6.42108968414302	1.35302281213961e-10	3.39640687015833e-09	Yes	Up
AT1G03000	962.912735110307	-0.872298079245102	0.220039637010435	-3.96427703252271	7.36187191755316e-05	0.000531218904064447	Yes	Down
AT1G03010	105.759825135915	-0.75138016543355	0.410320565775294	-1.83120279144144	0.0670702802381146	0.158435521731107	No	NoChange
AT1G03020	0.123927776612624	0	6.00631008342226	0	1	NA	No	NoChange
AT1G03022	0	NA	NA	NA	NA	NA	No	NoChange
AT1G03030	1032.62270787808	-0.497342135958266	0.195336629583469	-2.54607718490273	0.010894109727752	0.0373847382261285	Yes	Down
AT1G03040	2993.53878732812	-0.16072612779962	0.17785229012862	-0.903705696920658	0.366151477500281	0.539375335049818	No	NoChange
AT1G03050	40.6663497953135	2.01217348725646	0.728037547854515	2.76383202100801	0.00571269399528883	0.0220066423612749	Yes	Up
AT1G03055	3.13869558004272	-1.83394424458608	1.98525901649551	-0.923780841365207	0.355600432054417	0.528968087036819	No	NoChange
AT1G03060	8343.21978227238	0.579720861804858	0.102874934886128	5.63520027931536	1.74855005082427e-08	2.96059506329245e-07	Yes	Up
AT1G03070	201.684606817707	0.920859297992319	0.366439661559195	2.51299025349515	0.0119712642215765	0.0404651215341868	Yes	Up
AT1G03080	7170.43313807859	-0.626952743506992	0.169416481693599	-3.70065968340009	0.000215039709423062	0.0013468498892745	Yes	Down
AT1G03090	2679.15104542426	-1.53326725792689	0.552045763589764	-2.77742781315191	0.00547910091670834	0.0212757292600075	Yes	Down
AT1G03100	225.578865506043	-0.196065277102918	0.209860875963471	-0.934263121712341	0.350168182422475	0.523185813601702	No	NoChange
AT1G03103	0.21158416764905	0	6.00631008342227	0	1	NA	No	NoChange
AT1G03106	256.459539047737	2.73561795160681	1.14439729471796	2.39044426636906	0.0168280030259022	0.0531640648986379	No	NoChange
AT1G03110	1889.58378518734	0.294466562631919	0.134454012373772	2.19009129912259	0.0285176161296276	0.0807722959757905	No	NoChange
AT1G03120	16.6159254508875	1.02033361665861	0.890891008455708	1.14529567250575	0.252086698005048	0.415855184176342	No	NoChange
AT1G03130	214.576620830988	-1.03053981800448	0.532109327469105	-1.93670692244032	0.0527811790905338	0.131019443001596	No	NoChange
AT1G03140	3511.40184598142	0.259899477048103	0.185075576285137	1.40428835757176	0.160232999746518	0.302313123295848	No	NoChange
AT1G03150	890.090415740721	0.321686951646213	0.223985792333975	1.43619355627057	0.150947272098692	0.28984162142096	No	NoChange
AT1G03160	665.189042339815	-0.264549660503771	0.143630310118378	-1.84187905941115	0.0654928423157099	0.155466255623591	No	NoChange
AT1G03170	14.3032483311975	1.82136437571391	0.883427020913558	2.06170326761165	0.039235995292968	0.103681524092111	No	NoChange
AT1G03180	397.966701541324	0.33110385006584	0.204385460456755	1.61999708455728	0.105232903182503	0.221504074978841	No	NoChange
AT1G03190	1071.68782633433	-0.0510027299444068	0.106149093743234	-0.480482010216481	0.63088469206967	0.771051810366206	No	NoChange
AT1G03200	218.066536705122	2.125718159813	0.654607324735015	3.24731801721512	0.00116498138745811	0.00572763265973014	Yes	Up
AT1G03210	2827.35339304461	0.0615322105904398	0.188362358231367	0.32666935776446	0.743917978781839	0.84856233973091	No	NoChange
AT1G03220	44363.4266272354	1.24306458623842	0.281377422233767	4.41778368843568	9.97181428018364e-06	9.07645636151641e-05	Yes	Up
AT1G03230	5993.11950158887	-0.443026722628141	0.273739672798829	-1.61842351201216	0.105571358350145	0.221926695596313	No	NoChange
AT1G03240	19.0710334663297	0.46535149972194	0.810694474934934	0.574015876646117	0.565957057619098	0.718219943009826	No	NoChange
AT1G03250	1742.965565335	0.687415190736688	0.134945555952341	5.0940187387828	3.50552095551001e-07	4.48819309484575e-06	Yes	Up
AT1G03260	678.723879106366	-0.135782608320922	0.134165332254167	-1.01205435144521	0.311512066842002	0.482685267679522	No	NoChange
AT1G03270	296.518439000247	0.675540291689138	0.172401664753629	3.91840933006372	8.91352462180289e-05	0.000631273295652661	Yes	Up
AT1G03280	2725.70170126826	0.260486286232288	0.162306180937053	1.60490675541994	0.108514326660089	0.226593591629694	No	NoChange
AT1G03290	1460.4367785885	-0.0162147601596958	0.202912947377741	-0.0799099336402153	0.936308889195277	0.968689735188119	No	NoChange
AT1G03300	179.300558200243	0.251590299323746	0.241795836803287	1.04050715946953	0.298104339548992	0.467596572810522	No	NoChange
AT1G03310	280.456552370442	-1.23020165532844	0.222027492387129	-5.54076273213701	3.0115703177379e-08	4.82456591605448e-07	Yes	Down
AT1G03320	1.03997654970742	1.20333077438857	3.45611820387257	0.348174079532419	0.72770945290571	NA	No	NoChange
AT1G03330	2068.33235394606	0.0687370262034535	0.120509733011018	0.570385681604396	0.568416138832173	0.720152977982218	No	NoChange
AT1G03340	52.2911755250857	-0.473904376176613	0.445171243237526	-1.06454400048423	0.287082332778578	0.455462060165416	No	NoChange
AT1G03350	3269.93354914228	-0.0472268191010631	0.194412673860245	-0.242920475107566	0.808067003736247	0.890652815233346	No	NoChange
AT1G03360	1431.77897503773	0.318896089361819	0.169391798042828	1.88259463000204	0.059755324684309	0.144678292899538	No	NoChange
AT1G03365	1096.80749806275	0.0314511793859394	0.147958049461852	0.212568221197376	0.831663760744167	0.905336999256919	No	NoChange
AT1G03370	4468.68869200611	0.850667010476971	0.111305125760001	7.64265800580653	2.12782632660446e-14	9.20243649312115e-13	Yes	Up
AT1G03380	2568.57048330766	-0.360706212915574	0.211087500546098	-1.70879948828046	0.0874880975626906	0.193458619224039	No	NoChange
AT1G03390	6.49570931594639	-1.05535832418848	1.26242941298999	-0.835974125229649	0.403169459588364	0.576887000524104	No	NoChange
AT1G03400	66.134567455317	-0.365330803118872	0.347313454255692	-1.05187633430957	0.292856291000553	0.461636009745592	No	NoChange
AT1G03410	2167.81182256893	0.0669070169744976	0.179434786969784	0.372876509089424	0.709240356247952	0.826928306689096	No	NoChange
AT1G03430	554.764461634384	-0.441558346645158	0.225389553358233	-1.95908967414895	0.0501022858650147	0.125910203982395	No	NoChange
AT1G03440	220.613847553443	-0.960046146612005	0.2847677336947	-3.37133050207603	0.00074806055176446	0.00391595572910525	Yes	Down
AT1G03445	292.025736581304	6.18804954897638	0.456982408246975	13.5411110740877	8.94260021739326e-42	5.70180189860994e-39	Yes	Up
AT1G03457	1269.49960314794	0.375827481072469	0.2421527679033	1.55202636883569	0.12065591434414	0.245335524783948	No	NoChange
AT1G03470	238.031483565824	-0.36571497367888	0.376449787659578	-0.971484074815297	0.331307279629138	0.50333878908225	No	NoChange
AT1G03475	1539.19909658457	-0.411414532049531	0.135682094239153	-3.03219473694423	0.00242782521429282	0.0107413456546706	Yes	Down
AT1G03490	0.034460063728035	0	6.00631008342227	0	1	NA	No	NoChange
AT1G03495	244.010549694711	-0.227460627990494	0.273579367726786	-0.831424642437403	0.405733782848309	0.579461946887665	No	NoChange
AT1G03502	5.59028257740003	3.72744077826624	1.90230861419532	1.95943011057801	0.0500624372596498	0.125824231319557	No	NoChange
AT1G03506	9.52281263338725	1.18378153736808	1.24311239379997	0.952272331345256	0.340958886237362	0.513550886682437	No	NoChange
AT1G03510	81.3073000484755	0.014835441136296	0.344328648902974	0.0430851199386442	0.965633680853642	0.985683913900709	No	NoChange
AT1G03515	0	NA	NA	NA	NA	NA	No	NoChange
AT1G03520	646.616718518773	0.422704426164073	0.296591973027257	1.42520521324165	0.154097889820348	0.294371555318514	No	NoChange
AT1G03530	2609.4179801843	0.251603720803604	0.257546982630784	0.976923581994747	0.328606986051166	0.500525117788398	No	NoChange
AT1G03540	212.115519537477	0.675876869244359	0.246246480556612	2.74471686952283	0.00605631235557713	0.023067531409295	Yes	Up
AT1G03545	0	NA	NA	NA	NA	NA	No	NoChange
AT1G03550	265.303362475424	-0.0320647822606171	0.400247668321899	-0.0801123524218235	0.936147898514204	0.968658099680324	No	NoChange
AT1G03560	650.661116388056	0.0463788956446461	0.212880347161431	0.217863679118656	0.827535327242503	0.902753420011394	No	NoChange
AT1G03570	0	NA	NA	NA	NA	NA	No	NoChange
AT1G03590	2423.30425418377	-0.368358004575949	0.128063461393575	-2.87637082870875	0.00402276805259345	0.0164468578645523	Yes	Down
AT1G03600	111.952534184279	-2.02100389206855	0.677050532994348	-2.98501189140252	0.00283567299931465	0.0122566102368208	Yes	Down
AT1G03610	1185.65472558787	0.686225728079795	0.335427172020982	2.04582629351468	0.0407734641244388	0.106965259511981	No	NoChange
AT1G03620	119.714959212557	-0.253723515424769	0.410354209144652	-0.61830367465618	0.536375180083408	0.694502379967586	No	NoChange
AT1G03630	107.159130700469	-1.12095964349798	0.629054902263532	-1.78197425926485	0.0747534294655567	0.171625260489029	No	NoChange
AT1G03640	0.190000709611342	-2.82120077958423	5.93414826939304	-0.47541797938136	0.634489081893349	NA	No	NoChange
AT1G03650	186.084787759053	-0.510345464958775	0.380043617992888	-1.34286024234283	0.179317232228005	0.328353438450822	No	NoChange
AT1G03660	216.262638076683	1.77145399679298	0.91854898162407	1.92853514862202	0.0537885966883416	0.133061337290437	No	NoChange
AT1G03670	0.217939465097886	-2.94423475975845	5.93052522630876	-0.496454301669159	0.619573921483593	NA	No	NoChange
AT1G03680	396.133238662272	-0.769243511966758	0.284041465128726	-2.70820850617054	0.0067647507787087	0.0252570549684736	Yes	Down
AT1G03687	892.533936189921	0.0403086181005269	0.157356258431153	0.256161518470287	0.797826121275016	0.883314357280177	No	NoChange
AT1G03700	339.335928112106	0.556464161632726	0.351792424167219	1.58179688761069	0.113695945777776	0.234595567463517	No	NoChange
AT1G03710	2.9318311964816	0.365163624269725	1.80746051172733	0.202031315152081	0.83989224297883	0.910961618192738	No	NoChange
AT1G03720	0	NA	NA	NA	NA	NA	No	NoChange
AT1G03730	1012.4924467854	0.599944514544298	0.185349875813538	3.23682177779198	0.00120868872601355	0.00591645045179172	Yes	Up
AT1G03740	3656.64008793497	-0.312837980863667	0.15043475856063	-2.07955916476301	0.0375659857689707	0.100181947707977	No	NoChange
AT1G03743	0.0977568470449189	0.985573747080946	6.00631008342227	0.164089721208564	0.869660513423558	NA	No	NoChange
AT1G03746	0.438143018937864	0.985573747080945	6.00631008342227	0.164089721208564	0.869660513423558	NA	No	NoChange
AT1G03750	773.468433562202	0.605174272924906	0.182689982018913	3.31257503141171	0.000924413262947781	0.00470370858912248	Yes	Up
AT1G03760	1187.41600858356	0.903638745569967	0.25486237609466	3.54559491838977	0.000391727879331779	0.00225478446096672	Yes	Up
AT1G03770	1343.98704656745	1.2402172828723	0.267961293997718	4.62834487910354	3.68599806297164e-06	3.70358994926948e-05	Yes	Up
AT1G03780	1316.25625708334	0.22309018812726	0.312797172803694	0.713210372483985	0.475715588757256	0.64273591322316	No	NoChange
AT1G03790	126.953296183957	0.451571987884181	1.23672480494721	0.365135385073364	0.715010348252067	0.831059047077817	No	NoChange
AT1G03800	58.6755898808968	1.20308758367195	0.527345335803785	2.28140366850537	0.02252457116462	0.0671285163073798	No	NoChange
AT1G03810	0	NA	NA	NA	NA	NA	No	NoChange
AT1G03820	311.591682926536	0.0192055279465325	0.436202350713819	0.0440289418777862	0.964881333948656	0.985491334320305	No	NoChange
AT1G03830	1128.40616915084	0.134338325107191	0.249927088559278	0.537510062961135	0.590915335810657	0.738842819024575	No	NoChange
AT1G03840	1335.02734712759	0.234075720914956	0.333780309054735	0.701286788240619	0.483124057106322	0.649168861896959	No	NoChange
AT1G03850	3451.85863389971	1.42498261715824	0.674221997619729	2.11352139531043	0.0345561657426029	0.0940089473012222	No	NoChange
AT1G03860	6220.25810769234	0.3143515196134	0.197589998093797	1.59092829923596	0.111625712958748	0.231260807684294	No	NoChange
AT1G03870	11261.0929478616	-2.23065661291214	0.185943217205238	-11.9964398080196	3.70910628699806e-33	1.16580867465702e-30	Yes	Down
AT1G03880	0.0434058508575386	-0.937984942597626	6.00631008342227	-0.15616658640161	0.875901713740767	NA	No	NoChange
AT1G03890	0	NA	NA	NA	NA	NA	No	NoChange
AT1G03900	8619.54260766422	-0.0126449598304893	0.182571272534012	-0.0692604025539317	0.944782344199064	0.974025815076518	No	NoChange
AT1G03905	887.403867414179	-0.568493136945799	0.248523157779687	-2.28748556884893	0.0221674968143957	0.066369616400269	No	NoChange
AT1G03910	5199.59478287454	0.0382249864838322	0.231822920064803	0.164888728315332	0.869031564463234	0.928931761870074	No	NoChange
AT1G03920	442.65968692902	-0.496271693219026	0.207524954508275	-2.39138321651451	0.0167850229376017	0.0530709226233381	No	NoChange
AT1G03930	1559.39075977672	0.0189352366809322	0.131836662976747	0.143626486391512	0.885795424386876	0.939158622701326	No	NoChange
AT1G03935	29.8788600233611	-0.208462542919644	1.02560513862276	-0.203258091315318	0.838933310033137	0.910256962981343	No	NoChange
AT1G03940	378.615543689804	0.0419068770261599	0.264127758110144	0.158661389192893	0.873935659723282	0.931763804041124	No	NoChange
AT1G03950	935.799159047157	0.464274229057341	0.102991897743616	4.50787138822404	6.5481246581709e-06	6.23146907768622e-05	Yes	Up
AT1G03960	792.498966055001	-0.0593825784798801	0.135742074081338	-0.437466267417556	0.661773234564779	0.794507240062504	No	NoChange
AT1G03970	216.902397541033	0.0134408943530456	0.288438854971627	0.0465987647689412	0.962833016534215	0.984719596561758	No	NoChange
AT1G03980	144.524718442665	0.0757034795711048	0.283383544740379	0.267141409500189	0.789360285571166	0.878166129992691	No	NoChange
AT1G03982	1.00092451449475	-1.82259886190257	4.1903524140423	-0.434951212168898	0.663597840745887	NA	No	NoChange
AT1G03990	347.106727902446	0.282886833105571	0.241610290005377	1.17083934255977	0.241663360499674	0.4042092304685	No	NoChange
AT1G04000	685.846325773966	0.503120685020282	0.215531137387222	2.33432946682028	0.0195784769274521	0.0601891846139993	No	NoChange
AT1G04010	970.137051309049	-0.352157075073873	0.158420145988417	-2.22293113591512	0.0262204438772033	0.0758143852764534	No	NoChange
AT1G04020	769.592693214244	0.418032487066803	0.22757501946236	1.83689970917895	0.0662247022448829	0.156869807376797	No	NoChange
AT1G04030	644.082012250656	0.141812889667276	0.291375949751595	0.486700737614669	0.626470422436702	0.767721291849919	No	NoChange
AT1G04040	7886.50209214344	-0.58365174523381	0.110229145040239	-5.29489496648773	1.19084837345114e-07	1.68729982869432e-06	Yes	Down
AT1G04050	464.372280769564	-0.0316240882333075	0.229952275841355	-0.137524571642531	0.890616171901913	0.941541072157047	No	NoChange
AT1G04070	465.075043830673	0.15867400054795	0.275139658851709	0.576703486549972	0.564139776758101	0.716851341426591	No	NoChange
AT1G04080	8397.50107783691	0.0682745490851688	0.0712671322006006	0.958008930301723	0.338058255429774	0.510599528133389	No	NoChange
AT1G04090	201.989879338371	2.0560354043115	0.30664275705498	6.70498603670871	2.01425627509442e-11	5.71884771437749e-10	Yes	Up
AT1G04100	729.279051764467	1.81114770593667	0.18700844636496	9.68484440751995	3.49740655407679e-22	4.3602304279764e-20	Yes	Up
AT1G04110	2.89176059451443	-2.2977004419112	3.16182800147603	-0.726700010512453	0.46740974699742	0.635360657488849	No	NoChange
AT1G04120	7380.56762440175	-0.42355353233444	0.213278887937467	-1.98591401347997	0.0470428724359109	0.119937020596343	No	NoChange
AT1G04130	879.036038315996	0.337357281884549	0.205668919341289	1.64029296679843	0.100944267281827	0.214990672710561	No	NoChange
AT1G04140	8476.41334375848	0.160700389246202	0.11479059876738	1.39994381919601	0.161530142747965	0.304297371734221	No	NoChange
AT1G04150	48.3397352947983	0.887287032189644	0.422834166553128	2.09842794735027	0.0358673586447071	0.0967162251867947	No	NoChange
AT1G04160	1705.22528743649	1.17308015888615	0.163005303415785	7.19657664078528	6.17430901225575e-13	2.14619750650311e-11	Yes	Up
AT1G04170	8685.87101356725	0.081296594720349	0.164280856602436	0.494863469802138	0.620696498296537	0.76341837830608	No	NoChange
AT1G04171	0.082074873944766	-0.937984942597626	6.00631008342227	-0.15616658640161	0.875901713740767	NA	No	NoChange
AT1G04180	129.090234855539	-0.325120584830323	0.331410536941048	-0.981020663468391	0.326582551769915	0.498479859959119	No	NoChange
AT1G04190	2861.2746629354	0.174331823472008	0.155450674206472	1.12146071004142	0.262091806719035	0.427109738479771	No	NoChange
AT1G04200	2709.95954395946	-0.164252112997341	0.157382220487729	-1.04365100764446	0.296646884412641	0.465992238213561	No	NoChange
AT1G04210	4351.81158209622	0.27162001119428	0.20574221491482	1.32019581546127	0.186769648728266	0.337732070417307	No	NoChange
AT1G04220	4130.78991766003	0.261079052932414	0.346135991480709	0.754267280370248	0.450688745157685	0.620225088612414	No	NoChange
AT1G04230	636.464317265874	-0.0963859816760807	0.141791426261098	-0.679772989225691	0.496648212003098	0.661012792930228	No	NoChange
AT1G04240	737.213439883078	-0.678029616245065	0.296658169290282	-2.28555855335846	0.0222800972338228	0.0665866679884813	No	NoChange
AT1G04250	4437.45314786812	-0.758874415796124	0.163092606860588	-4.65302769024234	3.27096302688019e-06	3.32550391379765e-05	Yes	Down
AT1G04260	923.216587456409	-0.137279258997025	0.177571784764643	-0.773091621391186	0.439468159356944	0.61012638075212	No	NoChange
AT1G04270	27849.4977731662	0.125941093872618	0.156361355703773	0.805448976224113	0.420560639048938	0.592274555752467	No	NoChange
AT1G04280	2766.92030332078	-0.678010048445724	0.127110783814334	-5.33400887084505	9.6067826747227e-08	1.39030455362589e-06	Yes	Down
AT1G04290	33.7529860561042	0.350129118903002	0.631919249985809	0.554072563718964	0.579529185941962	0.729428838887808	No	NoChange
AT1G04295	0	NA	NA	NA	NA	NA	No	NoChange
AT1G04300	9808.58568071325	0.644755887307434	0.264557967824196	2.43710628944613	0.0148053268185308	0.0480645436837842	Yes	Up
AT1G04310	430.181808910574	-1.05663290913742	0.222423203239017	-4.75055162298853	2.02862496487754e-06	2.16918038889349e-05	Yes	Down
AT1G04320	0	NA	NA	NA	NA	NA	No	NoChange
AT1G04330	153.174389899887	0.208577142059765	0.605271611942852	0.344600899735338	0.730394429287398	0.840099942142655	No	NoChange
AT1G04340	2113.05808172027	0.0218475806127867	0.238447371277358	0.0916243299129264	0.926996520281204	0.963030321986655	No	NoChange
AT1G04350	246.198859050657	1.37062084840097	0.364645039300623	3.75878100804491	0.000170743199383722	0.00110124428827952	Yes	Up
AT1G04360	1515.24142523993	0.354617633818173	0.241124950776467	1.47067996354686	0.14137768731356	0.275905944039301	No	NoChange
AT1G04370	2.19348671288729	-1.68564457171825	1.94747840340996	-0.865552382386755	0.386735678192627	0.560269630910586	No	NoChange
AT1G04380	2.67580397984549	3.10866939564282	2.09347181946184	1.48493491373671	0.137561066274369	0.270372798571324	No	NoChange
AT1G04390	665.142678532856	0.00885344646196589	0.239430669733366	0.0369770776309703	0.970503282639032	0.98880296102692	No	NoChange
AT1G04400	4778.80632086413	-0.843489952969243	0.331180042784322	-2.54692265233675	0.0108677518408411	0.0373172411263593	Yes	Down
AT1G04410	45180.6900715701	-0.407341418775751	0.224818089992598	-1.81187118344952	0.0700061029311448	0.163672728445409	No	NoChange
AT1G04420	318.659114474715	0.0879835062567565	0.247156775058573	0.355982579218819	0.721853611519949	0.834743765917669	No	NoChange
AT1G04425	322.734753940585	0.572328877492986	0.249053218369648	2.29801839638759	0.0215607421159168	0.0649442525504723	No	NoChange
AT1G04430	7590.62752930323	-0.542520799642606	0.123558530692743	-4.39080002490245	1.12934369132023e-05	0.000101214593636555	Yes	Down
AT1G04440	6127.59609266134	-0.257024355973912	0.265789340394161	-0.967022814356474	0.33353262876302	0.505783782513968	No	NoChange
AT1G04445	84.392665021956	2.10408067088264	0.60760276030312	3.46292151443315	0.000534344235409184	0.00293705072842151	Yes	Up
AT1G04450	14.8908756339408	5.82342999685759	1.60750215790627	3.62265765443355	0.000291591630543607	0.00175584425990586	Yes	Up
AT1G04470	0	NA	NA	NA	NA	NA	No	NoChange
AT1G04480	8628.88071592558	0.182659918113669	0.241424267137079	0.756593031345752	0.449293717589097	0.618801370222692	No	NoChange
AT1G04490	96.9063198016446	-0.877000541278668	0.430920213292092	-2.03518079270096	0.0418326849580347	0.109288011885214	No	NoChange
AT1G04500	6.02684929754955	1.74982674929481	1.66019062764638	1.05399146348363	0.291886825455944	0.460592461195581	No	NoChange
AT1G04501	0	NA	NA	NA	NA	NA	No	NoChange
AT1G04510	4578.39489558725	0.0725986346705802	0.181369728517623	0.400279778019991	0.688950460530905	0.812054005028663	No	NoChange
AT1G04520	1320.76196796366	0.236484113932818	0.13041781464784	1.81328075900814	0.0697885293871637	0.16335122359828	No	NoChange
AT1G04530	1506.32566656791	-0.410622802716011	0.128615792030224	-3.1926312953818	0.00140982835332801	0.00675434296540744	Yes	Down
AT1G04540	278.445394940048	-0.433245851014095	0.287763357331588	-1.5055629564221	0.132179403925912	0.262190347004739	No	NoChange
AT1G04550	574.695410963855	-0.22562680707206	0.213593006461668	-1.05633986247837	0.29081297021462	0.459518674736916	No	NoChange
AT1G04555	198.58468512042	-0.253915857694176	0.285898607844049	-0.888132543243028	0.374469459123945	0.547654528462545	No	NoChange
AT1G04560	15.1289952098152	-3.29860688869704	5.74056612123688	-0.5746135170352	NA	NA	No	NoChange
AT1G04570	130.510654470143	1.57223621000155	0.31804850652308	4.94338497982368	7.67776557385689e-07	9.06065661270177e-06	Yes	Up
AT1G04580	5.66860629967188	-0.466948704287762	1.27922098305318	-0.365025832497895	0.715092123229442	0.831059047077817	No	NoChange
AT1G04590	1785.6699869329	0.239597222772539	0.145681920696369	1.64465996622813	0.100039953008233	0.213512967801428	No	NoChange
AT1G04600	1382.57795959304	4.31273871180796	0.232461127752075	18.5525156550371	7.78230316621789e-77	2.48099824939026e-73	Yes	Up
AT1G04610	902.759045652639	0.160273046058973	0.172794236010099	0.927536992898339	0.353647794105709	0.527076000834822	No	NoChange
AT1G04620	110.976725187657	-0.218505190196902	0.671436485055617	-0.325429426401817	NA	NA	No	NoChange
AT1G04625	0.360263136263632	0	6.00631008342227	0	1	NA	No	NoChange
AT1G04630	2269.48981609645	0.110484273458263	0.137595780360657	0.802962657493345	0.421996318545042	0.593737459469841	No	NoChange
AT1G04635	205.595578288467	0.496414610473439	0.285349778687918	1.73967056416175	0.0819168808832638	0.183983203883949	No	NoChange
AT1G04640	271.254367729537	-0.129999096332717	0.238537336714739	-0.544984270064943	0.585764336202384	0.734418614904904	No	NoChange
AT1G04645	0	NA	NA	NA	NA	NA	No	NoChange
AT1G04650	238.945150975288	0.166621516584529	0.219418826543913	0.759376573145527	0.447627323314285	0.617137581093826	No	NoChange
AT1G04660	30.6754312184648	1.17545826657721	0.592861632772482	1.98268567503727	0.0474025506769245	0.120619762931157	No	NoChange
AT1G04670	1.20735340375786	-0.316114931552586	3.80849972388468	-0.083002482465759	0.933849565705118	NA	No	NoChange
AT1G04680	3895.91615683885	-0.591990222793337	0.196719194721915	-3.00931601326542	0.00261836613584549	0.0114571487622604	Yes	Down
AT1G04684	0	NA	NA	NA	NA	NA	No	NoChange
AT1G04690	5281.28224355483	-0.415495488743905	0.155492442775267	-2.67212657623767	0.00753722118323311	0.0276600276147065	Yes	Down
AT1G04700	1396.35820737461	1.72813384987775	0.141370525540657	12.2241453320534	2.30998368250894e-34	8.1824755331539e-32	Yes	Up
AT1G04710	992.872465983378	0.578237799332705	0.133457201583481	4.33275831106802	1.47252735036051e-05	0.000127764076013395	Yes	Up
AT1G04720	0.0401714859095038	0	6.00631008342227	0	1	NA	No	NoChange
AT1G04730	717.144883956716	0.197655294956067	0.146685662352507	1.34747521868274	0.177827229433814	0.326321227863251	No	NoChange
AT1G04750	4612.41469210635	-0.190804659931521	0.131297733289395	-1.45322127923539	0.146162325818092	0.283015918694711	No	NoChange
AT1G04760	271.358470593887	0.794188935746364	0.327213854878194	2.42712502513686	0.0152190101621968	0.0491714826667994	Yes	Up
AT1G04770	2221.35560371466	0.0955226762365503	0.399577751810511	0.239059046214989	0.811059797511642	0.892573746980462	No	NoChange
AT1G04778	47.0542075555835	-1.13826031288776	0.525131215720724	-2.1675731299377	0.030191180004692	0.0845140959589447	No	NoChange
AT1G04780	4696.54682445861	0.569800859072658	0.185092137821495	3.0784714347088	0.00208065475831749	0.00944697692504844	Yes	Up
AT1G04790	1702.31367633646	0.278875686423275	0.141272072462243	1.9740326701713	0.048378028233843	0.122487415256006	No	NoChange
AT1G04800	3.88467731625865	-2.68783756290603	2.01364301913158	-1.33481333948914	0.181937446474387	0.331817265080289	No	NoChange
AT1G04810	6322.60817791208	-0.111492777990809	0.103240825044313	-1.0799291650658	0.280173724675967	0.447876564460522	No	NoChange
AT1G04820	37230.7416547552	0.0500129883114094	0.086500574410876	0.578180996508169	0.563141927416368	0.716195090455558	No	NoChange
AT1G04830	1735.20610040729	0.340588773932613	0.123205781435124	2.76438954378092	0.00570294116162047	0.0219728651524037	Yes	Up
AT1G04840	85.2061967412437	0.119433678525519	0.408470502965699	0.292392419179281	0.769986603732312	0.865948750133059	No	NoChange
AT1G04850	9738.53122305383	-0.114598659440424	0.18774560138027	-0.610393312002608	0.5416012974065	0.698230765622383	No	NoChange
AT1G04860	2460.54423573638	0.135357674566023	0.111173815409416	1.21753197070323	0.223401880030809	0.383053119843837	No	NoChange
AT1G04870	4496.74144998535	0.0828703324526102	0.16754742082372	0.494608225212847	0.620876695013298	0.763597923720957	No	NoChange
AT1G04880	248.360993390411	1.83040434498297	0.361275155345401	5.06651043643727	4.05174546737678e-07	5.10263836625171e-06	Yes	Up
AT1G04890	0	NA	NA	NA	NA	NA	No	NoChange
AT1G04900	1474.63223912724	0.239930632697191	0.13399270953508	1.79062453121283	0.0733535677280738	0.169212137421924	No	NoChange
AT1G04910	2384.20619098329	-0.397439110020867	0.150964323194663	-2.63266910757706	0.00847168374443943	0.0304434934687456	Yes	Down
AT1G04920	21.1336320914182	-0.398823255972191	0.686479146847958	-0.580969222158358	0.561261197030707	0.714740063509316	No	NoChange
AT1G04930	608.956185533642	0.733032974911306	0.288007237982002	2.54518941970866	0.0109218474044708	0.0374511288688029	Yes	Up
AT1G04940	0	NA	NA	NA	NA	NA	No	NoChange
AT1G04945	787.394108672562	0.379081633825726	0.180034784908988	2.10560217025483	0.0352389239893042	0.0953780264093768	No	NoChange
AT1G04950	1183.74456752002	-0.262663702631951	0.169686013905956	-1.54793961261607	0.121636836222382	0.246834963761362	No	NoChange
AT1G04960	2216.43401309483	0.358145696483122	0.137659466592401	2.60167865929311	0.00927687308516078	0.0327360372815383	Yes	Up
AT1G04970	2152.84551293894	0.263956301854281	0.259370327693203	1.01768118273923	0.308829492649739	0.479872303542877	No	NoChange
AT1G04980	2292.8761409487	-0.164459135725054	0.175464551033153	-0.937278411831349	0.348615364667396	0.521392700081604	No	NoChange
AT1G04985	2328.73225067178	0.679257263995297	0.228135275104678	2.97743198058093	0.00290674135200062	0.0125172822503139	Yes	Up
AT1G04990	2272.22450129198	0.0665814963909481	0.174611364793503	0.381312502022351	0.702971377917941	0.822713932746841	No	NoChange
AT1G05000	1117.19168636714	-0.495460258883969	0.413737137938128	-1.19752425743822	0.231102278506704	0.391921799129408	No	NoChange
AT1G05010	1306.91277128554	-0.187097917875676	0.210879425109705	-0.8872269913404	0.374956703380313	0.54800797646441	No	NoChange
AT1G05020	102.663660625378	2.50849129470591	0.424595774190886	5.90795162642897	3.46387691860911e-09	6.76881587702985e-08	Yes	Up
AT1G05030	486.787073717141	0.350715568872736	0.222413952995875	1.57685956365894	0.11482784258646	0.236218485910715	No	NoChange
AT1G05040	0.386407164175561	-0.937984942597627	6.00631008342227	-0.15616658640161	0.875901713740767	NA	No	NoChange
AT1G05055	769.524834929717	-0.0925123908537988	0.238348525660916	-0.388139136154804	0.697913071330459	0.818726178826185	No	NoChange
AT1G05060	1879.18027495278	1.37211165457944	0.22901272633043	5.99142098592237	2.08015385602997e-09	4.26660969220266e-08	Yes	Up
AT1G05065	45.8860145133317	1.38454054002934	0.600275202602488	2.30650963762401	0.0210821722391928	0.0638444504939377	No	NoChange
AT1G05070	761.553064293039	-0.555747407778761	0.200444102445873	-2.77258049000885	0.00556137639343132	0.0215277841449806	Yes	Down
AT1G05080	0.237287476311586	0	6.00631008342227	0	1	NA	No	NoChange
AT1G05085	0	NA	NA	NA	NA	NA	No	NoChange
AT1G05090	262.045862905195	0.0678112833549719	0.246288823020932	0.275332361912374	0.783060903691804	0.874163503942487	No	NoChange
AT1G05100	155.571419595799	-1.58714470649756	0.448312709831372	-3.54026257050474	0.000399729124804995	0.00229138329030266	Yes	Down
AT1G05120	2629.81278122594	0.259636220373628	0.060926313480489	4.26147924503546	2.03078216898527e-05	0.000169710073398809	Yes	Up
AT1G05136	0.262821317853831	0	6.00631008342227	0	1	NA	No	NoChange
AT1G05140	299.554211943379	-1.23045828657383	0.245411205581803	-5.01386350169606	5.33478385773173e-07	6.53767361719611e-06	Yes	Down
AT1G05150	1984.72731604049	-0.526783208216419	0.107085352027404	-4.9192835270468	8.68615726229766e-07	1.01327906672992e-05	Yes	Down
AT1G05160	472.669253752322	-0.13702746632971	0.149206900982434	-0.918372176001713	0.358424052364494	0.531715160045606	No	NoChange
AT1G05170	1251.58569901974	-0.0465581851564329	0.168112245048568	-0.276947019195313	0.781820787959075	0.873447444510374	No	NoChange
AT1G05180	2467.71041217846	-0.0474649869081359	0.106429861951705	-0.445974335000774	0.655615785072966	0.789782556528384	No	NoChange
AT1G05190	747.460319295432	-0.548561330483009	0.283316288636617	-1.93621529183095	0.0528413383581632	0.131139602624641	No	NoChange
AT1G05200	457.790728573072	-1.08302365456682	0.301972130424423	-3.58650201607885	0.000335143474489922	0.00197545213331143	Yes	Down
AT1G05205	2109.03337733898	0.16142993642324	0.142905086960381	1.12963044113325	0.25863197842325	0.423512711365809	No	NoChange
AT1G05210	701.34000764688	-0.0277140101448014	0.176457803276292	-0.157057436000196	0.875199582340339	0.932324051952577	No	NoChange
AT1G05220	181.748314265371	0.0320800704902399	0.288795062692804	0.111082475548981	0.911550945216562	0.954001355036946	No	NoChange
AT1G05230	274.161600158591	0.446581152523837	0.251276773387158	1.77724803810562	0.0755274388490535	0.172939700939409	No	NoChange
AT1G05240	306.941169013245	0.305144755253924	0.258440101047931	1.18071752029431	0.237714959063372	0.400033709860357	No	NoChange
AT1G05250	606.560526468557	0.494529637504975	0.341201320926253	1.44937785165217	0.147232090480061	0.284766106010837	No	NoChange
AT1G05260	13830.6521398415	-0.247143451925299	0.176562906339191	-1.39974730281409	0.161589003272122	0.304361125293288	No	NoChange
AT1G05270	2601.43156019583	0.176297235184603	0.119538270692229	1.47481835033827	0.140261386370453	0.274351222564908	No	NoChange
AT1G05280	769.613399290098	0.753975708504919	0.273555228715318	2.75621018850845	0.00584754068771013	0.0224062015774278	Yes	Up
AT1G05290	0	NA	NA	NA	NA	NA	No	NoChange
AT1G05291	0.177264246670927	0	6.00631008342226	0	1	NA	No	NoChange
AT1G05300	552.548565934296	-2.03246109741858	0.247745636704826	-8.20382197019331	2.32862868263268e-16	1.33932158973275e-14	Yes	Down
AT1G05310	629.442229670927	1.06037674650542	0.229196249957901	4.62650129179769	3.71894549052213e-06	3.72997696928053e-05	Yes	Up
AT1G05320	3965.27580347005	0.907135723013089	0.167731311242752	5.40826704502548	6.363749063642e-08	9.53110228887482e-07	Yes	Up
AT1G05330	5.57720573753187	-1.87683362327996	1.52730482793228	-1.22885332970556	0.219126802293782	0.377842197495599	No	NoChange
AT1G05340	3479.54543659091	1.59767370654973	0.394553116491686	4.04932476710874	5.13656221282267e-05	0.000385043743168797	Yes	Up
AT1G05350	2650.54941501362	0.326955962398745	0.0923247430394727	3.54136877758714	0.000398056801572529	0.00228355670537084	Yes	Up
AT1G05360	1727.8030037497	0.633938279263679	0.35120225594264	1.80505184273992	0.0710665698723334	0.165406922535564	No	NoChange
AT1G05370	40.6592508494938	-0.641458624372096	0.585953290942804	-1.09472654951726	0.27363645358114	0.440455214809342	No	NoChange
AT1G05380	3719.11792743687	0.536895501782351	0.0862387327199398	6.22568867664044	4.79445276328548e-10	1.10188473599875e-08	Yes	Up
AT1G05385	151.327180300496	-0.0451754312004209	0.280703289952943	-0.160936593254729	0.872143340701483	0.930831258840418	No	NoChange
AT1G05390	0	NA	NA	NA	NA	NA	No	NoChange
AT1G05400	134.552861086121	1.38335261661509	0.216757107230625	6.38204040591496	1.74743838780174e-10	4.2899708539256e-09	Yes	Up
AT1G05410	1041.71066208023	0.128978936858781	0.154235038656872	0.836249259454734	0.403014691725528	0.576746414223294	No	NoChange
AT1G05420	93.6186161433245	0.387208954525101	0.433372342075138	0.893478694720131	0.371600876558749	0.544637144442733	No	NoChange
AT1G05430	1017.93392526712	-0.233367929642543	0.10177896125226	-2.29288967750553	0.0218543572625503	0.0656218832980453	No	NoChange
AT1G05440	182.494675269444	-0.109487589144421	0.308257163842403	-0.355182626673347	0.722452779227444	0.835051929731782	No	NoChange
AT1G05450	204.586217508388	1.57890034598274	0.556426143615132	2.83757397832627	0.0045457811224681	0.0182255931600787	Yes	Up
AT1G05460	568.387419560515	-0.213068293527319	0.254382112746008	-0.837591492685103	0.402260172421948	0.575918265719394	No	NoChange
AT1G05470	851.077928258313	-0.0504139204923503	0.18823594508951	-0.267823026406447	0.788835545498707	0.877987732336616	No	NoChange
AT1G05490	64.2224188263925	0.0575534261624131	0.348081253542873	0.165344802618979	0.868672596692754	0.92872599376206	No	NoChange
AT1G05500	3325.34892458001	-0.136035103492866	0.12807492162015	-1.0621525414345	0.288166440819242	0.45656530304027	No	NoChange
AT1G05510	2.14354614582712	-0.131604627460263	2.6344064207125	-0.0499560836268647	0.960157384784876	0.983380246861228	No	NoChange
AT1G05520	4737.32941601004	-0.256468689099787	0.139164647794193	-1.84291551888287	0.0653413460919417	0.155222214114091	No	NoChange
AT1G05530	1866.85421450367	1.80351448494732	0.325829092620247	5.53515485816151	3.10953491258636e-08	4.96160682994948e-07	Yes	Up
AT1G05540	44.9385874695034	-0.539011398692705	0.474566039048264	-1.13579850714494	0.256040902005812	0.420596891362657	No	NoChange
AT1G05550	0.382177280347456	0.266350690923586	5.85433427517429	0.0454963243306869	0.963711704625928	NA	No	NoChange
AT1G05560	1042.6922710795	-1.3581453533971	0.673187223992498	-2.01748533690567	0.0436448897079658	0.113011713126438	No	NoChange
AT1G05562	0	NA	NA	NA	NA	NA	No	NoChange
AT1G05570	7888.8564464885	-0.22007579802906	0.209408265139681	-1.05094131734611	0.293285542530303	0.462018930333633	No	NoChange
AT1G05575	125.697435376979	-1.12479403742568	0.507374795599888	-2.2168898557442	0.0266306191378059	0.0767220367517786	No	NoChange
AT1G05577	80.9917751950147	0.93100952847948	0.354823451298923	2.62386695431567	0.00869377380039917	0.0310416409807532	Yes	Up
AT1G05580	0.775040127480783	0	6.00631008342227	0	1	NA	No	NoChange
AT1G05590	708.74139783049	-0.909563687131274	0.250088316896863	-3.63696992493408	0.000275864126739733	0.00167834892375242	Yes	Down
AT1G05600	143.215795621532	-1.0397127073804	0.386219849801508	-2.69202297063381	0.00710200535503519	0.0263532343702969	Yes	Down
AT1G05610	40.5659724140703	0.246194716518787	0.504360860821206	0.488132080903205	0.625456288919547	0.766821368175399	No	NoChange
AT1G05615	0.455552304039173	-2.98404350398327	5.91011451680667	-0.504904515047467	0.613625902763512	NA	No	NoChange
AT1G05620	4021.28935308384	-0.317575403719583	0.106244786255627	-2.98909165251169	0.00279808184701352	0.0121176003295078	Yes	Down
AT1G05630	1105.8762950594	0.273075546528766	0.165013885628685	1.65486404667327	0.0979520787190649	0.210486142387545	No	NoChange
AT1G05640	258.486335012434	-0.2850875131929	0.266197766809382	-1.07096132552098	0.284186819530707	0.452444393568329	No	NoChange
AT1G05650	3132.65795304439	0.346273577912934	0.326336120344297	1.06109485382005	0.288646796352481	0.457015249840862	No	NoChange
AT1G05660	2998.18485654305	1.13443922220865	0.268897833358951	4.21884850479361	2.45553190262475e-05	0.000200430321649502	Yes	Up
AT1G05670	530.374023786311	0.16985988935449	0.192756051323512	0.881216896632759	0.378200435652442	0.551196653645147	No	NoChange
AT1G05675	29.8474278641713	-2.70870537896619	0.748196036494086	-3.62031506028648	0.000294244505400009	0.00176847842243646	Yes	Down
AT1G05680	11568.6576409698	-0.734665385211329	0.251646935809192	-2.91942909159196	0.0035067316294078	0.0146822182067288	Yes	Down
AT1G05690	73.0662744372935	-1.76223306129633	0.515152831017264	-3.4207966164458	0.000624380068415383	0.00335272459130416	Yes	Down
AT1G05700	2965.4916707093	1.65021788460691	0.293041600958132	5.63134339701713	1.7881129504689e-08	3.01842122561755e-07	Yes	Up
AT1G05710	560.737141338748	-0.205234333036299	0.254455379846378	-0.806563151308511	0.419918210683366	0.591783693691822	No	NoChange
AT1G05720	963.908465344031	-0.0673914684861751	0.183702247912679	-0.366851626759674	0.71372969570315	0.830202971864251	No	NoChange
AT1G05730	227.708156984506	0.504828120936747	0.315779455457938	1.59867309988439	0.109893257741463	0.22870259626583	No	NoChange
AT1G05740	5.81864082768911	0.47103367158506	1.14945210723294	0.409789732535245	0.681960198692941	0.807857837774371	No	NoChange
AT1G05750	273.591402121859	0.259281787139222	0.28463342734158	0.910932315859253	0.362331037281634	0.535659452002447	No	NoChange
AT1G05760	0	NA	NA	NA	NA	NA	No	NoChange
AT1G05770	109.102649874193	1.35316713388139	0.488160640692741	2.77197098881452	0.0055718002103019	0.0215572020869974	Yes	Up
AT1G05780	400.257431211722	0.480488392790027	0.26506842974428	1.81269566222417	0.0698787739031158	0.163458757123083	No	NoChange
AT1G05785	617.306589426063	0.157316065106391	0.370859584048215	0.424193068948539	0.671425015170428	0.80117606497857	No	NoChange
AT1G05790	2526.74601546236	1.06281959645676	0.174677445370241	6.08446954444542	1.16877615529865e-09	2.52003948614924e-08	Yes	Up
AT1G05800	0	NA	NA	NA	NA	NA	No	NoChange
AT1G05805	1769.2161488354	0.437413486846819	0.183600503732372	2.3824198624445	0.0171992750129918	0.0541199973477052	No	NoChange
AT1G05810	892.885053433677	0.542541299642677	0.142920110466122	3.79611587112005	0.000146980820594737	0.0009701342775487	Yes	Up
AT1G05820	959.701721137806	3.39864629438056	0.312843928085188	10.8637118680312	1.71628078390006e-27	3.31018745745157e-25	Yes	Up
AT1G05830	3332.92361507439	0.262018056600265	0.0965577237818849	2.71358982314185	0.00665585213439083	0.0249172951234802	Yes	Up
AT1G05835	71.7948079270866	0.930103930325529	0.425180423553772	2.18755116369534	0.0287023124844611	0.0811607710850525	No	NoChange
AT1G05840	1241.83319290806	-0.128737542977479	0.2305910630172	-0.558293722631722	0.576643830763682	0.727048663122563	No	NoChange
AT1G05850	17663.446071812	-0.607074773038546	0.0981110902631245	-6.18762640808934	6.10768658597737e-10	1.37536966551636e-08	Yes	Down
AT1G05860	556.854510075384	-0.0143487644283107	0.162758569070134	-0.0881598094053515	0.929749660342087	0.964543415935755	No	NoChange
AT1G05870	1569.99017717532	-0.562946987831715	0.253054074474698	-2.22461143532388	0.0261073343041279	0.0755166911640852	No	NoChange
AT1G05880	20.5691910201486	-2.71533400342022	0.970341896831324	-2.79832707655643	0.005136806662188	0.0201818622312302	Yes	Down
AT1G05890	5330.87809765229	-0.0270512383138419	0.172839705538365	-0.156510555428118	0.875630599744661	0.932679703303034	No	NoChange
AT1G05894	37.4363551143708	-0.110478121314401	0.417195630077062	-0.264811309969843	0.791154823753352	0.879253538191225	No	NoChange
AT1G05900	702.478565242306	0.629450609324967	0.264782386322224	2.37723746684179	0.0174428547447751	0.0547552041756086	No	NoChange
AT1G05910	3427.74221701514	0.267846116424252	0.10757249769125	2.48991259079075	0.0127774515568411	0.0426220641169606	Yes	Up
AT1G05920	0.325872515135747	2.75139809415196	5.93812697180826	0.463344436253123	0.643117499192005	NA	No	NoChange
AT1G05925	0	NA	NA	NA	NA	NA	No	NoChange
AT1G05930	0.966870602573114	-3.24134541468301	4.56057862296685	-0.710731177478171	0.47725083569856	NA	No	NoChange
AT1G05940	1594.97137572114	0.249069345034884	0.23176910439163	1.07464429173451	0.282534013838531	0.450487928895446	No	NoChange
AT1G05950	365.04325683904	0.333915494449489	0.160023750811683	2.08666209081952	0.0369186903281859	0.0988370183136785	No	NoChange
AT1G05960	6361.4325637258	0.406934142271611	0.122303325282363	3.32725329693299	0.000877066108291477	0.00448913010840197	Yes	Up
AT1G05970	155.707226564386	-0.118038315192908	0.282729147857199	-0.417496095070208	0.676315579946336	0.804298347033436	No	NoChange
AT1G05980	0.251781424158305	0.0237944022416599	6.00631008342227	0.00396156740347684	0.996839134799966	NA	No	NoChange
AT1G05990	122.028263281805	0.948316844210052	0.511150327274633	1.8552601722204	0.0635590827115515	0.151889325007407	No	NoChange
AT1G06000	3439.86693110688	-0.976880606462637	0.803514316013334	-1.21576005180526	0.224076340666559	0.383973555886887	No	NoChange
AT1G06002	0	NA	NA	NA	NA	NA	No	NoChange
AT1G06010	519.732084942299	0.306761148504403	0.297045729420638	1.0327068128625	0.301741124310355	0.471941052012188	No	NoChange
AT1G06020	20.6591355117799	0.567412886667466	0.597314355242047	0.949940147407869	0.342142665667748	0.514852038236107	No	NoChange
AT1G06030	13.730849412914	0.49243791636962	0.976695668591401	0.504187672993183	0.614129501997109	0.758457248184431	No	NoChange
AT1G06040	7297.8252888788	-1.11309403120448	0.599789852005062	-1.85580670877221	0.0634811139937684	0.151772502666053	No	NoChange
AT1G06050	439.235507472914	0.947727081747564	0.279212628621113	3.39428444346482	0.000688081843376136	0.0036386811414175	Yes	Up
AT1G06060	1554.69758036127	0.326315089766262	0.214653117088264	1.52019730341062	0.128461394950354	0.256646776160438	No	NoChange
AT1G06070	1856.59567652329	0.128902853662889	0.170077344202884	0.757907258412513	0.448506504702663	0.618060464304348	No	NoChange
AT1G06080	288.431993213492	-0.348266199065092	0.315960381384883	-1.10224641943591	0.270354556295915	0.436651832740742	No	NoChange
AT1G06090	4892.17064768441	1.07319536788616	0.19911064363382	5.38994474780489	7.04793493290892e-08	1.04714857498532e-06	Yes	Up
AT1G06100	4.39553634477301	1.48555214983116	1.76447292099997	0.841924028502098	0.399830479503966	0.573322430161955	No	NoChange
AT1G06110	1880.14587214228	-0.2592786561702	0.206825486007885	-1.25361076710012	0.209983515741157	0.367340851742446	No	NoChange
AT1G06120	884.816782411089	1.97649808197983	0.339300802311288	5.82520898422901	5.7041175183559e-09	1.06432346605042e-07	Yes	Up
AT1G06130	792.891782365327	-0.959213362374577	0.187686673215826	-5.11071641869612	3.20939424703791e-07	4.1423274735048e-06	Yes	Down
AT1G06135	0.262004110142828	0	6.00631008342227	0	1	NA	No	NoChange
AT1G06137	0.0451305010707352	0	6.00631008342227	0	1	NA	No	NoChange
AT1G06140	71.2358028499681	0.0175383096623016	0.37864950204954	0.0463180581708702	0.963056746416369	0.984767886410726	No	NoChange
AT1G06148	2.93048292825589	1.90549955302285	1.93081263749752	0.986889932258013	0.32369660029488	0.495276882562944	No	NoChange
AT1G06149	0	NA	NA	NA	NA	NA	No	NoChange
AT1G06150	146.798658607092	-0.053366745336972	0.292456389689667	-0.18247761792314	0.855207917773336	0.920726548293601	No	NoChange
AT1G06160	6.07121649963641	-3.02463302346617	1.2856302954732	-2.35264603993553	0.0186403684622174	0.0578571455846377	No	NoChange
AT1G06170	20.4549960840287	-0.235645891141362	1.031224028341	-0.228510861524883	0.819249113203266	0.898131421214584	No	NoChange
AT1G06180	1022.01663002845	-0.0640842181539917	0.152719603039733	-0.419620120000699	0.674762987797103	0.803299434165071	No	NoChange
AT1G06190	1371.10939193775	0.165505548147784	0.239545717373887	0.690914243686772	0.489619434418203	0.654618161465884	No	NoChange
AT1G06200	2780.03735767597	-0.146670463624998	0.0972970248747078	-1.50745065241069	0.131695183721654	0.261701666957474	No	NoChange
AT1G06210	2719.34450069236	-0.108659839467671	0.182386936764704	-0.595765471996781	0.55133191298858	0.70644941262363	No	NoChange
AT1G06220	6783.19757116317	0.149966664662418	0.120295286976045	1.24665453179625	0.212524197324468	0.370266043994797	No	NoChange
AT1G06225	2.83880587353986	-4.33047903555225	2.6554405688925	-1.63079493711221	0.102933596110189	0.218230621970636	No	NoChange
AT1G06230	5910.86292605845	0.428385718266262	0.194236157136245	2.20548905302825	0.0274197951313358	0.0784889877053475	No	NoChange
AT1G06240	432.68636776253	-0.437079916301204	0.198192721718659	-2.2053277865655	0.0274311013573361	0.0785112809914471	No	NoChange
AT1G06250	83.0400707239471	-0.491612865777564	0.375885898616552	-1.3078779161095	0.190914721046803	0.343076509367689	No	NoChange
AT1G06260	0	NA	NA	NA	NA	NA	No	NoChange
AT1G06265	84.4448224095843	0.155390979426713	0.381279536134686	0.407551323110669	0.683603107294686	0.80893413603031	No	NoChange
AT1G06270	336.847161042579	0.0129122258591497	0.182645115155362	0.0706957087144997	0.9436399362434	0.97356767532167	No	NoChange
AT1G06280	1.13741591991182	0	5.40630444471676	0	1	NA	No	NoChange
AT1G06290	8604.99476848276	0.681731809602966	0.156782580021342	4.34826247603635	1.37220322048519e-05	0.000120322542508242	Yes	Up
AT1G06310	374.982478586667	0.157068765476522	0.187158565225673	0.839228305085214	0.401341206531326	0.574971455668811	No	NoChange
AT1G06320	84.5327645398231	0.267712732630708	0.412101516438189	0.64962811819903	0.515932465726861	0.676590991664843	No	NoChange
AT1G06330	39.0127129601521	-1.44607048206613	0.642115243823805	-2.25204197529209	0.0243196195479169	0.0714853305889507	No	NoChange
AT1G06340	0.552854936177768	-2.96803917284959	5.91034210526376	-0.502177220876309	0.615542864846947	NA	No	NoChange
AT1G06350	1.66907894770042	0.939758941053684	3.19906218176771	0.29376076101603	0.768940720945508	NA	No	NoChange
AT1G06360	0.141528165247726	0	6.00631008342227	0	1	NA	No	NoChange
AT1G06380	835.96315571254	0.118584783926124	0.193766455245761	0.611998520464847	0.540538736453977	0.697424979342447	No	NoChange
AT1G06390	2982.08808587494	-0.680467921234526	0.16687426933081	-4.07772824392461	4.5477877416527e-05	0.000346376898439323	Yes	Down
AT1G06400	3766.99132988716	-0.305882110744173	0.254611112027115	-1.20136983931635	0.229607770243275	0.390185029360448	No	NoChange
AT1G06410	10948.3106080075	0.156785906741832	0.133026548378076	1.17860614030389	0.238555045460059	0.401054271092864	No	NoChange
AT1G06420	106.815390963483	0.311476294982427	0.567674751232173	0.548687949052425	0.583219617719967	0.73238022559444	No	NoChange
AT1G06430	2048.49495858115	-0.85605564959377	0.326899347230903	-2.6187132426089	0.00882621075377617	0.0314440803290659	Yes	Down
AT1G06440	190.586803849365	0.195523291485286	0.264947543856737	0.737969820890319	0.460532788456511	0.629364323569344	No	NoChange
AT1G06450	182.68352046301	0.0290980063581726	0.306589795302301	0.0949085938411016	0.924387430437489	0.961304343056201	No	NoChange
AT1G06460	150.908819538821	-1.44578411592525	0.398384818322215	-3.62911448788167	0.000284395099245435	0.00172086795953393	Yes	Down
AT1G06470	1638.05243648416	0.105644598936505	0.188005710529946	0.561922287566246	0.574168967821869	0.725136088619854	No	NoChange
AT1G06475	141.955041987237	0.514546983268151	0.333522719035497	1.54276441723716	0.12288794585572	0.248895787822011	No	NoChange
AT1G06480	0.0497127043608904	0	6.00631008342227	0	1	NA	No	NoChange
AT1G06490	615.840740927091	0.486154569428714	0.152105735095083	3.19616199300317	0.00139268896501716	0.00668658497059444	Yes	Up
AT1G06500	358.937067138007	-0.388730505012778	0.406059501187377	-0.95732399777883	0.338403746378151	0.510844754391856	No	NoChange
AT1G06510	290.549703909067	-0.408814533554948	0.21142971251578	-1.9335718177474	0.0531657950882327	0.131754345717823	No	NoChange
AT1G06515	1292.06326074888	-0.30435076483368	0.219411870475082	-1.38712077963095	0.165404936689009	0.309371974102691	No	NoChange
AT1G06520	19.0654715550813	0.433543564247554	1.03866132746198	0.417406090690736	0.676381400639163	0.804315387376704	No	NoChange
AT1G06530	4089.90467504094	0.448603623471897	0.36221181895222	1.23851183202576	0.215526337602885	0.373636000770993	No	NoChange
AT1G06540	148.180627323629	-0.452440034087889	0.806458785361162	-0.561020652636662	0.574783458170015	0.725703944940188	No	NoChange
AT1G06550	6164.71549565148	-0.435172029494875	0.264921577480902	-1.64264471634534	0.100456463188528	0.214094779153393	No	NoChange
AT1G06560	1298.20255384049	0.211861542159097	0.155928367675598	1.35871070362172	0.174238278988524	0.321639625602441	No	NoChange
AT1G06570	1880.34508579755	-1.40845022840903	0.296351894671274	-4.75262771635503	2.00789855297037e-06	2.15010864242259e-05	Yes	Down
AT1G06580	159.782933597955	-0.155687764670257	0.253612458466298	-0.613880586197407	0.53929423989888	0.696534480443112	No	NoChange
AT1G06590	1141.05539250757	0.0676730546151658	0.208146343965582	0.325122475494241	0.745088379226573	0.849538371098931	No	NoChange
AT1G06610	0	NA	NA	NA	NA	NA	No	NoChange
AT1G06620	2764.10277820954	-1.00458019984918	0.122480182614703	-8.20198156471875	2.36456565731858e-16	1.35586750390219e-14	Yes	Down
AT1G06630	1006.3593491648	-0.29044977635504	0.34996064209936	-0.829949832680261	0.406567148295596	0.580195253986952	No	NoChange
AT1G06640	6909.99605790296	-0.466199793318375	0.14683341958807	-3.17502510413681	0.00149823538784167	0.0071185774000288	Yes	Down
AT1G06645	19.0826618842307	-1.63409816808463	0.771693470575002	-2.11754826287053	0.0342133437771148	0.0932809993561507	No	NoChange
AT1G06650	699.565780874325	-1.0440633818955	0.250177382387281	-4.17329245326928	3.00229157095675e-05	0.000239016103672237	Yes	Down
AT1G06660	599.086003986823	0.717588109496804	0.290593864522336	2.46938492895003	0.013534554073913	0.0447117501905327	Yes	Up
AT1G06670	5795.26664111998	0.12600369694166	0.127845612513837	0.98559265714357	0.32433304273215	0.495944647225618	No	NoChange
AT1G06680	1077.92646290958	-2.14742364090794	0.632178508383876	-3.39686277282296	0.000681631402815466	0.00360764507479869	Yes	Down
AT1G06690	742.092725503809	-0.104562274198821	0.500714353125447	-0.208826197104489	0.83458391983855	0.907497673591437	No	NoChange
AT1G06700	6435.07153571019	0.661277798221607	0.130160459177372	5.08048144882826	3.76479500431457e-07	4.77358893842523e-06	Yes	Up
AT1G06710	497.279051462261	0.327343723516008	0.232770853362914	1.40629171903084	0.159637518115063	0.301572069267396	No	NoChange
AT1G06720	5525.367673886	0.326641706777848	0.185999515851717	1.75614277963096	0.0790640321072411	0.178960052000278	No	NoChange
AT1G06730	1064.64154463394	0.267946605976216	0.146159603017033	1.83324667312479	0.0667658958346744	0.157816728254061	No	NoChange
AT1G06750	113.940561492896	0.193216149896063	0.358343943562739	0.539191894734045	0.589754452470005	0.737887438961686	No	NoChange
AT1G06760	11104.6223666556	0.086697622255446	0.246183949049574	0.352166022968409	0.724713756517714	0.836750423760829	No	NoChange
AT1G06770	624.522577829545	0.335117087872591	0.190215839894353	1.76177277380642	0.0781076965342362	0.177437855153693	No	NoChange
AT1G06780	3846.90118529696	0.626596346347437	0.188850258749048	3.31795333772925	0.000906796318792883	0.00462644413584408	Yes	Up
AT1G06790	737.60043651231	0.219754574765833	0.162306535065799	1.35394779191574	0.175753034596345	0.323632702372476	No	NoChange
AT1G06800	1481.13765568119	1.61641795370451	0.338342159467768	4.77746538074721	1.77518600740698e-06	1.92961767858228e-05	Yes	Up
AT1G06810	1.50143650796299	-2.74644537796883	3.05309654215323	-0.899560606764133	0.36835412904494	NA	No	NoChange
AT1G06820	1339.07713139879	0.11537806451449	0.111410928831663	1.03560813758963	0.300384994025618	0.470314426904911	No	NoChange
AT1G06830	35.5526367051938	1.13491372665113	0.493413011862359	2.30012930215897	0.0214408956382721	0.0646661320244479	No	NoChange
AT1G06840	2977.83884219409	-0.0592244942418945	0.135579824731653	-0.436823799994689	0.662239137283848	0.794861693453086	No	NoChange
AT1G06850	1853.12040891519	0.796623484599979	0.202131997018127	3.94110529926906	8.11070092322555e-05	0.000579751447157916	Yes	Up
AT1G06860	4.82211202566402	-0.410337263703153	1.36777576478823	-0.300003315065818	0.764174626971931	0.862193284569777	No	NoChange
AT1G06870	4084.49440454693	0.294044699369721	0.211620915367371	1.38948789092639	0.164684440570486	0.308420230078416	No	NoChange
AT1G06880	0.54218295315263	1.12818330750604	3.76105684742772	0.299964439058567	0.764204280786316	NA	No	NoChange
AT1G06890	3599.44713049248	-0.407019266285648	0.245602675165156	-1.65722651844874	0.0974736870558784	0.209747476804806	No	NoChange
AT1G06900	4753.35675613315	-0.0446062702048598	0.145018322342111	-0.307590582241254	0.758393887286522	0.85866656462131	No	NoChange
AT1G06910	342.421158445796	-0.0403557636881016	0.213893985937033	-0.188671801646549	0.850350053652922	0.917132846951121	No	NoChange
AT1G06920	0.267844680552212	0	6.00631008342227	0	1	NA	No	NoChange
AT1G06923	147.310279820967	0.117840686870568	0.241334118925175	0.488288549482323	0.625345470920426	0.766769754343969	No	NoChange
AT1G06925	0.211635405707734	-1.98245624720942	5.93052569224367	-0.334280020032997	0.738168265832632	NA	No	NoChange
AT1G06930	303.449181044917	-0.822530526670137	0.210379575760646	-3.9097451532365	9.2393545310432e-05	0.000650632488844304	Yes	Down
AT1G06950	5739.06979048498	0.0794095743593357	0.108327863645875	0.733048466818533	0.463528869285505	0.63207444637407	No	NoChange
AT1G06960	765.581400624956	0.105960998015267	0.150355217080548	0.704737754184492	0.48097345157442	0.647175372043096	No	NoChange
AT1G06970	7.51241990258427	1.02927198798822	1.21310424027093	0.848461289491774	0.396181122122851	0.569553431765351	No	NoChange
AT1G06980	166.998332196097	0.834816212049656	0.442281589321681	1.8875219593246	0.059090155617608	0.143395432940836	No	NoChange
AT1G06990	38.5844798977949	0.4746189611216	0.660344346810874	0.718744641964101	0.472298271876095	0.639939783557191	No	NoChange
AT1G07000	1754.77762433241	1.29304044095742	0.180859542233691	7.14941785756961	8.71466773639825e-13	2.97820099855227e-11	Yes	Up
AT1G07010	231.905546618762	-0.947959725741269	0.484451106907389	-1.95677068794991	0.0503744347727231	0.126423289067486	No	NoChange
AT1G07020	1216.40741476995	-0.296215779010415	0.285402825117349	-1.03788663930927	0.299322834444475	0.469046301064736	No	NoChange
AT1G07025	0.642031395587455	-1.94116433004986	5.97125635703074	-0.325084741633019	0.745116936747635	NA	No	NoChange
AT1G07030	3441.73775652473	0.396432214834245	0.137711702255558	2.87871116500011	0.00399303857316718	0.0163622197573997	Yes	Up
AT1G07040	1602.19915109539	-0.075390614735163	0.255373876733183	-0.295216627869623	0.767828400560876	0.864613602747533	No	NoChange
AT1G07050	20.2376540173777	-0.318936994107283	1.09320867718509	-0.291743928458852	0.770482419497524	0.866178572463566	No	NoChange
AT1G07051	0.663836620374154	3.3348698184375	5.92205931131209	0.563126717097776	0.5733485998267	NA	No	NoChange
AT1G07060	45.8315034587803	4.34050677624618	0.653527332675301	6.6416606608904	3.10168409412114e-11	8.48249782406952e-10	Yes	Up
AT1G07070	2684.99173397033	0.219960569492952	0.154569641444632	1.42305156068919	0.15472120890126	0.295066150611573	No	NoChange
AT1G07080	3402.93858797889	0.0747043556914938	0.185766515600846	0.402141125648339	0.687580167826799	0.811167214274838	No	NoChange
AT1G07090	400.36566034264	-1.38082854683392	0.414806551440762	-3.3288494167651	0.000872055398109385	0.00446860809740735	Yes	Down
AT1G07100	0.657953894007732	0	6.00631008342226	0	1	NA	No	NoChange
AT1G07110	2325.16442794475	0.141871915231202	0.162404855270149	0.873569420047252	0.382352785675589	0.555579161683581	No	NoChange
AT1G07119	5.0492710033954	-0.700737478196931	1.67890399241712	-0.41737793308126	0.676401992960146	0.804315387376704	No	NoChange
AT1G07120	0.757805931624556	-3.85862096826661	4.58177478984145	-0.842167314033375	0.399694306798974	NA	No	NoChange
AT1G07128	2.249065452071	1.71602517399803	2.12800766388149	0.806399903122527	0.420012302782094	0.591808674864642	No	NoChange
AT1G07130	20.3010898885554	0.829469425012077	0.664014156586856	1.24917430868596	0.211601326534576	0.3690866971194	No	NoChange
AT1G07135	162.285727779552	2.00794755558741	0.576283524544502	3.48430498195225	0.00049341689446704	0.00274385532442723	Yes	Up
AT1G07140	14571.7823025846	0.156758429721805	0.23965892955663	0.654089668228964	0.513054037449779	0.674520672777735	No	NoChange
AT1G07150	558.349442324013	-0.552389832218254	0.473442310480825	-1.16675214696644	0.243310477054335	0.406355082019499	No	NoChange
AT1G07160	228.947230050836	-0.163707197174462	0.32410225708662	-0.505109710268724	0.613481781597137	0.757886372792389	No	NoChange
AT1G07170	775.617784776453	-0.224725463910749	0.136548083852544	-1.64576065493109	0.0998130456984918	0.213120414744161	No	NoChange
AT1G07175	137.831359815154	-1.03612569308442	0.435885928198894	-2.3770569914146	0.0174513915667993	0.0547742973564971	No	NoChange
AT1G07180	76.2953541014047	-1.19564336394881	0.406117782891288	-2.94408029965254	0.00323915945691847	0.013727841420292	Yes	Down
AT1G07190	0	NA	NA	NA	NA	NA	No	NoChange
AT1G07200	2273.85825391057	0.195669538567167	0.17665690936183	1.10762459998887	0.268023974805731	0.434397779197088	No	NoChange
AT1G07210	3881.09074998104	0.142180428079632	0.217589047293418	0.653435592683587	0.513475499065021	0.674824860669851	No	NoChange
AT1G07220	1077.66214381187	0.236261391749933	0.127214416155897	1.85719039468296	0.0632840710736606	0.151382498668647	No	NoChange
AT1G07230	1012.35685942144	-0.429254844419261	0.166170685787881	-2.58321642222269	0.00978838989683754	0.0342003615058441	Yes	Down
AT1G07240	1306.21439226662	-0.815156174580031	0.159349254983375	-5.11553175862089	3.12858299144123e-07	4.05679593474738e-06	Yes	Down
AT1G07250	1674.16346975873	-0.394197157391663	0.198638352692173	-1.98449670997093	0.0472004944951519	0.120270179853141	No	NoChange
AT1G07260	694.471435960573	-0.503552287251131	0.177237181400541	-2.84112105186974	0.00449552444704932	0.0180588055723596	Yes	Down
AT1G07270	114.212432584448	0.115699217865613	0.212926554317448	0.543376180751598	0.586870822199142	0.735475333756166	No	NoChange
AT1G07280	246.04939383066	-1.07120340704952	0.244114059963857	-4.38812662903613	1.14331205348804e-05	0.000102261129401359	Yes	Down
AT1G07290	468.852786978521	-0.207489814678994	0.276000986054823	-0.751772005038342	0.452188180082685	0.621330670939301	No	NoChange
AT1G07300	218.034804429374	-0.0356291204006366	0.353667384270453	-0.100741889089186	0.919755357819878	0.958705124304565	No	NoChange
AT1G07310	2519.36266785431	0.385657620393796	0.184348757718749	2.09200010440089	0.0364385063591113	0.0978810203096204	No	NoChange
AT1G07320	868.28918696875	-0.466070065037665	0.201315602045735	-2.31512143272325	0.0206062873931279	0.0627096562750637	No	NoChange
AT1G07330	1.19085530349657	1.80685550192346	2.4945003650283	0.724335633401664	0.468859705723418	NA	No	NoChange
AT1G07340	0.181624380221374	0	6.00631008342227	0	1	NA	No	NoChange
AT1G07350	4811.91421343122	0.510386425204268	0.269509782584217	1.89375843915714	0.0582570805037313	0.141804647526316	No	NoChange
AT1G07360	4368.75987060629	0.370863050679321	0.217881274870616	1.70213365466835	0.0887303163020107	0.195334491328368	No	NoChange
AT1G07370	1652.64714796968	0.318654253113099	0.194841690774061	1.63545210394736	0.101954307398036	0.216645622157168	No	NoChange
AT1G07380	1087.72673319783	-0.85636381319822	0.16251853213453	-5.26933022314856	1.36922446056382e-07	1.90496340785176e-06	Yes	Down
AT1G07390	99.4752224849636	-0.305532040354621	0.243006823599666	-1.25729819364233	0.208645677847908	0.365502547048742	No	NoChange
AT1G07400	135.984237861994	-0.221741619130027	0.696410768828191	-0.318406361669477	0.750176713281589	0.853215612537176	No	NoChange
AT1G07410	589.233284565416	0.117092686670615	0.196534484958392	0.595786977005102	0.551317544753889	0.70644941262363	No	NoChange
AT1G07420	2073.76355633534	-0.829593988685207	0.337462153911825	-2.45833193165112	0.0139584094042169	0.0458689242032846	Yes	Down
AT1G07430	9.13358385905934	0.753237446713966	1.11295564901044	0.676790173430261	0.498539093739704	0.662723101314592	No	NoChange
AT1G07440	5.21047071071859	-6.18616154040109	2.25201268707627	-2.74694790837632	0.00601526875792515	0.0229307717119675	Yes	Down
AT1G07450	0.243960234982477	-1.73970189282894	5.98338744280511	-0.290755347110422	0.771238438391863	NA	No	NoChange
AT1G07460	8.39123774572326	-0.148676553983191	1.3023908664925	-0.114156631321898	0.909113630286584	0.952612094354858	No	NoChange
AT1G07470	2390.31336582046	0.511208835317924	0.104499002246922	4.89199728539017	9.98178218074512e-07	1.1482136656985e-05	Yes	Up
AT1G07473	3.99475703825248	-1.61299562783964	1.61124717268724	-1.00108515638199	0.31678564064703	0.487660216650311	No	NoChange
AT1G07476	0.564706024758998	0	5.76521063584005	0	1	NA	No	NoChange
AT1G07480	2042.250138662	0.664294191097556	0.147417110140018	4.50622177077411	6.59921167406294e-06	6.26405817602674e-05	Yes	Up
AT1G07485	0.192896046838191	-1.73970185240497	5.98338744543004	-0.290755340226833	0.771238443656854	NA	No	NoChange
AT1G07490	0	NA	NA	NA	NA	NA	No	NoChange
AT1G07500	204.299511123824	-0.197954301518367	0.593823332418179	-0.333355546526361	0.738865914652635	0.845348974693063	No	NoChange
AT1G07510	4189.98189550654	0.637096199184714	0.18283840152294	3.48447696916	0.000493099896993079	0.00274281573879482	Yes	Up
AT1G07520	1282.89717052961	-0.515829590490858	0.218931576618244	-2.35612239430552	0.0184668319811285	0.0574203458953411	No	NoChange
AT1G07530	2075.46355130223	-0.707942761414692	0.182809900773139	-3.87256247293316	0.000107697058494994	0.00074109391223382	Yes	Down
AT1G07540	0.428243366323933	-1.6586207269126	5.89758403276192	-0.281237319841265	0.778528382198634	NA	No	NoChange
AT1G07550	79.390080647834	0.930163081666378	0.519137097919517	1.79174843291701	0.0731732724696426	0.168866054646592	No	NoChange
AT1G07560	1594.67857135839	1.82437935994902	0.203169549397893	8.97959052109773	2.71776315491504e-19	2.34168349672139e-17	Yes	Up
AT1G07570	610.509309105761	-0.70494852881333	0.200207709798165	-3.52108582393759	0.000429783489202603	0.00243798890316352	Yes	Down
AT1G07580	0.192198584580159	0	6.00631008342227	0	1	NA	No	NoChange
AT1G07590	29259.7822257347	0.951993781595135	0.730681189690423	1.30288530076774	0.192613922990183	0.345211553734661	No	NoChange
AT1G07600	0	NA	NA	NA	NA	NA	No	NoChange
AT1G07610	37391.3084078809	1.95957952459657	0.256972233106679	7.62564694599932	2.42813539983543e-14	1.04606698036153e-12	Yes	Up
AT1G07615	956.806372895431	0.201865814605754	0.218161017986558	0.925306530327024	0.354806482849922	0.528209571132679	No	NoChange
AT1G07620	77.3535177573407	-1.6932702682875	0.584209110110234	-2.8983975754298	0.00375074795535899	0.0155261902006662	Yes	Down
AT1G07630	1459.51063735231	-0.274997393805092	0.162072296673337	-1.69675755480507	0.0897425064213974	0.197113310757965	No	NoChange
AT1G07640	1736.95015479339	0.296414662901653	0.283589094380963	1.04522588764806	0.29591858140459	0.465278245960936	No	NoChange
AT1G07645	1.80210423866736	-4.31989961445827	5.11038618445996	-0.845317644994138	0.397933511895869	0.571483638037725	No	NoChange
AT1G07650	1070.63403376504	-1.06165298958922	0.216593537249335	-4.90159126201018	9.50634687851424e-07	1.09862059524041e-05	Yes	Down
AT1G07660	1323.84185912502	0.444247007889778	0.145765419627294	3.04768448528922	0.00230611921416325	0.0102926712766534	Yes	Up
AT1G07670	7289.69855642594	-0.221333207369387	0.138966919536389	-1.59270427888725	0.111226547200128	0.230745712309944	No	NoChange
AT1G07680	0.790023563358776	3.14700070770092	3.65633294577335	0.860698616448152	0.389404055316878	NA	No	NoChange
AT1G07690	324.922602242813	5.70942679845053	0.481117226162951	11.8670180321434	1.75616257835522e-32	5.02442616648399e-30	Yes	Up
AT1G07700	583.418852000927	0.057767821429564	0.419653912216335	0.137655862957341	0.89051240347583	0.941475971004672	No	NoChange
AT1G07702	0	NA	NA	NA	NA	NA	No	NoChange
AT1G07705	1232.71658510724	-0.0456398170477202	0.184904737445746	-0.246828814005437	0.805040709935685	0.888534966265628	No	NoChange
AT1G07710	149.166640766934	0.0324488254915453	0.261855994096278	0.123918589694818	0.901379733947143	0.948035053499856	No	NoChange
AT1G07720	30.9169175397502	-2.81989698481762	1.5101721347008	-1.86726858483342	0.0618640901275264	0.148815245799922	No	NoChange
AT1G07725	4.09435978168233	3.15303304228966	1.88318183612647	1.67431151989824	0.0940693916453918	0.204028821455784	No	NoChange
AT1G07728	0.462568766981812	4.24589180557005	5.90692259069066	0.718799296991228	0.472264590896533	NA	No	NoChange
AT1G07730	0	NA	NA	NA	NA	NA	No	NoChange
AT1G07740	234.190523225617	0.328660786461518	0.18297998002794	1.79615707910414	0.0724695386886366	0.167553898194738	No	NoChange
AT1G07745	319.652718694755	0.215517392047248	0.204062061510351	1.0561365030428	0.290905855396793	0.459600358869722	No	NoChange
AT1G07747	0.0309819441531561	0	6.00631008342226	0	1	NA	No	NoChange
AT1G07750	7078.35774905319	1.44654331406233	0.206303445358911	7.0117263991677	2.35395193182735e-12	7.65754975374038e-11	Yes	Up
AT1G07760	0.0380120022775797	0.985573747080946	6.00631008342227	0.164089721208564	0.869660513423558	NA	No	NoChange
AT1G07770	15697.6473247748	0.0851678795048782	0.135385962292375	0.629074669654098	0.529300172785735	0.688256768202218	No	NoChange
AT1G07780	834.115653128293	0.112576889955548	0.180166882288397	0.62484785508662	0.53207091888912	0.690411363293965	No	NoChange
AT1G07790	5050.29445782801	0.396008207496369	0.229591641304215	1.72483721640218	0.0845568127058055	0.188285022522836	No	NoChange
AT1G07795	69.9690688616731	0.353105947052373	0.409278442795793	0.862752371320355	0.388273631127154	0.561841158879106	No	NoChange
AT1G07810	4094.49897517366	-0.23858371097754	0.166503701627012	-1.43290334476765	0.151885461289286	0.291206505288094	No	NoChange
AT1G07820	6027.08106254173	0.242794649528129	0.109344480688592	2.22045637785411	0.0263878036785931	0.0762192890100289	No	NoChange
AT1G07830	2007.14387089083	0.00691025506155424	0.209606995615021	0.0329676738187026	0.973700366177031	0.990468747020352	No	NoChange
AT1G07840	1965.23203341044	0.126981503811128	0.224396048503423	0.565881193800039	0.571474546660341	0.722919674807106	No	NoChange
AT1G07850	2.52623572577766	3.62736289658575	2.23612108858025	1.62216747344788	0.104767494115914	0.220922214402798	No	NoChange
AT1G07860	0	NA	NA	NA	NA	NA	No	NoChange
AT1G07870	957.767804129439	-0.577195015399456	0.176867813654683	-3.26342596469459	0.00110073939633231	0.00545142041024228	Yes	Down
AT1G07880	65.9152015221891	-0.639368482325306	0.470006076588692	-1.36034088530482	0.173722075885785	0.320967124329104	No	NoChange
AT1G07885	6.24568224114577	-1.93228008510016	1.11664990804493	-1.73042604596034	0.0835541836682142	0.186684088679163	No	NoChange
AT1G07890	44164.5649584047	0.191716575850979	0.270033755345729	0.709972631404993	0.477721108173595	0.64450905326171	No	NoChange
AT1G07900	0.81308327399741	0	6.00631008342227	0	1	NA	No	NoChange
AT1G07901	106.764071572579	0.00239393667073113	0.34488418382273	0.00694127705189754	0.994461706681792	1	No	NoChange
AT1G07910	1567.64884793379	-0.382811115882542	0.0849341915580406	-4.50714969861042	6.57042794021461e-06	6.24470485152595e-05	Yes	Down
AT1G07920	25133.6190911278	0.159589390763689	0.104217747257264	1.53130723858134	0.125693477404685	0.252900757780909	No	NoChange
AT1G07930	27593.6258919318	0.181826111449651	0.134518467224396	1.35168141000551	0.17647725452817	0.324644828295329	No	NoChange
AT1G07940	21356.2230002899	0.17166817265471	0.146289271784159	1.17348436123187	0.240601624634321	0.403143017530123	No	NoChange
AT1G07950	1007.35307895143	-0.0828867291402199	0.150947120560273	-0.549111031946603	0.582929254842032	0.732139196930143	No	NoChange
AT1G07960	2547.29654678818	0.0283077707956171	0.123828269555077	0.228605074570845	0.819175880071465	0.898116408373297	No	NoChange
AT1G07970	1220.37072515519	-0.0835598626173071	0.113948770953196	-0.733310784471987	0.46336889890897	0.632023736205157	No	NoChange
AT1G07980	972.960220095506	0.0652077787077156	0.243470993156639	0.267825657020931	0.788833520515978	0.877987732336616	No	NoChange
AT1G07985	681.116965891746	-1.79609398671475	0.419945545452982	-4.2769687788386	1.89455361231274e-05	0.000159603089514425	Yes	Down
AT1G07990	4612.46820273656	0.418587657077295	0.138357064591157	3.02541585653191	0.00248291480440464	0.0109497338421446	Yes	Up
AT1G08000	745.89032881527	0.214125360272408	0.227729509140888	0.94026180919723	0.347083284114823	0.519728280769402	No	NoChange
AT1G08005	2.11295953510096	2.13565915782665	2.86192248653564	0.746232355304589	0.455527066110953	0.624227326210134	No	NoChange
AT1G08010	1466.21631040696	-0.369938878098474	0.243594772739615	-1.51866509259586	0.128846817452603	0.257255576476004	No	NoChange
AT1G08030	1429.31650537882	-0.298009608274352	0.104282775837105	-2.85770690204736	0.00426714340952915	0.0173137404231005	Yes	Down
AT1G08032	0	NA	NA	NA	NA	NA	No	NoChange
AT1G08035	7.01035011656644	-0.378963878634891	1.47303995610479	-0.257266530391339	0.796973027943738	0.883020255436132	No	NoChange
AT1G08040	1363.64322268036	0.475894938570759	0.12544690678157	3.79359643677301	0.000148480925836652	0.000978025766512305	Yes	Up
AT1G08050	2018.70553315301	1.72239188461858	0.197690258738062	8.71257843261126	2.97039650749013e-18	2.25326243554228e-16	Yes	Up
AT1G08060	1669.47976128497	0.623096697628694	0.138640204320641	4.49434347476599	6.97849117908825e-06	6.58486296628048e-05	Yes	Up
AT1G08065	0	NA	NA	NA	NA	NA	No	NoChange
AT1G08070	57.7420534180191	-0.269028981776803	0.499671461933298	-0.538411741058601	0.590292822359008	0.738433870438451	No	NoChange
AT1G08080	1.68592516520028	0	6.00631008342226	0	1	1	No	NoChange
AT1G08090	4253.98015824744	2.87409304151305	0.725349291749578	3.96235727283968	7.42133733698856e-05	0.000534317149551371	Yes	Up
AT1G08100	158.821675953399	9.10545076953972	1.09895746510545	8.28553520828581	1.17579119473856e-16	7.07249496005006e-15	Yes	Up
AT1G08110	3046.4513700326	-0.381439340835573	0.123091087050438	-3.0988380229291	0.00194281205240173	0.00888984903862968	Yes	Down
AT1G08115	79.4735675997115	-0.122098116516591	0.565030773382569	-0.216091091438522	0.828916743677389	0.903478367252026	No	NoChange
AT1G08120	3.79418931060181	1.49875854974932	1.42762840336338	1.04982399216656	0.293799042344427	0.462631910030922	No	NoChange
AT1G08125	1541.56841957329	-0.216805167543005	0.305536821613674	-0.709587690275635	0.477959855341656	0.64471422460133	No	NoChange
AT1G08130	2963.67153633722	0.473313976613191	0.132925667815522	3.56074176185497	0.000369808643874046	0.00214689118020115	Yes	Up
AT1G08135	0.236862819721141	0.985573747080947	6.00631008342226	0.164089721208564	0.869660513423558	NA	No	NoChange
AT1G08140	12.6014554604809	2.3016714923395	1.56618576309409	1.46960312536133	0.141669273329713	0.2762575588628	No	NoChange
AT1G08150	0.538886279101643	0	6.00631008342226	0	1	NA	No	NoChange
AT1G08160	911.689015729404	0.158721190827924	0.212096584542965	0.748343926282187	0.454252735547771	0.62316985593435	No	NoChange
AT1G08165	1.07361958934625	-3.88306607789041	3.45781926923814	-1.12298121316964	0.261445473432941	NA	No	NoChange
AT1G08170	0.318621681777787	-0.937984942597627	6.00631008342226	-0.15616658640161	0.875901713740766	NA	No	NoChange
AT1G08180	145.022975213385	-0.868619691893803	0.377446901038381	-2.30130301640886	0.0213745093825429	0.0645196200975014	No	NoChange
AT1G08190	12893.8479097919	0.611165699990496	0.14955807606451	4.08647741447862	4.37972099222486e-05	0.000334833345880404	Yes	Up
AT1G08200	13680.934135782	-0.493251239650114	0.156312869922007	-3.15553824772217	0.00160202260205946	0.00754871967642712	Yes	Down
AT1G08210	760.239375007949	-0.420600005747368	0.173476573608072	-2.42453489251876	0.0153280102704616	0.0494444715091378	Yes	Down
AT1G08220	765.128687194102	0.213865088931044	0.224318480930856	0.953399327793086	0.340387781885616	0.512903020969575	No	NoChange
AT1G08230	565.397980466737	-1.8571833790021	0.301808109597299	-6.15352377866893	7.57800086157093e-10	1.67436304184967e-08	Yes	Down
AT1G08240	0	NA	NA	NA	NA	NA	No	NoChange
AT1G08250	569.117416699769	-0.66565407945041	0.360861464443357	-1.84462500166708	0.065092107486714	0.154745442705178	No	NoChange
AT1G08260	1831.65322907618	0.10926874669695	0.113422655194751	0.963376730242574	0.335358499620548	0.507793477916417	No	NoChange
AT1G08270	110.291619475036	0.0514778345977987	0.334393874452827	0.153943712880604	0.877654116995818	0.933898973625724	No	NoChange
AT1G08280	604.352915479349	0.214916227266836	0.22024898296721	0.975787603517933	0.329169729127098	0.501040288875269	No	NoChange
AT1G08290	53.8277910890126	0.297669553507994	0.593934092802201	0.501182803134905	0.616242475926955	0.759908664020883	No	NoChange
AT1G08300	508.525054212655	1.18551021796576	0.229083492105872	5.1750137343719	2.27894216303704e-07	3.05814030729613e-06	Yes	Up
AT1G08310	401.988544985838	0.670433107698293	0.259075190183397	2.58779355608578	0.00965928517497293	0.0338074981124053	Yes	Up
AT1G08315	2163.60773920003	1.39418210573643	0.311489293824172	4.47585882846878	7.61047615713727e-06	7.11203458637669e-05	Yes	Up
AT1G08320	3165.91363061155	-0.428748497859472	0.248917535631018	-1.72245196294658	0.0849876775469097	0.189015847332752	No	NoChange
AT1G08340	1271.83867487239	-0.00769980632577754	0.276585858761417	-0.0278387563278113	0.977790754851801	0.992963753596032	No	NoChange
AT1G08350	921.147724321466	-0.628679756138724	0.182125416030267	-3.45190566941104	0.000556642294304434	0.00304386901242288	Yes	Down
AT1G08360	21867.7447880491	0.134678185944289	0.16454079243477	0.818509403968504	0.413066374516695	0.58549220107435	No	NoChange
AT1G08370	3811.04105876057	0.174456753177436	0.247957774662467	0.703574442926485	0.481697831825932	0.6478446260177	No	NoChange
AT1G08380	384.415536663037	-1.34680766586118	0.872383100155765	-1.54382594713344	0.122630503676676	0.248512742467191	No	NoChange
AT1G08390	142.520611655076	-0.0928917730579816	0.240810933380651	-0.385745662598911	0.69968504131921	0.820028957621946	No	NoChange
AT1G08400	490.909723599922	0.303851250181141	0.221063206847038	1.3744994226533	0.169286689374134	0.314843050260286	No	NoChange
AT1G08410	1819.70957056673	0.218043585386399	0.209748814086753	1.03954621310143	0.298550777085811	0.468033659392129	No	NoChange
AT1G08420	5726.59414544654	0.36001205926649	0.0933165360893287	3.85796638359854	0.000114334368470599	0.00078074839865052	Yes	Up
AT1G08430	147.61796582544	-0.104245869812793	0.343281240511179	-0.303674822596074	0.761375641348953	0.860514500498517	No	NoChange
AT1G08440	26.1684445434372	-0.438853396340312	1.0902102813063	-0.402540137315963	0.687286555491871	0.810998898267909	No	NoChange
AT1G08450	2527.03918305339	-0.460895929235605	0.227761643920227	-2.02358887696224	0.0430124704539091	0.111807372236393	No	NoChange
AT1G08460	1754.23703766026	0.194137263546276	0.261514862027033	0.742356522461077	0.457871354341422	0.626939326511423	No	NoChange
AT1G08465	0.47127666820658	0	6.00631008342226	0	1	NA	No	NoChange
AT1G08470	877.499270507092	-0.646524626807212	0.151108433797667	-4.27854760028088	1.88116764435491e-05	0.000158595153575459	Yes	Down
AT1G08480	5736.25032074659	0.139839021516431	0.159409988162006	0.877228730324697	0.380362413931373	0.553437875561171	No	NoChange
AT1G08490	886.209359691042	-0.703229522917665	0.282849462902525	-2.48623248459202	0.0129103594012717	0.0430026277754604	Yes	Down
AT1G08500	656.93447762455	-1.70909537282508	0.230703147127327	-7.40820137959287	1.28023801746965e-13	4.94287051865964e-12	Yes	Down
AT1G08510	7191.71119946952	-0.0455381941039601	0.216861371039672	-0.20998757817329	0.833677368081716	0.906891212352211	No	NoChange
AT1G08520	1232.14520681793	-0.827302631403684	0.319090161237962	-2.59269238573208	0.0095227903584035	0.0334083618358957	Yes	Down
AT1G08530	466.857167715275	-0.360525578657276	0.20891033569353	-1.72574313980408	0.0843936332791013	0.188000507941676	No	NoChange
AT1G08540	637.739918241853	0.0421843696418856	0.219866471031756	0.191863586311861	0.847849061392924	0.915941310647456	No	NoChange
AT1G08550	311.226688423272	0.176093431736599	0.424045301671381	0.415270328529815	0.677944019709691	0.805333692315631	No	NoChange
AT1G08560	2148.95477744408	0.110244972038685	0.229914881155433	0.479503420938438	0.631580535122093	0.771743482548575	No	NoChange
AT1G08570	2571.8054721946	-0.60554872080499	0.290233497462098	-2.08641912839186	0.0369406737718773	0.098868802577742	No	NoChange
AT1G08580	2923.22282692301	0.25863659181819	0.164296200631397	1.5742092076642	0.115439091356508	0.237169836375606	No	NoChange
AT1G08590	461.886953819085	-0.754876224449157	0.33542854073163	-2.25048298753182	0.0244183022523366	0.0717281602031253	No	NoChange
AT1G08592	0	NA	NA	NA	NA	NA	No	NoChange
AT1G08600	3843.54427070868	0.0849632027550175	0.149804412318821	0.567160882913079	0.570604881725981	0.722231072284694	No	NoChange
AT1G08610	295.119460711744	0.153331822644819	0.230195860085495	0.666092876682804	0.505351737330164	0.667975440991526	No	NoChange
AT1G08620	2687.14735799171	-0.0769907958590221	0.0787246547436177	-0.977975655908023	0.328086364485103	0.500005143061501	No	NoChange
AT1G08630	54.8823022040464	-1.99527321256007	1.04695359833679	-1.90578953616454	0.0566775170775703	0.138899129266754	No	NoChange
AT1G08640	1175.63882846197	-0.140859158805373	0.276465706297311	-0.509499571183317	0.610402098823657	0.755584904162645	No	NoChange
AT1G08650	5032.212309138	0.396282993034481	0.290279092640256	1.36517924673823	0.172196719465137	0.318939358009833	No	NoChange
AT1G08660	2517.85368866198	-0.40024382126308	0.160461853580899	-2.4943238055099	0.0126197362279166	0.0422348580777124	Yes	Down
AT1G08670	521.343598996775	1.31802231194703	0.21656885598933	6.08592729515996	1.15818994317277e-09	2.49962928160964e-08	Yes	Up
AT1G08680	3496.16582261178	1.11474429942229	0.161119980030464	6.9187216831303	4.55737205048966e-12	1.4204233893677e-10	Yes	Up
AT1G08695	0	NA	NA	NA	NA	NA	No	NoChange
AT1G08700	1252.83880887778	-0.41240233159919	0.149320896668518	-2.76185276676106	0.00574743900975617	0.0221099549977105	Yes	Down
AT1G08710	918.421504658302	0.598978488245091	0.247623610497358	2.41890701392338	0.0155672190502478	0.0500645713107551	No	NoChange
AT1G08720	1228.66447891918	-0.70842760780633	0.229317950906045	-3.0892810833487	0.00200641512887871	0.00915086041611633	Yes	Down
AT1G08730	172.71339372104	-0.0157744479000711	0.260872590527257	-0.0604680157014156	0.951782888992494	0.978267646672837	No	NoChange
AT1G08750	655.585715538481	-0.0646602420454378	0.358602655083622	-0.180311665652224	0.856907897903793	0.921889632628889	No	NoChange
AT1G08760	1742.96617720965	-0.771041694290506	0.154571279313657	-4.9882597706001	6.09256102963367e-07	7.36919197492168e-06	Yes	Down
AT1G08770	1093.72741220494	0.658726486358774	0.192625167495653	3.41973219243867	0.00062682812369936	0.00336337975678647	Yes	Up
AT1G08780	1823.31960581514	0.194615523520319	0.222896546121231	0.873120409028095	0.382597450792183	0.555826099334571	No	NoChange
AT1G08790	0.326638608781433	-2.82120072115809	5.93414827116039	-0.475417969394017	0.634489089010561	NA	No	NoChange
AT1G08800	2227.71698421595	-1.04383789154511	0.113769576500115	-9.17501781809001	4.51499787865558e-20	4.21576119916644e-18	Yes	Down
AT1G08810	8.26607275993935	-2.19892161096493	1.44514558409957	-1.52159175875351	0.128111403807084	0.256207042390089	No	NoChange
AT1G08820	3356.88256295237	-0.267700511614352	0.122061506311258	-2.1931608064193	0.0282957952736938	0.0803574659363389	No	NoChange
AT1G08830	6175.52158267053	-0.16258331834219	0.257266900409339	-0.631963606991427	0.527410658173587	0.686559893122661	No	NoChange
AT1G08840	914.867077718514	0.018519777635796	0.141764055353786	0.130638035075804	0.896061652911593	0.945104066848242	No	NoChange
AT1G08845	432.73488182783	0.0219013440279082	0.220408586335079	0.0993670182821844	0.920846868728038	0.95915679904572	No	NoChange
AT1G08860	16.3667344126553	0.932775277825317	1.56018696447008	0.597861217320282	0.549932539401816	0.705466460639855	No	NoChange
AT1G08870	0	NA	NA	NA	NA	NA	No	NoChange
AT1G08880	3207.26107464924	-0.05288058999887	0.151025229288854	-0.350144080216752	0.726230570954433	0.83780817935376	No	NoChange
AT1G08890	1066.59520716536	-1.33978840453012	0.315297765044215	-4.2492797382888	2.14458966751139e-05	0.000178310965052847	Yes	Down
AT1G08900	81.5979536187463	-2.71066103537998	0.745888882832369	-3.63413518792071	0.000278914597695109	0.00169367569038478	Yes	Down
AT1G08910	1453.67254792363	-0.626435807377961	0.242662751749835	-2.58150788640097	0.00983697438114047	0.0343324867515688	Yes	Down
AT1G08920	2599.55143000292	0.732461634249854	0.302139403149906	2.42425061615166	0.0153400151769316	0.0494693321804054	Yes	Up
AT1G08930	5443.20639769727	-0.439431154722431	0.2580442741207	-1.70292929854699	0.0885813003024027	0.19508491948744	No	NoChange
AT1G08940	1790.02927898108	0.46664654621802	0.176725909918765	2.64051007819126	0.00827813305069177	0.0298923652361226	Yes	Up
AT1G08950	0.387970005742013	-0.0935945999620542	5.86512795920999	-0.0159578104029398	0.987268049826388	NA	No	NoChange
AT1G08960	744.384745040137	-0.082310617713803	0.142058533368757	-0.579413399265079	0.562310265081544	0.715626796439107	No	NoChange
AT1G08970	2341.27475032234	-0.163170401567453	0.203277654742345	-0.802697186635058	0.422149779439825	0.593814956731881	No	NoChange
AT1G08980	183.72057703821	0.447952926346863	0.283250954776177	1.58147013732339	0.113770581750711	0.234670884772056	No	NoChange
AT1G08985	1.0569623169282	-0.937994285436069	4.01939751137626	-0.233366887146948	0.815476523590868	NA	No	NoChange
AT1G08990	6802.64297867809	2.45618059056072	0.206103808074296	11.9172014020979	9.62888855873915e-33	2.86000590174501e-30	Yes	Up
AT1G09000	2203.60758447044	1.69159922079411	0.165484305286822	10.2221127125148	1.57862170947597e-24	2.41291247045656e-22	Yes	Up
AT1G09010	2378.36877835126	-0.905205209564346	0.264783005651403	-3.41866808006584	0.00062928438560517	0.00337574768008773	Yes	Down
AT1G09020	4506.83996344823	0.368845002309161	0.124301777069568	2.96733490867736	0.00300393554911716	0.0128494969741419	Yes	Up
AT1G09026	0	NA	NA	NA	NA	NA	No	NoChange
AT1G09030	1.10985099991383	0	5.59455015056802	0	1	NA	No	NoChange
AT1G09040	299.55323073419	0.544160740628583	0.180237517174493	3.01913136154536	0.00253500589429007	0.011150843980535	Yes	Up
AT1G09050	309.437060167548	0.309212468605598	0.186612769171019	1.65697379648348	0.0975247729349024	0.209780920318805	No	NoChange
AT1G09060	1676.19489684655	0.018426325693904	0.157999625018319	0.116622591298983	0.907159134616532	0.951502314725632	No	NoChange
AT1G09070	8263.54052266776	1.05738428517302	0.203949586146604	5.18453753768806	2.16551528619746e-07	2.91821492311488e-06	Yes	Up
AT1G09080	265.589276283292	3.66635082870109	1.81058067151834	2.02495855963519	0.0428716196484869	0.111477600238405	No	NoChange
AT1G09090	4649.57361403839	2.33851864402573	0.293100206063342	7.97856362994284	1.48045963756773e-15	7.63000860784331e-14	Yes	Up
AT1G09100	2363.21805376007	-0.459039606861003	0.171705735853274	-2.67340869295864	0.00750847131071136	0.0275747485743997	Yes	Down
AT1G09110	0.0309819441531561	0	6.00631008342226	0	1	NA	No	NoChange
AT1G09130	3483.3441011652	0.536380322923614	0.151794156377359	3.53360324089274	0.00040993595195525	0.00234280552784862	Yes	Up
AT1G09140	4317.29527156911	0.421699601029142	0.183216777537939	2.30164293191882	0.0213553169352926	0.0644965831273501	No	NoChange
AT1G09150	2611.03758750842	-0.146914807553937	0.125950638943336	-1.16644749710267	0.243433564396943	0.406474033485313	No	NoChange
AT1G09155	244.020060038967	-0.060331182321118	0.358784655196792	-0.168154299375001	0.86646189273405	0.927263667065292	No	NoChange
AT1G09157	0.456818719529304	0	6.00631008342227	0	1	NA	No	NoChange
AT1G09160	1855.25777279504	-0.0159600894530047	0.100876882164227	-0.158213548144973	0.874288528337221	0.931917405348368	No	NoChange
AT1G09170	2463.88555568514	2.01789469578703	0.19590850375798	10.3001894102559	7.03226996771972e-25	1.10515589154671e-22	Yes	Up
AT1G09176	18.11001180031	-1.06398594129511	0.659410304184998	-1.61354157577223	0.106626898227499	0.22350984978817	No	NoChange
AT1G09180	21.5999981825202	2.16711683545933	0.916920324583176	2.36347344186583	0.0181045242509285	0.0564747781917417	No	NoChange
AT1G09190	224.506209383685	-0.196520760210912	0.41856342235147	-0.469512503282937	0.638703349801933	0.777424672967161	No	NoChange
AT1G09195	509.824236914537	-0.7525387199355	0.166872808403755	-4.50965455147555	6.49332746891439e-06	6.18988021342561e-05	Yes	Down
AT1G09200	5291.96623675474	0.275009024626223	0.187400230009918	1.46749566215404	0.142241268433874	0.277106603786148	No	NoChange
AT1G09210	26136.9375459334	-0.304869711918533	0.194238340805982	-1.56956505421891	0.116516333816145	0.239030934495413	No	NoChange
AT1G09220	68.7609311829142	0.529216791476444	0.347213985656781	1.52418051500832	0.127463624053829	0.255362082268178	No	NoChange
AT1G09230	1253.61032062771	0.450551269801652	0.165807150047517	2.7173211147561	0.00658127209724465	0.0246854406871196	Yes	Up
AT1G09240	0.578069393913762	0	6.00631008342227	0	1	NA	No	NoChange
AT1G09245	0	NA	NA	NA	NA	NA	No	NoChange
AT1G09250	2425.17195196281	0.829848653933376	0.253014550420559	3.27984557628803	0.00103863920502576	0.0051945926713032	Yes	Up
AT1G09260	0.0480496461450397	0	6.00631008342227	0	1	NA	No	NoChange
AT1G09270	7209.91924916586	0.400800344879811	0.113333452165723	3.53646992322917	0.000405512672295651	0.00232036430639737	Yes	Up
AT1G09280	1516.19304652784	0.0351322518702123	0.173485047386981	0.202508817903166	0.839518965531533	0.910689540871169	No	NoChange
AT1G09290	488.176400397417	0.0254453480083797	0.180409217252104	0.141042394595739	0.887836451031137	0.940295108974935	No	NoChange
AT1G09300	1057.41075330145	0.417838709063071	0.20085983721639	2.08025016276861	0.0375025933711627	0.100038895404466	No	NoChange
AT1G09310	350.081950817605	-2.16134047402944	1.13574825459284	-1.90301016557958	0.0570392187886425	0.139678174748968	No	NoChange
AT1G09320	822.661723883544	0.784202549947254	0.180909469134545	4.33477890183864	1.4590669522717e-05	0.000126793372690402	Yes	Up
AT1G09330	2459.59825810182	-0.00280194374712426	0.25509886861526	-0.0109837560720434	0.991236406821725	0.999929104720804	No	NoChange
AT1G09340	329.010854556748	-1.5001971550326	0.314043465486783	-4.7770366841011	1.77897329440163e-06	1.93279299113276e-05	Yes	Down
AT1G09350	206.539908185545	-0.750039772553536	0.389016420334845	-1.92804142279635	0.0538499740566523	0.133183644137011	No	NoChange
AT1G09360	0	NA	NA	NA	NA	NA	No	NoChange
AT1G09370	0.898211754494765	2.36548756149003	3.95362248863947	0.598308909939464	0.549633832554299	NA	No	NoChange
AT1G09380	12.2545343214459	-0.0900872194728017	0.988884204928354	-0.0910998669245897	0.927413238383371	0.963283864452563	No	NoChange
AT1G09390	227.881248901074	-1.3895076542986	0.380993002318161	-3.64706870164049	0.000265249021594493	0.00161950674853699	Yes	Down
AT1G09400	86.2924042068614	5.01721949035743	0.685374330859611	7.32040764360802	2.47218808988093e-13	9.21024197225088e-12	Yes	Up
AT1G09410	78.9280209025468	0.55672617224405	0.346232693019526	1.60795379370097	0.10784529894445	0.225513089509402	No	NoChange
AT1G09415	218.03284223928	-0.104283343339014	0.510492115128278	-0.204280027543244	0.838134676598445	0.909955016856044	No	NoChange
AT1G09420	293.468897128097	-0.0686961264159165	0.234214406674209	-0.293304444382332	0.769289456839749	0.86573189706686	No	NoChange
AT1G09421	0	NA	NA	NA	NA	NA	No	NoChange
AT1G09430	5425.06166029106	-0.0977064038887805	0.104563209106593	-0.934424303955486	0.3500850657569	0.523099988445329	No	NoChange
AT1G09440	287.453382486481	0.279242950495563	0.229157972246096	1.21856092440755	0.223010887741885	0.382588481768751	No	NoChange
AT1G09450	483.27197078067	0.33298423709133	0.201768939632847	1.65032456282544	0.0988765710545114	0.211759074822695	No	NoChange
AT1G09460	2389.62669803667	-1.02598288994659	0.458050429780728	-2.23989068286158	0.0250980206675688	0.0733482751725335	No	NoChange
AT1G09470	467.679352272827	0.543359097896376	0.224720886718908	2.41792877302071	0.015609131891275	0.0501776703090886	No	NoChange
AT1G09480	204.344828013842	-0.992338796950378	0.298894251463139	-3.32003306217068	0.0009000678795553	0.00459842371798445	Yes	Down
AT1G09483	0.273363126619125	0	6.00631008342227	0	1	NA	No	NoChange
AT1G09490	465.870227742192	-0.471973018150812	0.199145238167511	-2.36999399279541	0.0177883742762427	0.0556806958278188	No	NoChange
AT1G09500	3.34716188318918	-1.54129444743436	1.98583613274983	-0.776143822753439	0.437664071227262	0.608340791872163	No	NoChange
AT1G09510	0.448568936234861	0.985573747080946	6.00631008342226	0.164089721208564	0.869660513423558	NA	No	NoChange
AT1G09520	700.192212954479	-0.0655338711708808	0.211429134603617	-0.309956673160217	0.756593904589927	0.857498708726704	No	NoChange
AT1G09530	117.112988810825	-0.755584004687752	0.358279722205438	-2.108922045704	0.0349513109459018	0.0948065461369569	No	NoChange
AT1G09540	438.329844864362	-1.11055504893415	0.248659111373735	-4.46617476753137	7.96305671733717e-06	7.40757863259976e-05	Yes	Down
AT1G09550	1.3720400306673	0.985580255892775	4.78207280437114	0.206098965074703	0.836713607169255	NA	No	NoChange
AT1G09560	21619.9800843617	-1.30878303617079	0.281850089495458	-4.6435430924065	3.42484518536053e-06	3.46773344630243e-05	Yes	Down
AT1G09570	6163.85083769492	-0.67246025535495	0.168790653973124	-3.98398986866905	6.77677629467278e-05	0.000492607621472045	Yes	Down
AT1G09575	281.383433993914	0.479021025545143	0.181096340999148	2.64511708465383	0.00816626548814443	0.0295606225222984	Yes	Up
AT1G09580	1063.25970819085	0.132831513415559	0.143960853838597	0.92269189764937	0.356167789420464	0.529459125280247	No	NoChange
AT1G09590	23916.4734173139	0.292477274566953	0.21307874670404	1.37262528098682	0.169868868435311	0.315662725289567	No	NoChange
AT1G09600	241.681022295404	-0.185621703324304	0.328131977711404	-0.56569220902804	0.571603032383067	0.723041223821592	No	NoChange
AT1G09610	69.7615873720691	-0.192812119337471	0.446185900485948	-0.432134047999896	0.665643989844156	0.796915841060203	No	NoChange
AT1G09620	7929.70051846384	-0.111339913934212	0.123215703180473	-0.903617891715748	0.366198050785974	0.539375335049818	No	NoChange
AT1G09625	0	NA	NA	NA	NA	NA	No	NoChange
AT1G09630	1799.02864503354	-0.323057768862426	0.169852591403208	-1.90198904940773	0.0571725862221461	0.139897306374278	No	NoChange
AT1G09640	19827.4547640399	0.0857079811889719	0.156079060241858	0.549131837776061	0.582914977487511	0.732139196930143	No	NoChange
AT1G09645	961.192469422241	-0.249542103436736	0.191609799144725	-1.30234520651136	0.192798404470268	0.345415181697642	No	NoChange
AT1G09650	22.782855737586	0.593665671273929	0.788133591872035	0.753255130090077	0.451296616340217	0.620487664977406	No	NoChange
AT1G09660	3234.23425786425	0.126866421628407	0.186492982693451	0.680274505754164	0.496330663980847	0.660708368969016	No	NoChange
AT1G09665	0.305053433484789	0	6.00631008342226	0	1	NA	No	NoChange
AT1G09680	98.7442468913694	-0.304456408528587	0.298061474509917	-1.02145508415398	0.307038878957673	0.478049230643928	No	NoChange
AT1G09690	26414.8774698965	0.196467239919557	0.16543788997225	1.18755890777204	0.235007235318481	0.39667358470367	No	NoChange
AT1G09700	794.175862747597	0.0835148143063376	0.216870911933099	0.385089976161029	0.700170754296627	0.820382786563243	No	NoChange
AT1G09710	493.522941558237	0.373913268065615	0.19251007476086	1.94230493406694	0.0521001960667216	0.129711332768298	No	NoChange
AT1G09720	0.577904245774082	0	6.00631008342226	0	1	NA	No	NoChange
AT1G09730	3065.91976342901	0.260546418909365	0.119316872132	2.18365109857323	0.0289878956883314	0.081740444804246	No	NoChange
AT1G09740	6023.04389383867	0.204315327776437	0.195750326553136	1.04375472252904	0.296598884631467	0.465958111636811	No	NoChange
AT1G09750	418.680527393975	-2.33068066063546	0.474769440466799	-4.9090789380713	9.15051426706856e-07	1.06300300043676e-05	Yes	Down
AT1G09760	3020.30352807127	-0.0839254483473584	0.15156946684343	-0.553709464677688	0.579777696828548	0.729659321138386	No	NoChange
AT1G09770	9547.17892028921	0.0990300398003426	0.256189196597501	0.386550413192985	0.699089073971885	0.819588745718759	No	NoChange
AT1G09780	22931.6672242254	0.217033707935117	0.173263812463565	1.25261994901998	0.2103440512915	0.367669605124235	No	NoChange
AT1G09790	18.2733462825664	-0.060306980040083	1.27222970509605	-0.0474025875975988	0.962192366735837	0.984416619189852	No	NoChange
AT1G09794	406.65068871027	0.390655945035594	0.23542008634872	1.65939937876384	0.097035341399046	0.209019370527134	No	NoChange
AT1G09795	966.728917023585	0.232859211968851	0.156294137812583	1.48987809285643	0.13625629272622	0.268351904375458	No	NoChange
AT1G09800	399.122469440084	0.0770033263599819	0.207621864065076	0.370882549902579	0.710725012871709	0.827966142684298	No	NoChange
AT1G09810	695.450829847021	0.11142982177604	0.212156480774715	0.525224689668403	0.599427003414197	0.7457791396434	No	NoChange
AT1G09812	50.4132746173289	-0.630482439033429	0.451725087047353	-1.39572155080981	0.162798362014529	0.305860266603487	No	NoChange
AT1G09815	1827.75366112396	0.931335280528208	0.144022590103264	6.46659166357472	1.0023803328418e-10	2.56526599858917e-09	Yes	Up
AT1G09820	306.239757352861	-0.283770518913548	0.185681976369331	-1.52826097859447	0.126447754151942	0.253805368020753	No	NoChange
AT1G09830	1907.86539421304	0.0695030958352816	0.189142957406638	0.367463302827909	0.71327346018014	0.829917336020359	No	NoChange
AT1G09840	3756.53511408015	-0.632013042265886	0.104009498131821	-6.07649352816681	1.22838959522773e-09	2.63837749827738e-08	Yes	Down
AT1G09850	1841.92740220416	-0.275668133417181	0.112158684030791	-2.45784029831789	0.0139775315705815	0.0459249991945079	Yes	Down
AT1G09860	14.930309975124	1.48191316829809	0.745556130554415	1.98766143495608	0.0468491468155543	0.11959340658155	No	NoChange
AT1G09870	1967.1319717035	-0.337782410178302	0.158525975716925	-2.13077010660682	0.0331080862121765	0.0910013612404151	No	NoChange
AT1G09880	95.3316876231603	0.454883547495732	0.270703589083468	1.68037501473789	0.0928843741395972	0.202165970281796	No	NoChange
AT1G09890	137.023334661813	-0.00313264409134753	0.281102922792073	-0.0111441178207339	0.991108464489433	0.999845237265322	No	NoChange
AT1G09900	468.048540306337	-0.147189293312992	0.144427704854873	-1.01912090523694	0.308145570584489	0.479237337317126	No	NoChange
AT1G09910	793.598819817049	-0.0617299348262348	0.174301911792714	-0.354155236688661	0.723222548214582	0.835649968028696	No	NoChange
AT1G09920	3122.5020707509	0.508184300690858	0.106778574150412	4.75923475036304	1.94328317581267e-06	2.08692528158977e-05	Yes	Up
AT1G09930	3.88478334253713	0.985588429542832	2.50642751831098	0.3932243890328	0.694153757785281	0.815876419574836	No	NoChange
AT1G09932	204.961072333346	-0.197331245541049	0.340687088154826	-0.579215510073489	0.562443766654896	0.715715065100683	No	NoChange
AT1G09935	0.828215950917124	0	6.00631008342227	0	1	NA	No	NoChange
AT1G09940	2175.1961652696	0.801489286606878	0.154914934418241	5.17373802349494	2.29456489063958e-07	3.07540601198276e-06	Yes	Up
AT1G09950	19.572211985071	-1.22002589121299	0.791025275152368	-1.54233490324059	0.122992231452649	0.249019654971631	No	NoChange
AT1G09960	617.885040820729	-0.740081203831907	0.174736236985685	-4.23541914716029	2.28125777524638e-05	0.000188132108323719	Yes	Down
AT1G09970	15306.9650778734	-0.349427543828903	0.154165701312781	-2.26657123376595	0.0234164310271504	0.0692592544469038	No	NoChange
AT1G09980	2752.77218150621	0.263386561594756	0.226893542255614	1.16083762885604	0.245707937233708	0.40907328613156	No	NoChange
AT1G09995	468.050319268115	0.051684443551584	0.36962759482692	0.139828422647355	0.888795555879414	0.940701741825154	No	NoChange
AT1G10000	46.9909191572642	-0.144853600487793	0.515231607541536	-0.281142690719175	0.778600958613915	0.871439189437864	No	NoChange
AT1G10010	0.749001938458346	-1.9411657543139	5.97126044230445	-0.325084757744172	0.74511692455441	NA	No	NoChange
AT1G10020	1268.26628789438	0.203567671197699	0.125046561176338	1.62793498103984	0.1035386730788	0.219135909372772	No	NoChange
AT1G10030	1307.5760862773	-0.2663352832718	0.336550014704415	-0.791369103061002	0.428728634286408	0.600069505941763	No	NoChange
AT1G10040	493.813088951204	-0.494404830548444	0.232964819714096	-2.12222957592996	0.0338184640460533	0.0925208831251348	No	NoChange
AT1G10050	2701.58523143662	0.295998821952521	0.118678533537134	2.49412267855421	0.0126268895022072	0.0422524615581432	Yes	Up
AT1G10060	51.7677873005361	0.299521277692845	0.477318228768396	0.627508566906583	0.530325922335654	0.688908160128207	No	NoChange
AT1G10070	442.044498010869	-2.81559166730226	0.713714080067282	-3.94498545837407	7.98048214208057e-05	0.000571175238879634	Yes	Down
AT1G10090	1625.38411387629	-0.231623661843598	0.331709196640382	-0.698273259196698	0.48500631910673	0.650914181933233	No	NoChange
AT1G10095	214.757448845434	0.277517880617174	0.226060948723422	1.22762415262048	0.219588090795609	0.378374475653989	No	NoChange
AT1G10100	0.734203110380733	-2.11588532641056	4.16847508971967	-0.507592172405869	0.61173938123082	NA	No	NoChange
AT1G10110	67.6029232947355	1.34224662469384	0.437740245436635	3.0663084756006	0.00216719600355892	0.00976835912248454	Yes	Up
AT1G10120	2643.62564114103	-0.470838909468288	0.233382509282506	-2.01745585355047	0.043647963588312	0.113011713126438	No	NoChange
AT1G10130	3730.78591682909	-0.387332880572083	0.156411147873665	-2.47637643376248	0.0132723558687317	0.043996716216075	Yes	Down
AT1G10140	1108.35005394764	-0.801143006266371	0.623473583997175	-1.28496704083296	0.198803801750641	0.352747526426596	No	NoChange
AT1G10150	714.428829623065	0.809268688024707	0.309609380294085	2.61383775664683	0.00895315408224356	0.0317745843669445	Yes	Up
AT1G10155	13.350297394512	0.0735564467566747	0.941522182975844	0.0781250278396913	0.937728598698274	0.969530736126329	No	NoChange
AT1G10170	5103.10231322669	0.211865527647425	0.122122421506016	1.73486182991375	0.0827652814158633	0.185422148386347	No	NoChange
AT1G10180	1405.87222885441	-0.491588972597012	0.135394867849147	-3.63077995795769	0.000282566017020594	0.00171164533369189	Yes	Down
AT1G10190	3.06665847692698	0.985584813949683	3.69039370970244	0.267067660384981	0.789417066767974	0.878166129992691	No	NoChange
AT1G10200	4865.88503862878	0.271842114567184	0.214406185278203	1.26788373299238	0.204839474070879	0.360277246482167	No	NoChange
AT1G10210	355.00881137659	-0.98686768261397	0.270872918649854	-3.64328662877388	0.00026917880134379	0.0016417037799366	Yes	Down
AT1G10220	410.235374897346	2.98480888344017	0.393253323279973	7.59004109245674	3.19804052010577e-14	1.35938042374629e-12	Yes	Up
AT1G10230	518.618504191599	0.546243165075692	0.308846579859319	1.76865538004179	0.0769514027823596	0.175585347785211	No	NoChange
AT1G10240	514.62160451824	-0.0619693967816658	0.190437844880872	-0.325404841776227	0.74487469154417	0.849415335016824	No	NoChange
AT1G10250	0.22291240269723	3.33487176753388	5.92206003121479	0.563126977767194	0.573348422338215	NA	No	NoChange
AT1G10270	2063.43731052149	0.422628603935623	0.254232893801951	1.66236790847707	0.096439029340985	0.20797578070868	No	NoChange
AT1G10280	425.8559314717	0.213491740131667	0.244590266120023	0.872854605043459	0.382742332005794	0.556000382830446	No	NoChange
AT1G10290	9819.64956278187	0.253430738636807	0.110257768116995	2.29852955456064	0.021531667771812	0.0648974470550726	No	NoChange
AT1G10300	375.432449617226	0.303757073826261	0.237069410156948	1.28130016278846	0.200088255744365	0.354350409903281	No	NoChange
AT1G10310	775.959141028702	0.521231774027197	0.214169465904711	2.43373522843403	0.0149439219084641	0.0484510476985741	Yes	Up
AT1G10320	1947.61655101557	0.267603163880486	0.279487482795985	0.957478171127349	0.338325959104651	0.510761879541293	No	NoChange
AT1G10330	96.0145354405894	0.436383132607498	0.362715475764382	1.20310039622068	0.228937472095934	0.389521582045822	No	NoChange
AT1G10340	71.5787222449654	-3.12379903998492	0.582822380434393	-5.35977880200255	8.33239108497984e-08	1.2233265753448e-06	Yes	Down
AT1G10350	760.744205410242	-0.624370721940285	0.162044255555398	-3.85308766299852	0.000116637607432531	0.000795006000109046	Yes	Down
AT1G10360	195.373914536992	-0.578332254548836	0.47720176173088	-1.21192397205564	0.225541484868896	0.38573027739802	No	NoChange
AT1G10370	826.414097874199	-1.20990807265317	0.689279390601381	-1.75532315219458	0.0792040484952543	0.179225060456307	No	NoChange
AT1G10380	1206.7819129632	-0.41241427630078	0.229654964026373	-1.79579952930353	0.0725264056358313	0.167668006647593	No	NoChange
AT1G10385	91.7093217484806	1.74965207204084	0.409903193423965	4.26845191769748	1.96834243514464e-05	0.000164700149166433	Yes	Up
AT1G10390	8543.13200678848	0.283467751297503	0.0958846299625306	2.95634192266555	0.00311311764535126	0.0132631411557195	Yes	Up
AT1G10400	492.567727313026	-0.102314749568895	0.272576354566186	-0.375361794429058	0.707391414709608	0.825581357290566	No	NoChange
AT1G10410	4810.57343275808	0.294202228992568	0.147496394173364	1.99464014453648	0.0460821418813241	0.117972820720848	No	NoChange
AT1G10417	353.930518474169	1.74637635880802	0.234444268108304	7.44900428958777	9.40473142934976e-14	3.71461923145786e-12	Yes	Up
AT1G10430	2103.23582496309	-0.126375537675589	0.08640959683294	-1.46251738588616	0.143599483618318	0.279265017553498	No	NoChange
AT1G10440	0	NA	NA	NA	NA	NA	No	NoChange
AT1G10450	3038.96298362295	0.626329461996883	0.104981633512257	5.96608607660651	2.43012121253137e-09	4.88563828638289e-08	Yes	Up
AT1G10455	0.337264607280214	0.985573747080946	6.00631008342227	0.164089721208564	0.869660513423558	NA	No	NoChange
AT1G10460	69.3709616677015	-1.30040274776401	0.586035720505405	-2.21898205563736	0.0264879453554138	0.076439284695644	No	NoChange
AT1G10470	3937.20359039713	0.410804604329836	0.170233819633414	2.41317856354556	0.0158140698774615	0.0506613240576272	No	NoChange
AT1G10480	636.360354331093	1.72394607862666	0.326290450047033	5.28347084132608	1.26759047349188e-07	1.78245425371422e-06	Yes	Up
AT1G10490	2893.05527066814	0.200588220100218	0.177185441975672	1.13208070518435	0.257600505969487	0.422390148680032	No	NoChange
AT1G10500	947.895788461501	0.434790306285304	0.178247659433553	2.43924833384634	0.0147178502236628	0.0478431967357987	Yes	Up
AT1G10510	1244.49075940865	-0.0420020832440434	0.137951053929066	-0.304470912310975	0.760769150065932	0.860135292149868	No	NoChange
AT1G10520	244.77965509856	-0.398587234510757	0.244278601588712	-1.63169115885906	0.102744563483182	0.217909872523351	No	NoChange
AT1G10522	426.170121735219	-0.100317983251302	0.209078162778954	-0.479810908599583	0.631361855421133	0.771518517444859	No	NoChange
AT1G10530	365.149025777171	-0.868272856306407	0.273442069052814	-3.17534481549986	0.00149658546665718	0.00711348269945085	Yes	Down
AT1G10540	6.42501528517784	-0.383683886117208	1.21329733602319	-0.316232365081097	0.751826143490739	0.85413390104054	No	NoChange
AT1G10550	55.9709423879968	-3.30053134654468	0.625680339424133	-5.27510797219942	1.32677948127903e-07	1.85516359049016e-06	Yes	Down
AT1G10560	464.585754722452	-0.561116802208171	0.253277712236457	-2.21542115669585	0.0267311705008315	0.0769719743092331	No	NoChange
AT1G10570	1183.67722328209	-0.131181993740935	0.159316351570411	-0.82340571101365	0.41027731646543	0.583131558132764	No	NoChange
AT1G10580	3956.75669699272	0.321409920468125	0.193098933283762	1.66448314862417	0.0960159158843776	0.207250911015302	No	NoChange
AT1G10585	0.0309819441531561	0	6.00631008342226	0	1	NA	No	NoChange
AT1G10586	0.037152067116205	0.985573747080946	6.00631008342227	0.164089721208564	0.869660513423558	NA	No	NoChange
AT1G10588	0.0373588375016252	0	6.00631008342227	0	1	NA	No	NoChange
AT1G10590	5965.8245859716	0.138761733961357	0.128734930841684	1.07788719855688	0.281084098982626	0.448785343986284	No	NoChange
AT1G10600	374.75301739578	-0.422489971961648	0.3221247681275	-1.31157245193397	0.189664433016156	0.341389860234598	No	NoChange
AT1G10610	261.942655504209	-0.481594887042339	0.321651993832754	-1.49725447463804	0.134327055779187	0.265419034599641	No	NoChange
AT1G10620	35.4154904422026	4.97874124849201	1.3650331969727	3.64734078228544	0.000264968398838911	0.00161823612164454	Yes	Up
AT1G10630	5938.72451659702	-0.052989188973873	0.186109341412334	-0.284720737668256	0.775858101592304	0.869790485036364	No	NoChange
AT1G10640	25.7556609089871	-1.68248897973656	0.994040482665681	-1.69257591524311	0.0905362187016303	0.19839024514391	No	NoChange
AT1G10650	1261.61683449457	0.7862098733823	0.211975906371634	3.70895865874457	0.000208113400818377	0.00131045673043536	Yes	Up
AT1G10652	0.243166879111293	0	6.00631008342227	0	1	NA	No	NoChange
AT1G10657	9.45032800072389	1.33763990843526	1.02430544944799	1.30589943571629	0.191586758523632	0.343940403302543	No	NoChange
AT1G10660	1198.14623870241	0.346539914761141	0.305030797912338	1.13608172398622	0.255922363067125	0.420525988823059	No	NoChange
AT1G10670	14430.7100001463	-0.125872873347846	0.080237347953562	-1.56875665208546	0.11670465245587	0.239395259141943	No	NoChange
AT1G10680	126.690034652804	4.15809849080539	0.561271884477761	7.40834986714919	1.27880570975531e-13	4.94287051865964e-12	Yes	Up
AT1G10682	21951.8467717328	0.51987652242579	0.157234615204887	3.30637450124044	0.0009451167688913	0.00479564024888091	Yes	Up
AT1G10690	334.021888800763	-0.738064240991232	0.242818119571936	-3.03957646279596	0.00236911055899384	0.0105212082058719	Yes	Down
AT1G10700	1241.5628626439	-0.599710445288149	0.182439088058587	-3.28718177485937	0.00101195489815807	0.00508965190608419	Yes	Down
AT1G10710	23.966742408255	2.20711570413008	0.778685753691906	2.83441130605729	0.00459102000966983	0.0183673722724618	Yes	Up
AT1G10717	0	NA	NA	NA	NA	NA	No	NoChange
AT1G10720	2615.35841487243	0.722660714774908	0.155465428121368	4.64836924522372	3.34569600320101e-06	3.39529568019253e-05	Yes	Up
AT1G10730	547.475546317854	-0.00694402547626259	0.193671145401142	-0.0358547240575241	0.971398197601993	0.989369216093938	No	NoChange
AT1G10740	3358.21046466914	1.12075675450103	0.264154649162147	4.2428053341324	2.20742903990026e-05	0.000183058292286935	Yes	Up
AT1G10745	0	NA	NA	NA	NA	NA	No	NoChange
AT1G10747	0.0609303107743972	0	6.00631008342227	0	1	NA	No	NoChange
AT1G10750	401.003233148007	0.201351941451396	0.282310253767436	0.713229288572946	0.475703885347731	0.64273591322316	No	NoChange
AT1G10760	2403.85154876955	-1.1062338516199	0.281933423762155	-3.92374141688551	8.71843134549764e-05	0.000618241226266683	Yes	Down
AT1G10770	54.5243224152093	2.48286191896792	0.481320649556342	5.15843631736246	2.49020776062777e-07	3.31176855698268e-06	Yes	Up
AT1G10780	545.662051051566	0.221911338900158	0.195870892192809	1.13294699593095	0.257236512679757	0.422001765563586	No	NoChange
AT1G10790	57.5172376663325	-0.932050838812521	0.627501973328816	-1.48533531116741	0.137455022376962	0.270203294767858	No	NoChange
AT1G10800	57.3725053240688	-0.105903536083489	0.507005560963099	-0.208880423091054	0.834541587172074	0.90749586099464	No	NoChange
AT1G10810	341.683587031544	-0.335225434248721	0.242056086690697	-1.38490809643253	0.166080571019882	0.310198696257089	No	NoChange
AT1G10820	1320.56463436487	-0.35293874201626	0.15210033422953	-2.32043370452856	0.0203174273712419	0.0619319367868645	No	NoChange
AT1G10830	423.176086682995	0.351318530943217	0.173243510569377	2.02788854710104	0.0425716242986996	0.110868055531542	No	NoChange
AT1G10840	8802.28928799859	-0.0404804322875786	0.0836916662199809	-0.483685343068413	0.628609196713776	0.76916563405333	No	NoChange
AT1G10850	1614.1883145631	-0.283429844902327	0.140107649218515	-2.02294340446954	0.0430789828513792	0.11192294671409	No	NoChange
AT1G10865	1815.23667353955	0.287252522781383	0.244668399825423	1.17404831595067	0.24037567346612	0.402991775904886	No	NoChange
AT1G10870	2107.345771024	-0.414823583964163	0.127545793281763	-3.25235018177173	0.00114454916067883	0.00563711301472275	Yes	Down
AT1G10880	3.31867670302259	1.46839947943798	2.2707447877609	0.646659848060651	0.517852114927159	0.678231574430101	No	NoChange
AT1G10890	5981.42867394503	0.731640333209618	0.235689293305553	3.10425782583642	0.0019075702071094	0.0087555196918662	Yes	Up
AT1G10900	3649.68163595213	0.40656813467243	0.140422713171934	2.89531604602046	0.00378776961715402	0.0156475132870065	Yes	Up
AT1G10910	701.879524587357	-0.359818134575584	0.249834124377936	-1.4402281332524	0.149802866225794	0.288264272026802	No	NoChange
AT1G10920	35.0870529726946	-1.58657935798205	0.59970156832722	-2.64561482206488	0.00815426075685051	0.0295358680489979	Yes	Down
AT1G10930	1154.855804175	0.431133380112858	0.143461117022421	3.00522809985843	0.0026538174947926	0.0115918166400062	Yes	Up
AT1G10940	6533.08569396031	0.7083171475845	0.0938361892351086	7.54844323238442	4.40491628716392e-14	1.82374975629592e-12	Yes	Up
AT1G10950	8563.21723477737	-0.315030926587969	0.172706379064448	-1.82408390642253	0.0681393881765229	0.160311298685354	No	NoChange
AT1G10960	1729.08325834745	-1.59918155170716	0.485009418559457	-3.29721751890292	0.000976478448716529	0.00493457723314268	Yes	Down
AT1G10970	446.152195426075	-1.00122026310728	0.246755293056683	-4.05754320689398	4.9591644644369e-05	0.000373628339596131	Yes	Down
AT1G10980	0.470193782135821	-0.937984942597627	6.00631008342227	-0.15616658640161	0.875901713740767	NA	No	NoChange
AT1G10990	426.977531717721	0.0691325514894984	0.319129553488067	0.216628484369071	0.828497885494003	0.903403244897253	No	NoChange
AT1G11000	1999.81733845338	0.314580613510594	0.106852803933713	2.94405576577799	0.00323941624481349	0.013727841420292	Yes	Up
AT1G11010	0	NA	NA	NA	NA	NA	No	NoChange
AT1G11020	807.364442277674	0.0378540521836399	0.241046852997794	0.157040225636077	0.875213145920171	0.932324051952577	No	NoChange
AT1G11030	0.0401714859095038	0	6.00631008342227	0	1	NA	No	NoChange
AT1G11040	20.1155588503021	4.45585733709801	1.43027697443646	3.11538073865285	0.00183707619027866	0.00847904700356949	Yes	Up
AT1G11050	583.803255005905	-0.507583812005038	0.236344700685768	-2.14764202680345	0.031742204069021	0.0879621291449487	No	NoChange
AT1G11060	1291.33099495323	0.278543625261614	0.234192655290887	1.18937814217803	0.234290898106659	0.395801214087211	No	NoChange
AT1G11070	62.6134854823534	-0.440851832844689	0.814567929363232	-0.541209415388247	0.588363248535745	0.736683737548319	No	NoChange
AT1G11080	631.423616727507	-0.881485493453144	0.864162234770481	-1.0200463037907	0.307706501047507	0.478722981027447	No	NoChange
AT1G11090	436.791936746918	-0.502617190571926	0.140149602375984	-3.58629052134973	0.000335415268625995	0.00197653211900124	Yes	Down
AT1G11100	766.56903402329	0.44816301718029	0.266893894412416	1.67918047794592	0.0931168754554377	0.202537113117669	No	NoChange
AT1G11110	4.11161040193611	3.97763582669676	2.17208321055354	1.83125388906398	0.0670626566434359	0.158434283893173	No	NoChange
AT1G11112	2.78723147804341	4.98795431286675	2.0645591643241	2.41599000845283	0.0156924919502881	0.0503730797414597	No	NoChange
AT1G11120	224.6558667696	-0.387856116739676	0.329414682452957	-1.1774099255429	0.239031930135973	0.401657420621383	No	NoChange
AT1G11125	62.3042531447167	-0.688624434363856	0.537061610329797	-1.28220751794377	0.199769859658519	0.353870788072671	No	NoChange
AT1G11130	1183.0744607303	-0.28686845246187	0.170684476967911	-1.68069444602042	0.0928222799550692	0.202070236999056	No	NoChange
AT1G11145	0.133245855945273	1.93976185154457	5.97443129789226	0.324677237853401	0.745425363696342	NA	No	NoChange
AT1G11160	1715.66944368243	1.1812899210498	0.184265406099419	6.41080681423426	1.44751526338524e-10	3.61328306685739e-09	Yes	Up
AT1G11170	314.218296547938	-0.0182089679963615	0.307024629798509	-0.0593078412253489	0.952706915715917	0.97880426919186	No	NoChange
AT1G11175	645.824756134477	-0.0168505440110524	0.552499930693713	-0.0304987260177482	0.975669309400437	0.991847499479781	No	NoChange
AT1G11180	330.545152207173	0.856530404953996	0.312948773415607	2.73696680643798	0.00620085494735245	0.0234937655356736	Yes	Up
AT1G11185	128.124632365544	-1.17155924356633	0.593321855019973	-1.97457625006397	0.0483162564724413	0.122358781143781	No	NoChange
AT1G11190	439.639400117401	0.505573022697793	0.202915443644215	2.49154531374283	0.012718874195816	0.0424838192716405	Yes	Up
AT1G11200	638.587209519458	-0.504557917308947	0.373960813588149	-1.34922670765346	0.17726415876758	0.325594819459293	No	NoChange
AT1G11210	219.521301360816	-0.932567608174239	0.897946147314029	-1.03855627752708	NA	NA	No	NoChange
AT1G11220	236.791810389383	0.263891797338716	0.351682076016315	0.7503703354119	0.453031692021384	0.622105088580935	No	NoChange
AT1G11230	0	NA	NA	NA	NA	NA	No	NoChange
AT1G11240	4225.9516899218	0.367578836132301	0.3478373774381	1.05675485147571	0.290623484337085	0.459350660685708	No	NoChange
AT1G11250	7.34069866657962	0.724560643521666	1.45139142855789	0.499217943047656	0.617625855346689	0.761025817896124	No	NoChange
AT1G11260	3368.06800788459	-1.59685207668215	0.353147041327802	-4.52177673831876	6.13227205872162e-06	5.87077577273409e-05	Yes	Down
AT1G11270	239.50472521373	-0.198764121171725	0.264793897490917	-0.7506370919237	0.452871091983813	0.622000940959551	No	NoChange
AT1G11280	1769.66053228333	-0.0855759840849406	0.103296950326379	-0.828446375372681	0.407417752118131	0.580844213969891	No	NoChange
AT1G11290	119.445852798508	-0.094505821006009	0.303712617382125	-0.311168570540827	0.755672474863153	0.856843406589053	No	NoChange
AT1G11300	189.037783822645	-0.425159740126248	0.33634081261329	-1.26407418957829	0.206203399639855	0.362190874959701	No	NoChange
AT1G11310	3883.81589223888	-1.14133039161541	0.120973197123594	-9.43457244045014	3.92592090918156e-21	4.11172904673379e-19	Yes	Down
AT1G11320	269.154174208511	0.0532817663037957	0.230084390719605	0.23157488492441	0.816868216211705	0.896573274808041	No	NoChange
AT1G11330	437.373620358419	-0.224524785431751	0.494380950672118	-0.454153391481824	0.649718426899434	0.785051514141955	No	NoChange
AT1G11340	2.11102251438008	-2.18408700295796	1.88460822525755	-1.15890771020034	0.246493805776348	0.409950474394093	No	NoChange
AT1G11350	192.493443661706	-1.34356239632894	0.293976122549208	-4.57031130514365	4.87000247294373e-06	4.77258422227051e-05	Yes	Down
AT1G11360	1503.15290819116	-0.859158245830641	0.16878865545139	-5.09014212793509	3.57795233453305e-07	4.56260481699655e-06	Yes	Down
AT1G11362	0.663910705257061	-3.21849463606532	5.92347427435079	-0.543345760781254	0.586891762747391	NA	No	NoChange
AT1G11370	1.8552172344646	0	3.77069437066129	0	1	1	No	NoChange
AT1G11380	1478.18154411235	0.423555451200604	0.288920137337651	1.46599491161673	0.142649673098224	0.277732516564297	No	NoChange
AT1G11390	2034.54441134401	0.155016273304737	0.16142888796447	0.960275916283681	0.33691636778233	0.509553604558365	No	NoChange
AT1G11400	2587.03938189978	0.462259952459282	0.249198459087373	1.85498720237755	0.0635980541110421	0.151935622394487	No	NoChange
AT1G11410	107.785756443123	-0.0198725091198367	0.369738416464617	-0.0537474826388199	0.957136351773227	0.98136709516064	No	NoChange
AT1G11420	467.80460150496	-0.279681702141605	0.183773957780875	-1.52187886422453	0.128039435984119	0.256147741230085	No	NoChange
AT1G11430	1128.57850090506	-0.0631282075503248	0.166521148357641	-0.379100241458478	0.704613427000766	0.823771649043855	No	NoChange
AT1G11440	319.732301758797	-2.02145809443257	0.265428489605656	-7.61582939885553	2.62003557525675e-14	1.12363115966051e-12	Yes	Down
AT1G11450	1308.82184083367	0.759267871949604	0.286239212669371	2.65256414335732	0.0079882948328052	0.0290478715152161	Yes	Up
AT1G11460	476.525544921669	0.879613684223414	0.433210655258935	2.03045256053931	0.0423105586267763	0.110355589798403	No	NoChange
AT1G11470	0.148030837100616	0	6.00631008342227	0	1	NA	No	NoChange
AT1G11475	1238.06821546147	0.0845616597367869	0.200240611061052	0.422300248130009	0.672805877072346	0.802137932355434	No	NoChange
AT1G11480	6489.4920246395	0.457038902809415	0.137033308302185	3.33523950105296	0.000852259625005469	0.00438327397824892	Yes	Up
AT1G11490	81.4352189638697	0.0938409611738667	0.29611805983494	0.316903876873213	0.751316540221517	0.853685331547015	No	NoChange
AT1G11500	19.0047516422801	0.750704963195825	0.876537969551223	0.856443176762984	0.391752690877946	0.565196549768932	No	NoChange
AT1G11510	0.338227904995465	-2.8211990190468	5.9341472335875	-0.475417765686484	0.634489234177281	NA	No	NoChange
AT1G11520	0	NA	NA	NA	NA	NA	No	NoChange
AT1G11530	267.541932868582	-2.15683224688378	0.464182611908332	-4.64651667587608	3.37586855490974e-06	3.4212480777187e-05	Yes	Down
AT1G11540	557.662368132229	0.748873489983187	0.148480983405337	5.04356499268897	4.56937463791978e-07	5.68712573451298e-06	Yes	Up
AT1G11545	4107.8576759928	-0.664335561789208	0.134798380841386	-4.92836455187777	8.29207895796521e-07	9.73414171625206e-06	Yes	Down
AT1G11550	0.40424416252705	0	6.00631008342226	0	1	NA	No	NoChange
AT1G11560	6.62779112723775	1.63116374591312	1.57063179059423	1.03853987655247	0.299018780346245	0.468635655748775	No	NoChange
AT1G11570	53.4149797266619	0.837173701194461	0.559708990167265	1.49573030968161	0.134723948491046	0.266038371341137	No	NoChange
AT1G11572	1.95840079382351	0.0237947426404523	2.73225726775934	0.00870882216006177	0.993051453089603	1	No	NoChange
AT1G11580	13563.3578022517	-0.65838762186429	0.143918490476075	-4.57472573320062	4.7684423623323e-06	4.68365139779083e-05	Yes	Down
AT1G11590	0.533163379668119	1.68957479671237	5.82844209562096	0.289884461232236	0.771904629607174	NA	No	NoChange
AT1G11592	1179.80644436229	-0.0558900589305709	0.119658010146061	-0.467081634253725	0.640441473507782	0.77877571506101	No	NoChange
AT1G11593	0	NA	NA	NA	NA	NA	No	NoChange
AT1G11600	103.973550127327	-0.391682619137693	0.278147343298893	-1.40818393047456	0.159076613342078	0.300665173485374	No	NoChange
AT1G11608	0	NA	NA	NA	NA	NA	No	NoChange
AT1G11610	0	NA	NA	NA	NA	NA	No	NoChange
AT1G11620	1.23612127328869	0	4.60491190345263	0	1	NA	No	NoChange
AT1G11630	514.53052068706	0.0214625542198561	0.225360638191522	0.0952364813664407	0.924126993724255	0.961123083000908	No	NoChange
AT1G11640	0.668398201259098	-1.8435351916005	5.97692968056075	-0.308441840565128	0.757746148658859	NA	No	NoChange
AT1G11650	12729.8973018517	-0.0202552338163631	0.0986703608637066	-0.205281845926779	0.83735192687842	0.909311221421841	No	NoChange
AT1G11655	84.0543410788827	0.745256971453989	0.387223217400504	1.92461850933688	0.0542771020667447	0.134017239402686	No	NoChange
AT1G11660	4608.24841806196	0.721999296342228	0.0849675668537367	8.49735167284569	1.93965115142995e-17	1.29985751036969e-15	Yes	Up
AT1G11670	4913.05997130024	-0.836656941621755	0.195139151721015	-4.28748887264766	1.80704306504985e-05	0.000153330695968261	Yes	Down
AT1G11680	9163.23797556795	-0.358897442302567	0.13740571250415	-2.61195430496915	0.00900262861492841	0.0319400095660958	Yes	Down
AT1G11684	13.5295345734767	3.11531911763698	1.15762831985242	2.69112206760295	0.00712121332266366	0.0264113339718402	Yes	Up
AT1G11690	37.7272006778023	2.15944952424992	0.674283406424195	3.20258440838955	0.00136200379009803	0.00656893809808248	Yes	Up
AT1G11700	641.216717103711	0.164491470175859	0.379393951184893	0.433563765743055	0.66460525182581	0.796184818539015	No	NoChange
AT1G11710	355.276603615866	0.453865492188777	0.314031738176361	1.4452854186792	0.148377731854306	0.286311929447531	No	NoChange
AT1G11720	596.385152028891	-0.472508487603149	0.155341627987428	-3.0417377088477	0.00235216759395827	0.0104584522866652	Yes	Down
AT1G11730	50.7255803922545	0.543621855820701	0.494922910201021	1.09839703237803	0.272031157677188	0.438693981408016	No	NoChange
AT1G11735	21.1601579962586	-0.1367591108446	0.893986760603354	-0.152976662375068	0.878416679378051	0.934621274768789	No	NoChange
AT1G11740	295.298954799408	-1.49955903875078	0.375610450868088	-3.99232512110643	6.54285821647827e-05	0.000476604335354374	Yes	Down
AT1G11750	1801.37213888514	-0.107003150480694	0.113466038154642	-0.943041214983296	0.345659822040802	0.518153058954963	No	NoChange
AT1G11755	298.648212508604	-0.629073272662688	0.206468523713962	-3.04682409379841	0.00231273009602273	0.0103201129419802	Yes	Down
AT1G11760	546.175694522949	0.0301652821865841	0.17753292311227	0.169913735761045	0.865077978625366	0.926569722630366	No	NoChange
AT1G11765	0	NA	NA	NA	NA	NA	No	NoChange
AT1G11770	0.828087491967115	-2.9442320188048	5.93052386381437	-0.496453953548572	0.619574167039397	NA	No	NoChange
AT1G11780	654.133268781872	-0.0381736787178257	0.271113651484655	-0.140803233288997	0.888025388720191	0.940370228973766	No	NoChange
AT1G11785	1.19839653811224	-3.32384708584335	3.83066679251709	-0.867694128953275	0.385561800759491	NA	No	NoChange
AT1G11790	1023.34527833487	-0.486258283863532	0.341052409889123	-1.42575824056372	0.15393813871844	0.294154518641125	No	NoChange
AT1G11800	778.056033149451	0.782009654113161	0.203617433472254	3.84058300302525	0.000122742461208049	0.000830791860575923	Yes	Up
AT1G11810	0.612086758206237	-4.21460661973862	5.90664541889019	-0.713536418871494	0.475513885517201	NA	No	NoChange
AT1G11820	1292.06316335725	-0.487542116431519	0.3031402979805	-1.60830519623914	0.10776835317984	0.225394430136955	No	NoChange
AT1G11840	12839.5627163568	-0.555161028646946	0.125832245373173	-4.41191386993483	1.02460874535926e-05	9.29856395341081e-05	Yes	Down
AT1G11850	0	NA	NA	NA	NA	NA	No	NoChange
AT1G11860	7346.80336123302	-0.616906387662964	0.127158986164654	-4.8514572683377	1.22557617615828e-06	1.38902782870229e-05	Yes	Down
AT1G11870	1115.24757173707	0.33278537254784	0.103311177647001	3.22119426113715	0.001276575871351	0.00621388535879641	Yes	Up
AT1G11880	242.420283013636	-0.124383198878198	0.428742150571964	-0.290111897587546	0.771730634076045	0.867036239744299	No	NoChange
AT1G11890	3480.21698622784	0.5295908286697	0.123648842299425	4.28302294482675	1.84371150474701e-05	0.000156041830097914	Yes	Up
AT1G11900	150.168368988378	-0.0582611875294417	0.238779377258081	-0.243995893608814	0.80723400025065	0.890119278070635	No	NoChange
AT1G11905	1076.93732386981	0.0512946735198006	0.171443746774715	0.299192443496957	0.764793214598603	0.862716745538211	No	NoChange
AT1G11910	41647.8560661457	0.524179578087379	0.192756569643249	2.71938631745482	0.00654031725792334	0.024563891796094	Yes	Up
AT1G11915	40.8030164496066	-1.1557115133419	0.503047132371087	-2.29742192922264	0.0215947119851041	0.0650244037138664	No	NoChange
AT1G11920	11.082672181969	-6.07321764876593	1.44764815485409	-4.19523046978087	2.72594267654544e-05	0.000219848705347987	Yes	Down
AT1G11925	1.80077408448332	0	5.02371873073685	0	1	1	No	NoChange
AT1G11930	1915.06477683346	-0.451890081470766	0.205595759839267	-2.1979542857501	0.0279523637865633	0.0796050217280433	No	NoChange
AT1G11940	632.885197535821	0.95149862186197	0.17190260164116	5.53510309197174	3.11045346616747e-08	4.96160682994948e-07	Yes	Up
AT1G11950	422.530033111438	-0.420643578575578	0.221701620500845	-1.8973410190927	0.0577829445425205	0.141050556815892	No	NoChange
AT1G11960	396.241567559042	-1.0504820108369	0.229980846621898	-4.56769346781279	4.93120460384634e-06	4.82652464646644e-05	Yes	Down
AT1G11970	0.997013199450788	0	6.00631008342226	0	1	NA	No	NoChange
AT1G11980	0.93731697565204	1.78656232315698	5.98384390577306	0.298564326090351	0.765272488182213	NA	No	NoChange
AT1G11990	1.73674603260824	-1.46475124608585	2.0517895110083	-0.713889625727755	0.475295432845391	0.642479428152992	No	NoChange
AT1G12000	13081.3962561723	-0.190727907377995	0.156870262584246	-1.21583214202606	0.224048871972066	0.383955968893305	No	NoChange
AT1G12010	3911.99482443844	1.58530573995835	0.336923193107408	4.7052437243552	2.53562847172268e-06	2.64663634120502e-05	Yes	Up
AT1G12013	31.6962394270395	0.621422474759933	0.497165676933996	1.24993036243416	0.211324986916313	0.368719969352966	No	NoChange
AT1G12015	0.34427803605504	1.01191248333649	5.91414362400781	0.171100424282688	0.864144802262843	NA	No	NoChange
AT1G12020	393.363044989792	0.53650057355	0.331319087176256	1.61928664636393	0.105385602500925	0.221699199228001	No	NoChange
AT1G12030	13.5733588861474	0.617535828208464	1.07318491339924	0.575423508566161	0.565004908831903	0.717439225921444	No	NoChange
AT1G12040	4227.65521956938	0.564134298319598	0.347575832749601	1.62305386383411	0.104577890913529	0.22073716887478	No	NoChange
AT1G12050	1887.2576784358	-0.591155428225467	0.159700664660015	-3.70164663674989	0.000214204802826454	0.0013434921454128	Yes	Down
AT1G12060	118.424272741615	0.423103592861554	0.325988474752143	1.29790966746064	0.194318377650505	0.347440823303314	No	NoChange
AT1G12064	2.47794856883583	0.867796362167535	2.64928967125689	0.327558126837761	0.743245786549619	0.848099042421706	No	NoChange
AT1G12070	19.9455648520883	1.16724228991841	0.631839264386013	1.84737219687141	0.0646932158731745	0.153977581636707	No	NoChange
AT1G12080	20661.9333837403	1.29795361386974	0.4363406579374	2.97463367270247	0.00293338619710797	0.0126129954479116	Yes	Up
AT1G12090	8642.58478231249	-1.14723955606474	0.255090249839758	-4.49738693182281	6.87937242016334e-06	6.50784548233849e-05	Yes	Down
AT1G12100	13.2275684527976	-0.651428685619426	0.91328864054938	-0.713277989779403	0.475673754572769	0.64273591322316	No	NoChange
AT1G12110	18506.6163885692	1.64301217972211	0.367666291158974	4.46875935931722	7.86745783970681e-06	7.33069683302285e-05	Yes	Up
AT1G12120	2676.62902734412	-0.344416085447859	0.19753970436261	-1.74352840386781	0.0812413572311945	0.182791731179482	No	NoChange
AT1G12130	14.4032957623976	-1.73286232708735	1.22671911663815	-1.41259910568305	0.15777363216555	0.298885940187302	No	NoChange
AT1G12140	2131.08293726415	-0.618409408989153	0.258506375389353	-2.3922404546415	0.016745867370773	0.0530072023044213	No	NoChange
AT1G12150	82.0467385433605	0.163436998041542	0.468258320149409	0.349031701111885	0.72706551030971	0.838298186868749	No	NoChange
AT1G12160	897.685310843333	-0.786174957606417	0.190292057556424	-4.13141235478682	3.60541158204164e-05	0.000280538231746309	Yes	Down
AT1G12170	0	NA	NA	NA	NA	NA	No	NoChange
AT1G12180	0.869069060730751	0.985573747080944	6.00631008342227	0.164089721208564	0.869660513423558	NA	No	NoChange
AT1G12190	0.034460063728035	0	6.00631008342227	0	1	NA	No	NoChange
AT1G12200	1176.17217959652	-0.590084195710861	0.325472437796461	-1.8130081911264	0.0698305579687623	0.163416393837133	No	NoChange
AT1G12210	413.123209845672	-0.332547743056166	0.177705239986679	-1.87134461021573	0.0612973309866494	0.147690697289794	No	NoChange
AT1G12211	3.43525601998415	-0.588062168618999	1.38947430577816	-0.423226371422293	0.672130107883746	0.801670523117781	No	NoChange
AT1G12220	342.559390026727	-1.09779688770921	0.250294875223492	-4.38601424311613	1.15446565080992e-05	0.000103052221853897	Yes	Down
AT1G12230	5617.11027379742	-0.445187311951048	0.162390573575453	-2.74146030861943	0.00611667503397285	0.023257747496701	Yes	Down
AT1G12240	10316.2412582542	1.27660163462072	0.224616681240679	5.68346761945447	1.31990724203723e-08	2.27803944418429e-07	Yes	Up
AT1G12244	152.400698659506	-0.57039988313447	0.28833475437201	-1.97825574088977	0.0478998633365349	0.121552575644543	No	NoChange
AT1G12250	139.162743393327	-1.52337383367278	0.427418219576564	-3.56412937937452	0.000365065867027138	0.00212377734321627	Yes	Down
AT1G12260	396.927797515937	0.136381960628838	0.17727667653367	0.769316998127134	0.441705148755143	0.611823729105565	No	NoChange
AT1G12270	4660.00115031732	0.0718407277786127	0.166760764963555	0.430801140749823	0.666612970048307	0.797733539231983	No	NoChange
AT1G12280	208.346185646523	-0.151691633373867	0.299450582724639	-0.506566499198819	0.612459019262444	0.757293632195295	No	NoChange
AT1G12290	401.79342907	-0.39996049890163	0.227379104080475	-1.75900287987798	0.0785770194134361	0.178221848280337	No	NoChange
AT1G12294	0	NA	NA	NA	NA	NA	No	NoChange
AT1G12300	233.445655327139	-0.380151966157325	0.27288982419327	-1.39306024796325	0.163601572665637	0.306904227942699	No	NoChange
AT1G12310	6429.11362499464	0.551096311573929	0.188171792110488	2.92868716077458	0.00340396831324487	0.0143137284489114	Yes	Up
AT1G12320	1026.86072335776	2.8983531108811	0.349887086380919	8.28368128947089	1.19424950296464e-16	7.16421287853733e-15	Yes	Up
AT1G12330	433.791853030131	1.81247968662565	0.272644877742082	6.64776724079968	2.97572378670596e-11	8.16805067947481e-10	Yes	Up
AT1G12340	5.15616597501543	0.555842651292932	1.27390779166789	0.436328794696501	0.662598193035428	0.795146336619629	No	NoChange
AT1G12350	852.624560037107	-0.17482165645566	0.341753035638229	-0.511543829096289	0.608970306317145	0.754506498203276	No	NoChange
AT1G12360	6816.24547510686	0.455122395781409	0.136645223092272	3.33068647027699	0.000866321182310173	0.00444228481259969	Yes	Up
AT1G12370	1514.88721225356	0.519818638381094	0.370120824367881	1.40445661026741	0.160182923608789	0.302269755052744	No	NoChange
AT1G12380	415.87547356295	-0.041959503276889	0.258903645849273	-0.162066096594548	0.871253804196475	0.930193277889606	No	NoChange
AT1G12390	1210.23314064703	-0.230393656368913	0.241530585912813	-0.953890189510327	0.340139229921011	0.512632339766143	No	NoChange
AT1G12400	330.565941974977	-0.452159228607928	0.372740917646243	-1.21306571723649	0.225104695961059	0.385085197015485	No	NoChange
AT1G12410	1805.3577510278	-0.345733545027153	0.132483626092205	-2.60963226343557	0.00906395997015663	0.0321014649569934	Yes	Down
AT1G12411	0.0309819441531561	0	6.00631008342226	0	1	NA	No	NoChange
AT1G12420	974.342124513128	0.165614023599589	0.266092115382961	0.622393577356613	0.533683102611725	0.692060672780712	No	NoChange
AT1G12423	0	NA	NA	NA	NA	NA	No	NoChange
AT1G12430	773.082233857981	-0.628602832928976	0.184081051654903	-3.41481552434532	0.000638252227068472	0.00341646358821301	Yes	Down
AT1G12440	2680.98785421138	0.456929143386959	0.225925631110312	2.02247589678683	0.0431272112143969	0.111975200169922	No	NoChange
AT1G12450	677.8789433515	0.761168610335143	0.193808313811704	3.92743012600926	8.58583533063966e-05	0.000609613430603101	Yes	Up
AT1G12451	0	NA	NA	NA	NA	NA	No	NoChange
AT1G12460	326.475253789978	-0.388623295336892	0.341629038529891	-1.13755931582757	0.255304543078786	0.419881802884972	No	NoChange
AT1G12470	3032.80659414906	0.193160190645774	0.0818407711071494	2.3601951451909	0.0182653239270429	0.0568889000357139	No	NoChange
AT1G12480	5.75687570117482	-2.20362100183069	2.01922412595619	-1.09132065802115	0.275131810869717	0.442160556774348	No	NoChange
AT1G12490	11.8348935215298	6.30904274678557	1.49794907730895	4.21178719781295	2.53358168168277e-05	0.000205822383721997	Yes	Up
AT1G12500	2027.07318715976	-0.102153617236903	0.253094181799208	-0.403618986855834	0.686492921369856	0.810628817961914	No	NoChange
AT1G12510	0	NA	NA	NA	NA	NA	No	NoChange
AT1G12520	2019.86514749383	-0.198740112537836	0.215652385765065	-0.921576229415552	0.356749662205397	0.529954235930401	No	NoChange
AT1G12530	1169.65261215379	0.247889508668376	0.343240840375946	0.722202836926011	0.470169779405759	0.638024250362963	No	NoChange
AT1G12540	0.397546913645464	-4.14282560358919	5.90750976324027	-0.701281211479005	0.483127536706081	NA	No	NoChange
AT1G12550	148.717899530878	-0.956170617786781	0.344105462056193	-2.77871386310816	0.00545745750563456	0.0212212269900228	Yes	Down
AT1G12560	2474.11877573386	0.531915154005225	0.154964812929912	3.43248989204924	0.000598066174915485	0.0032339337919588	Yes	Up
AT1G12570	1.09777305877823	4.78848763441908	4.96269041451855	0.964897512125715	0.334596147671283	NA	No	NoChange
AT1G12580	2447.02479437545	-1.18198073939088	0.165932668252135	-7.12325518441526	1.05407398909787e-12	3.56945601528194e-11	Yes	Down
AT1G12590	0	NA	NA	NA	NA	NA	No	NoChange
AT1G12600	105.854983393677	-0.921258684713329	0.266415160970845	-3.45798145029046	0.000544238855363315	0.00298408705068495	Yes	Down
AT1G12610	0.280110156705228	0	6.00631008342227	0	1	NA	No	NoChange
AT1G12620	300.854695156972	0.234748410782947	0.163445734924018	1.43624678179627	0.150932131458253	0.28984162142096	No	NoChange
AT1G12630	10.2527184098537	0.434126061573959	0.952348317078861	0.455847985226198	0.648499295335364	0.784215361152269	No	NoChange
AT1G12640	2602.52476849115	-0.00821768078675112	0.250511956110353	-0.0328035472411989	0.973831249447222	0.990468747020352	No	NoChange
AT1G12650	2707.93245184897	0.299004812968998	0.221217644920487	1.35163184237166	0.176493118631538	0.324647249866585	No	NoChange
AT1G12660	0	NA	NA	NA	NA	NA	No	NoChange
AT1G12663	0.457627098994011	-3.26679470146269	5.92236462000145	-0.551603102995351	0.581220310002145	NA	No	NoChange
AT1G12665	0.298276226165342	0	6.00631008342227	0	1	NA	No	NoChange
AT1G12672	0	NA	NA	NA	NA	NA	No	NoChange
AT1G12680	1708.38354838684	0.597450520337004	0.210481603968325	2.83849281397016	0.00453271399947187	0.0181830029861971	Yes	Up
AT1G12700	162.776530109581	-0.480711789020272	0.257804417907782	-1.86463751444409	0.0622322307553446	0.149459154276396	No	NoChange
AT1G12710	682.196973212166	1.09932533792032	0.1989897266262	5.52453313323751	3.30362890741564e-08	5.2547243548031e-07	Yes	Up
AT1G12730	272.565545390911	0.287059408656326	0.311081887737754	0.922777634994681	0.35612309818439	0.529459125280247	No	NoChange
AT1G12740	4021.67270586102	0.212390639993488	0.250859768458431	0.846650865137356	0.39718975338377	0.570672581542121	No	NoChange
AT1G12750	2329.12212001272	1.20925702986681	0.169926928387181	7.11633548222268	1.10834329721445e-12	3.73622190644072e-11	Yes	Up
AT1G12760	6580.43185541435	1.12183402351994	0.123207621678763	9.10523235684945	8.60819748143323e-20	7.84083816308832e-18	Yes	Up
AT1G12770	861.949742987986	-0.0810905597421058	0.208331698990388	-0.389237740272291	0.697100287711724	0.817901683521285	No	NoChange
AT1G12775	113.538921530019	-0.0587110569055465	0.275251768167875	-0.213299472320697	0.831093385111051	0.904984404110384	No	NoChange
AT1G12780	3316.926559968	0.511288200299009	0.4370187522565	1.16994567775187	0.242022830280732	0.404719481494553	No	NoChange
AT1G12790	231.497754400961	0.546237597747746	0.335354930500496	1.62883425310766	0.103348111365779	0.218889579943043	No	NoChange
AT1G12800	1016.55543499172	-0.311177036672378	0.143280671197444	-2.17180052320923	0.0298707122122951	0.0837535888591001	No	NoChange
AT1G12805	0.70825077974005	-4.05694444332905	5.43072106987498	-0.747036054905034	0.455041797349198	NA	No	NoChange
AT1G12810	2494.37646694374	0.816169889315004	0.231886105966764	3.51970156173127	0.000432032625454317	0.00244825801666799	Yes	Up
AT1G12820	2251.83143168766	-0.401701321794299	0.137730603583014	-2.91657272490048	0.0035390020893961	0.0147812784254096	Yes	Down
AT1G12830	1422.67964042308	0.340657807126225	0.315715783598351	1.07900150966036	0.280587054665259	0.448344602027061	No	NoChange
AT1G12840	6962.90210461474	-0.102270232790185	0.302888636508926	-0.337649619242719	0.735627245118993	0.843373110818159	No	NoChange
AT1G12845	38.4480825997327	-1.79873390445897	0.489219688556729	-3.67674062702895	0.000236233017594506	0.00146356913399195	Yes	Down
AT1G12850	3099.37642264466	-0.335694485978669	0.131626143287697	-2.55036330620838	0.0107610714192276	0.0369964673842988	Yes	Down
AT1G12855	0.0397546913645464	-0.937984942597626	6.00631008342227	-0.15616658640161	0.875901713740767	NA	No	NoChange
AT1G12860	84.1427062661603	0.174792972771726	0.473241434685909	0.369352638971135	0.711864894663137	0.828819167804172	No	NoChange
AT1G12870	0	NA	NA	NA	NA	NA	No	NoChange
AT1G12880	130.35687663158	0.850691822636969	0.292094293951154	2.91238767840917	0.00358677170523127	0.0149380634831883	Yes	Up
AT1G12890	3.37712492140239	-3.40822968806726	2.27824689845268	-1.49598785381077	0.134656820404398	0.265976420972256	No	NoChange
AT1G12900	135.22240986331	-2.4453209984365	1.32185627242281	-1.84991443430874	0.0643258831289405	0.153283118836672	No	NoChange
AT1G12910	1204.21844895555	-0.191612428994342	0.241154569460725	-0.794562713129715	0.426867915264741	0.598328270651842	No	NoChange
AT1G12920	7292.1754016472	0.165714090481723	0.112356299321202	1.47489808299919	0.140239945808034	0.274333330176375	No	NoChange
AT1G12930	1172.38421978967	-0.495650312070539	0.190797658510598	-2.59777984666939	0.00938286295590573	0.0330317036952188	Yes	Down
AT1G12938	0	NA	NA	NA	NA	NA	No	NoChange
AT1G12940	1.57724498617011	0.023794704058349	3.27232304918892	0.00727150214103917	0.994198231835699	NA	No	NoChange
AT1G12950	734.179005271162	-0.0488681665290965	0.227989980483601	-0.214343483101493	0.830279211286668	0.904315041196412	No	NoChange
AT1G12960	0.0309819441531561	0	6.00631008342226	0	1	NA	No	NoChange
AT1G12970	1257.89995088214	0.654469644913507	0.20191514897666	3.24131026438814	0.0011898160882946	0.00583815651415616	Yes	Up
AT1G12980	0	NA	NA	NA	NA	NA	No	NoChange
AT1G12990	634.58733750682	-0.622687055400321	0.24369128503034	-2.55522906911831	0.0106117936639452	0.0365713614654575	Yes	Down
AT1G13000	1596.65482012062	-0.648833303977547	0.108374208644536	-5.98697155063621	2.13784158403851e-09	4.37688741187187e-08	Yes	Down
AT1G13010	0	NA	NA	NA	NA	NA	No	NoChange
AT1G13020	3489.52772247848	-0.0178767173071693	0.176311389716908	-0.101392867107864	0.919238598518281	0.958630242746575	No	NoChange
AT1G13030	981.039640459707	0.423009189074429	0.180022895653234	2.34975216646467	0.0187859145514575	0.0582501693942371	No	NoChange
AT1G13040	452.803245755156	0.470836460323394	0.197783913267679	2.38055993808843	0.0172863485787919	0.0543403514416564	No	NoChange
AT1G13050	570.847576892211	0.4382088637855	0.31630609769359	1.38539492909175	0.165931740717272	0.309977586092695	No	NoChange
AT1G13060	8325.50426274367	-0.0463987810960096	0.104524574851762	-0.443903083670162	0.657112654994105	0.790902648662341	No	NoChange
AT1G13080	891.633958644409	-1.66613773176883	0.660439693358166	-2.52277043388617	0.0116434384038633	0.0395547223961962	Yes	Down
AT1G13090	464.043056436835	-0.641072935184715	0.405720761723043	-1.58008412599385	0.114087602095615	0.235194358278591	No	NoChange
AT1G13100	907.881937414533	0.368404355397865	0.177722623855152	2.07291760275902	0.0381799485294119	0.101552292179065	No	NoChange
AT1G13110	5447.72413066665	1.88082383732322	0.167883094298544	11.2031759075072	3.93373442154753e-29	8.52283663604414e-27	Yes	Up
AT1G13120	2310.46102673031	0.484778736375474	0.125357203283624	3.86717893888114	0.000110101640795535	0.000755776135340865	Yes	Up
AT1G13130	238.775903297014	0.441501130272925	0.30280208178167	1.45805183265306	0.144826256599599	0.281062939584021	No	NoChange
AT1G13140	141.381391381221	0.126278200457254	0.401262546461932	0.314702185814977	0.752987784483648	0.854974834564825	No	NoChange
AT1G13150	45.0933532757882	0.417635160114897	0.469482084167039	0.88956570271658	0.373699129153722	0.54697578336669	No	NoChange
AT1G13160	4137.56262134241	0.425550240007869	0.186449166909207	2.28239282085446	0.0224661588121326	0.0669902191410409	No	NoChange
AT1G13170	2727.68438502739	-0.37842778970799	0.166413914936736	-2.27401530606292	0.0229650662625771	0.0681591193929605	No	NoChange
AT1G13180	832.822021452273	-0.102020696812002	0.238665086077533	-0.42746385107564	0.669041509242654	0.799537308504123	No	NoChange
AT1G13190	2308.93973411342	0.0368934362073366	0.207870884997045	0.177482460845159	0.85912944074976	0.923337982410296	No	NoChange
AT1G13195	670.138763600862	0.292027486928578	0.27427266157225	1.06473421468457	0.286996222288477	0.455357817034458	No	NoChange
AT1G13200	8.92898923253309	-0.126198166785384	1.15039874880405	-0.109699499340189	0.912647697489514	0.954746203692856	No	NoChange
AT1G13210	4874.51842504185	0.290930809506801	0.166044883103087	1.75212149913815	0.0797529181946403	0.180229480752566	No	NoChange
AT1G13220	2286.70308905332	0.509581410673123	0.218734297980141	2.32968224635438	0.019822951560732	0.0607566250555274	No	NoChange
AT1G13230	6.18625186420899	-4.05377143004318	1.60581816340259	-2.52442743669904	0.0115886926843398	0.0394047334974444	Yes	Down
AT1G13240	0	NA	NA	NA	NA	NA	No	NoChange
AT1G13245	311.413708124834	-0.203133682803655	0.363638094763205	-0.558614968368294	0.576424522270967	0.72691510166133	No	NoChange
AT1G13250	200.391540231662	-0.78035633917578	0.465229000788574	-1.67735961828059	0.0934721808667806	0.203085100466117	No	NoChange
AT1G13260	1608.42870093774	-1.72221765518627	0.816970089752403	-2.10805472169516	0.0350262563379897	0.0949811445928235	No	NoChange
AT1G13270	285.266981006796	-0.361055993203133	0.346941892237685	-1.04068145496762	0.298023412953521	0.467502494268999	No	NoChange
AT1G13280	2194.49127916353	-0.897679970194471	0.116798613084627	-7.68570744537913	1.5215384306529e-14	6.68398653906496e-13	Yes	Down
AT1G13290	0	NA	NA	NA	NA	NA	No	NoChange
AT1G13300	1327.33200446458	-0.771629468180523	0.424381432806908	-1.81824511755115	0.0690266769732394	0.162010866989358	No	NoChange
AT1G13310	27.7984966249593	-0.269277821575147	0.635837216591475	-0.423501195822826	0.671929626268437	0.801517080383068	No	NoChange
AT1G13320	4146.41724220702	0.220731911664655	0.210232508794895	1.04994186165567	0.293744843501761	0.462593157912817	No	NoChange
AT1G13330	109.270060094787	1.12499196074134	0.328753808683097	3.42198913298609	0.000621647981450715	0.00334201309420722	Yes	Up
AT1G13340	101.750257426245	-0.0871663544531252	0.547127681055387	-0.159316293931582	0.873419684012623	0.931525218334243	No	NoChange
AT1G13350	3890.29718898844	0.687427019392559	0.202877101797122	3.38839136256978	0.000703038727471965	0.00370986338194948	Yes	Up
AT1G13360	5005.34110973733	0.143448901327057	0.25368073720781	0.565470216248809	0.571753976917435	0.72317238253282	No	NoChange
AT1G13370	14.3010415855011	0.569574241100532	0.717458865697238	0.793877207924681	0.427266919511084	0.598661931048493	No	NoChange
AT1G13380	615.519489470047	-0.383166662735696	0.236493484212112	-1.62019966009733	0.105189394429496	0.221494680375896	No	NoChange
AT1G13390	3103.67632170386	1.21461944586366	0.177498956409482	6.84296668799333	7.75696950126066e-12	2.33294516698292e-10	Yes	Up
AT1G13400	0.0309819441531561	0	6.00631008342226	0	1	NA	No	NoChange
AT1G13410	168.587982248154	0.132497926568929	0.268245622337143	0.493942549423602	0.621346753582952	0.763881343816503	No	NoChange
AT1G13420	1853.19411283662	-0.424346496394409	0.276689335342375	-1.53365685695592	0.125114092782334	0.252126250183364	No	NoChange
AT1G13430	72.289954167589	1.30775767553458	0.498056924882853	2.62571929070593	0.00864660922657167	0.030927669738768	Yes	Up
AT1G13440	45980.9874107979	-0.722044054759623	0.1741928603254	-4.14508409478329	3.39689023150109e-05	0.000265982464583082	Yes	Down
AT1G13448	9.03992535687875	-2.9752029543982	1.15103551774039	-2.58480551515808	0.00974339398880276	0.0340591447766482	Yes	Down
AT1G13450	1788.93322592254	-0.566072704641586	0.346474841649958	-1.63380608515722	0.102299574212897	0.21721382475119	No	NoChange
AT1G13460	949.321024521761	-0.16443312557285	0.347979595230572	-0.472536688433977	0.636543760750742	0.77561425581145	No	NoChange
AT1G13470	0.180522004282941	0	6.00631008342226	0	1	NA	No	NoChange
AT1G13480	507.239793002661	-0.354914060961504	0.289952914683798	-1.22404032857731	0.220937014440188	0.38014112677311	No	NoChange
AT1G13485	0.270691747266112	2.78332946985561	5.93707274125084	0.468805014046234	0.639209015652583	NA	No	NoChange
AT1G13490	8.56154023800903	-5.67063793807831	1.57883878889224	-3.59165101464031	0.000328589680109965	0.00194452593511906	Yes	Down
AT1G13500	329.643802378236	-1.23968252004352	0.283809595492509	-4.36800777610158	1.25385030240845e-05	0.000110859442743847	Yes	Down
AT1G13510	572.200446256072	-1.42627299146501	0.223321015863844	-6.38664921860554	1.69559975395323e-10	4.17188578932968e-09	Yes	Down
AT1G13520	841.659172378828	-1.2074952347371	0.296414365607349	-4.07367312398292	4.62774218720678e-05	0.000352226107263665	Yes	Down
AT1G13530	713.761015429132	-1.13758517026247	0.196455064321617	-5.79056169506596	7.01514237910764e-09	1.28530309796524e-07	Yes	Down
AT1G13540	267.364602464528	-1.50436160935584	0.273629671699141	-5.49780146288338	3.84555535644475e-08	6.04381821491681e-07	Yes	Down
AT1G13550	152.351512455899	-2.38143936114338	0.320332171704825	-7.43428094802102	1.05138298395747e-13	4.10904775306392e-12	Yes	Down
AT1G13560	3638.48737003102	-0.143267273966131	0.211804452725737	-0.676412946575993	0.498778499666711	0.662859754559452	No	NoChange
AT1G13570	663.389639018651	-0.167432307174813	0.276394595157806	-0.605772725328506	0.544665683613748	0.701047375448402	No	NoChange
AT1G13580	933.549988272325	-0.222635024780629	0.377713278502183	-0.589428641914538	0.555573767601018	0.709800950444389	No	NoChange
AT1G13590	746.296364780267	-0.631931793996227	0.35594540446472	-1.7753615753139	0.0758382042841237	0.173437729740162	No	NoChange
AT1G13600	91.0223821982608	-1.62482472627597	0.441835167877802	-3.67744544663623	0.000235581438053197	0.00146034315877643	Yes	Down
AT1G13605	0.168101021258391	0	6.00631008342227	0	1	NA	No	NoChange
AT1G13607	0	NA	NA	NA	NA	NA	No	NoChange
AT1G13608	0.0390379576870362	0	6.00631008342227	0	1	NA	No	NoChange
AT1G13609	27.9235300358218	-0.038831534288313	1.3489692332805	-0.0287860785333705	0.977035204000943	0.992439453947067	No	NoChange
AT1G13610	28.5639203672968	-1.18266277082575	0.981406398268696	-1.20506935038542	0.228176530712729	0.3887013327775	No	NoChange
AT1G13620	93.0844253160511	-0.0105361595581687	0.441901803461733	-0.023842762069834	0.980978030534307	0.994864656367199	No	NoChange
AT1G13630	323.134817475319	0.822498852105299	0.27089256766854	3.03625477503575	0.00239536867364642	0.0106218526083965	Yes	Up
AT1G13635	227.679732657912	-0.0751984876346727	0.34431292472806	-0.218401582496692	0.827116232645533	0.902737700738744	No	NoChange
AT1G13640	1828.81959240989	-0.821261617017257	0.208395117462282	-3.94088703717302	8.1180851785839e-05	0.000579907774792824	Yes	Down
AT1G13650	0.463070957663951	0	6.00631008342227	0	1	NA	No	NoChange
AT1G13670	1363.37321470417	-0.470818911035474	0.43217321313739	-1.08942177979411	0.27596793121984	0.442834569145175	No	NoChange
AT1G13680	0.175199092413765	0	6.00631008342227	0	1	NA	No	NoChange
AT1G13690	874.864901252139	0.0611169263363029	0.144590182217377	0.422690706927942	0.672520936716529	0.80196522516651	No	NoChange
AT1G13700	201.928655881567	-1.06718666897633	0.696716818762415	-1.53173662560922	0.125587440454655	0.252805268268123	No	NoChange
AT1G13710	0.441323769644471	-3.32058234716655	5.92117085478324	-0.560798265850431	0.574935069026205	NA	No	NoChange
AT1G13720	0	NA	NA	NA	NA	NA	No	NoChange
AT1G13730	5595.08645135661	0.226706830306422	0.200860931977338	1.12867558700763	0.259034711488742	0.42392333687172	No	NoChange
AT1G13740	483.626447192625	-0.663358006446142	0.295976347278761	-2.24125343982764	0.0250096630438429	0.0731283596025153	No	NoChange
AT1G13750	874.473196767163	-0.763403965771543	0.185531937529696	-4.11467683643068	3.87722225130311e-05	0.000299494952440568	Yes	Down
AT1G13755	0	NA	NA	NA	NA	NA	No	NoChange
AT1G13760	0	NA	NA	NA	NA	NA	No	NoChange
AT1G13770	507.994247208325	-0.00172648986038145	0.285410119465034	-0.0060491543313795	0.995173502588511	1	No	NoChange
AT1G13780	244.644887284494	-0.0642043803309927	0.282547676512248	-0.2272337933319	0.820241951631096	0.898690072299663	No	NoChange
AT1G13790	19.382666926366	0.819639358804686	0.87315160272237	0.938713685285763	0.347877765152848	0.520533740589443	No	NoChange
AT1G13800	117.9935465686	-0.160160283880588	0.258685301242403	-0.619131752408725	0.535829567112875	0.694077816327544	No	NoChange
AT1G13810	519.311744824036	0.259178719257708	0.15804918502333	1.63986115600311	0.101034038983123	0.215161333519169	No	NoChange
AT1G13820	235.419575409502	-0.84576957144381	0.272495972385686	-3.10378742129341	0.00191060554745198	0.00876404386370781	Yes	Down
AT1G13830	874.309280892	-0.63302825364811	0.287332716095464	-2.20311930451314	0.0275863409087009	0.0788466858957457	No	NoChange
AT1G13840	0	NA	NA	NA	NA	NA	No	NoChange
AT1G13850	0	NA	NA	NA	NA	NA	No	NoChange
AT1G13860	590.357068870585	-0.685361308641945	0.2723401776665	-2.5165633455715	0.0118505595379104	0.040126648888173	Yes	Down
AT1G13870	870.697907106651	-0.191099733197335	0.155810393437666	-1.2264889971784	0.22001471333066	0.379006969340775	No	NoChange
AT1G13880	1792.02094507111	-0.106614128692762	0.17707292551822	-0.60209164320715	0.54711313690448	0.703004289052341	No	NoChange
AT1G13890	7.28573155182237	4.36769391890192	1.96599440070831	2.2216207316401	0.0263089476110696	0.07603088252896	No	NoChange
AT1G13900	2275.01976490471	0.757422517648425	0.160577434637727	4.71686771779123	2.39503298486159e-06	2.5151791101257e-05	Yes	Up
AT1G13910	244.873909131268	-0.39860838056081	0.287445338773127	-1.38672758536336	0.16552484568863	0.309523416824825	No	NoChange
AT1G13920	557.336174909184	0.684761842974635	0.278840817739221	2.45574463784223	0.0140593022714028	0.0461325377868879	Yes	Up
AT1G13930	11971.737097238	-1.04773285386777	0.392788565972126	-2.66742197872971	0.00764356341073306	0.0279892886060523	Yes	Down
AT1G13940	930.580535998564	0.0930311679962168	0.177205947886895	0.524988969645622	0.599590858892756	0.745845574529027	No	NoChange
AT1G13950	1738.353015764	0.24787408637817	0.105832880974533	2.34212736245759	0.0191741704926236	0.0591826817030967	No	NoChange
AT1G13960	3110.59811791231	0.408436727852237	0.15168070038479	2.69274025512868	0.00708674555451708	0.0263053582492687	Yes	Up
AT1G13970	1794.89723734153	1.46461833090588	0.192176369498695	7.62121968859354	2.51289839930049e-14	1.0804978936183e-12	Yes	Up
AT1G13980	2783.87875467108	-0.0321137203350389	0.19203753676673	-0.167226266675393	0.867192017597824	0.927854296625259	No	NoChange
AT1G13990	1575.25154239569	-0.0273051360726998	0.151111929753046	-0.180694774511337	0.856607160608227	0.9216549537695	No	NoChange
AT1G14000	3926.37114611282	-0.431694965171805	0.0744168704995454	-5.80103627408576	6.59063397112561e-09	1.21350319884191e-07	Yes	Down
AT1G14010	4549.19380884988	0.409353217955872	0.209455974935938	1.95436400456503	0.0506581844399148	0.126940091532694	No	NoChange
AT1G14020	2036.34310619465	0.485097024475944	0.139532675997222	3.47658368198716	0.00050784571883826	0.00281357623177622	Yes	Up
AT1G14030	132.582384545663	-0.602144513262681	0.290896184738659	-2.06996359819448	0.0384557534403952	0.102079052429625	No	NoChange
AT1G14040	1043.876032419	-0.41393767626097	0.199460864565938	-2.07528267342955	0.0379603443134544	0.101072928801507	No	NoChange
AT1G14048	0	NA	NA	NA	NA	NA	No	NoChange
AT1G14060	2446.80708321164	0.372322333561737	0.285226202577088	1.30535809893241	0.191770939165101	0.344209786729543	No	NoChange
AT1G14070	846.179022062815	-0.138211740390959	0.191213779824024	-0.722812657739186	0.469794989700538	0.637618810023444	No	NoChange
AT1G14071	11.5660848123053	-0.729536275129175	1.00575125366646	-0.725364519775294	0.468228433544229	0.636163514336256	No	NoChange
AT1G14080	1521.53019910775	-0.861745570634476	0.201597997377283	-4.27457406246824	1.91503040987851e-05	0.000161024184728142	Yes	Down
AT1G14100	0	NA	NA	NA	NA	NA	No	NoChange
AT1G14110	0.0743877950106947	-0.937984942597627	6.00631008342227	-0.15616658640161	0.875901713740767	NA	No	NoChange
AT1G14120	2476.61975997868	-0.10093952093688	0.313238688829562	-0.322244743502303	0.747267290377623	0.850860597584929	No	NoChange
AT1G14130	1440.26674047786	-0.785635036339627	0.151845937167375	-5.17389566685374	2.2926287552265e-07	3.07465765033862e-06	Yes	Down
AT1G14140	553.800054948221	-0.404055843388884	0.212772385474189	-1.89900509170115	0.057563806529253	0.140592525610902	No	NoChange
AT1G14150	13.1128479944567	0.749996054747777	1.13748160824479	0.659347851702915	0.509672420957651	0.671855371913927	No	NoChange
AT1G14160	603.131246350072	-1.23208514752766	0.318834062356408	-3.86434604390033	0.000111387218148487	0.000762957998834141	Yes	Down
AT1G14170	2201.42769483727	0.0568212210115507	0.217223095058152	0.261580017522259	0.793645251445157	0.880820411176767	No	NoChange
AT1G14180	334.261044813637	-0.180693064654727	0.208086941683085	-0.868353694822046	0.385200735855694	0.558771426245168	No	NoChange
AT1G14185	812.556326651923	0.366387358562122	0.305447361335051	1.1995106356811	0.23032945170364	0.391085143743317	No	NoChange
AT1G14190	262.754138891949	1.35297206202732	0.238958706915204	5.66194921077906	1.49663125570739e-08	2.56322510378865e-07	Yes	Up
AT1G14200	1485.9492876932	0.785715624061029	0.409641718349471	1.91805567857404	0.0551039515464858	0.135623666340728	No	NoChange
AT1G14205	69.6174930265951	0.0901999984758689	0.405308038710493	0.222546778896477	0.823888261847731	0.901224962079994	No	NoChange
AT1G14210	5225.51533580363	0.852624766205043	0.139045363445514	6.1319899137748	8.67866073473957e-10	1.89875483290636e-08	Yes	Up
AT1G14220	906.217689324366	0.577646527564683	0.194185388989678	2.97471674140935	0.00293259203651894	0.0126129954479116	Yes	Up
AT1G14225	0.232177473054533	2.75140154301018	5.93812855095753	0.463344893833009	0.643117171256816	NA	No	NoChange
AT1G14230	2206.66796369249	-0.440070524666814	0.135571229855258	-3.24604656265678	0.00117019698253016	0.00574947509074041	Yes	Down
AT1G14240	1687.90108792687	0.0743580766816029	0.244748959620956	0.303813657867072	0.761269860816998	0.860498422601554	No	NoChange
AT1G14250	1.78214558160894	0.636101160486691	1.89687739717676	0.335341209417878	0.737367710901506	0.844339742659765	No	NoChange
AT1G14260	108.771748835454	0.792327702431302	0.279171322783326	2.83814144852641	0.00453770688221507	0.0181997603852465	Yes	Up
AT1G14270	153.469622281582	-0.581455427153779	0.252056051878402	-2.30684969799609	0.0210632005791302	0.0637956547399388	No	NoChange
AT1G14280	194.480809467235	-2.36002479317372	0.615441251760073	-3.83468736686789	0.000125724103769623	0.000848656714979706	Yes	Down
AT1G14290	2563.18993693228	0.369374941550864	0.363626362931875	1.01580902598106	0.309720337017275	0.480714914513668	No	NoChange
AT1G14300	1505.40738349451	0.171658339517327	0.126758797638181	1.35421243113482	0.175668614149241	0.32353064234996	No	NoChange
AT1G14310	630.040555897427	0.677944740922767	0.195817555673758	3.46212441775271	0.000535929342974834	0.00294358828890633	Yes	Up
AT1G14315	0.35577955022357	0	6.00631008342226	0	1	NA	No	NoChange
AT1G14320	43201.0400779923	0.162679673814156	0.137497061045765	1.1831501893703	0.236749629803219	0.398920009360578	No	NoChange
AT1G14330	1305.87757198035	-0.151548419037138	0.207698815406872	-0.729654710549323	0.465601271040887	0.633983645405359	No	NoChange
AT1G14340	633.764107637637	-1.55983240962686	0.212851436192984	-7.32826819271551	2.33145798800477e-13	8.7004709799857e-12	Yes	Down
AT1G14345	101.367947207635	-1.90181319505076	0.666676058310414	-2.85267960555027	0.00433523063179611	0.0175421589808091	Yes	Down
AT1G14350	999.615146658717	0.00549878398677143	0.209696557815226	0.0262225762981607	0.979079808790571	0.993775357635331	No	NoChange
AT1G14360	2152.92118123538	-0.395335544333708	0.242888940796542	-1.62763913020175	0.103601426851951	0.21924607670367	No	NoChange
AT1G14370	1343.30317737643	0.114819351379181	0.146954974107637	0.781323341223428	0.434612345313173	0.605569998626921	No	NoChange
AT1G14380	1474.9359289627	-0.861733695616214	0.232083476047898	-3.71303338906544	0.000204789857153583	0.00129208098734503	Yes	Down
AT1G14390	904.060914686278	-0.190317085030649	0.159970148023838	-1.18970375024151	0.234162850871997	0.395787183220441	No	NoChange
AT1G14400	7342.85076379375	0.066232548560997	0.237309636210345	0.27909759425989	0.780169929309401	0.872442590935391	No	NoChange
AT1G14410	634.129256384031	-0.0123041225180861	0.172956890017808	-0.0711398228588595	0.943286474383861	0.973346270458854	No	NoChange
AT1G14420	1.46084350160516	-2.3594573978279	5.21694093223608	-0.452268374987444	0.651075655800825	NA	No	NoChange
AT1G14430	65.9551459412637	0.791090207736628	0.387887142438694	2.03948551313907	0.0414015956120309	0.108362031540321	No	NoChange
AT1G14440	2.66840620499541	-3.73112017247834	2.36168833966632	-1.57985290006789	0.114140557687145	0.235241391569134	No	NoChange
AT1G14450	3094.05453161809	0.180074415909348	0.159497460303797	1.1290111802806	0.258893117336051	0.423753763126838	No	NoChange
AT1G14455	15.7267568152287	-0.529807533389681	0.705077542069374	-0.751417399900042	0.452401494290038	0.621508972332953	No	NoChange
AT1G14460	947.103204545826	-0.620368816255676	0.139883509759125	-4.43489598826861	9.21167524702163e-06	8.45609810006313e-05	Yes	Down
AT1G14470	97.0362457546084	-0.391820735663646	0.300718222305462	-1.3029497602764	0.192591914047513	0.34521133766139	No	NoChange
AT1G14480	139.539042484568	-0.434708030686054	0.364473823222107	-1.19270027911208	0.232986776299031	0.394456634541322	No	NoChange
AT1G14490	26.8248741666567	-1.32001094931618	0.734074847846859	-1.79819667325198	0.0721458465768834	0.166978501577446	No	NoChange
AT1G14500	38.8737758073537	-0.213148811833429	0.427015110281218	-0.499159881468962	0.617666754853769	0.761034192873051	No	NoChange
AT1G14510	3127.52644601442	0.244889513629986	0.141721280581681	1.72796571287573	0.083994371697365	0.187404359008038	No	NoChange
AT1G14518	0.579793610617065	2.75139910994841	5.93812693781332	0.463344609969149	0.643117374694397	NA	No	NoChange
AT1G14520	87.0245613437632	-0.811650780126591	0.526763461507232	-1.54082589138626	0.123359166199869	0.249536181373847	No	NoChange
AT1G14530	886.614885429861	1.21978762957678	0.271356302225719	4.49515128107156	6.95205033969039e-06	6.56546573764413e-05	Yes	Up
AT1G14540	2728.0258650384	-0.829534348943977	0.26475262843432	-3.13324311018037	0.00172886181151891	0.00805118534763272	Yes	Down
AT1G14549	0.127405896187503	0	6.00631008342226	0	1	NA	No	NoChange
AT1G14550	1012.97846561432	0.122735555103969	0.259108816668273	0.473683438032536	0.635725665459917	0.7751867767376	No	NoChange
AT1G14560	1288.78009324481	0.0543419504079823	0.148369376481916	0.366261230561993	0.714170156154516	0.830463300752654	No	NoChange
AT1G14570	4172.36597128648	0.148689314982389	0.0870946514200438	1.70721522571213	0.0877820560634682	0.193935685883809	No	NoChange
AT1G14580	252.056417047881	-0.393655901482326	0.259405647039645	-1.51753019247944	0.12913287654725	0.257665349877364	No	NoChange
AT1G14590	254.085657656527	0.25189194126485	0.24088991748751	1.04567241290998	0.295712303840249	0.465119521602693	No	NoChange
AT1G14600	46.3864266889788	-0.898256894605098	0.544665949727463	-1.6491886358135	0.0991089953749582	0.21217963930129	No	NoChange
AT1G14610	12262.46079089	0.124537425270289	0.101140906598923	1.23132597341791	0.218200971315858	0.376565839910656	No	NoChange
AT1G14620	2746.62391353806	0.041679281879554	0.187173294399308	0.222677503290812	0.823786511543842	0.901191910402065	No	NoChange
AT1G14630	7.98655103149076	0.0372477516458636	1.24272546025018	0.029972630993144	0.97608888066417	0.992075366729802	No	NoChange
AT1G14640	498.375863339075	2.33595076694121	0.248217198566559	9.41091423330534	4.9184001729442e-21	5.05801927462777e-19	Yes	Up
AT1G14642	28.6449836913995	2.35820051097299	0.915024993935108	2.57719791984199	0.00996049001616976	0.0346984538246713	Yes	Up
AT1G14650	5105.90490717869	-0.0180051384207254	0.176235276264594	-0.102165348517927	0.918625431675441	0.958349078269793	No	NoChange
AT1G14660	362.66476778448	-0.497989892159192	0.178295663406925	-2.79305667139323	0.00522125437237497	0.0204488439055668	Yes	Down
AT1G14670	10519.962781712	-0.364654100014443	0.213775253212459	-1.70578256619832	0.0880485702209014	0.194293670824645	No	NoChange
AT1G14680	60.1142096672479	0.241809386453781	0.515261512367442	0.469294485712223	0.638859156244583	0.777544580704575	No	NoChange
AT1G14685	1885.73334607564	-0.178342729296161	0.211890831474168	-0.841672705021703	0.399971180532941	0.573450489224099	No	NoChange
AT1G14686	6.35415507820164	-0.00504896927846408	1.34001851147925	-0.00376783547034026	0.996993709363748	1	No	NoChange
AT1G14687	17.0694368378128	-3.24900291480683	0.945586027447631	-3.43596755926765	0.000590441668217576	0.00319657842502267	Yes	Down
AT1G14688	0.195117198893942	-0.979386409474052	5.97126044239272	-0.164016696126824	0.86971800019659	NA	No	NoChange
AT1G14690	1658.20631951527	-0.453517669311754	0.227022191603038	-1.99767990128805	0.0457513745660432	0.117252534999157	No	NoChange
AT1G14700	58.3574080826106	0.728968495561089	0.72808739143408	1.00121016259501	0.316725214387584	0.487660216650311	No	NoChange
AT1G14710	5766.90943870501	-0.0897832506726394	0.247718359927164	-0.362440840876866	0.71702262451421	0.832436186681534	No	NoChange
AT1G14720	543.820992269611	-0.636756211447451	0.304200409414142	-2.09321286803583	0.0363301565537699	0.0976682054757172	No	NoChange
AT1G14730	832.124995044316	0.0670544543716896	0.270785461819221	0.24762944775985	0.804421124186802	0.888070733518981	No	NoChange
AT1G14740	5720.06551717553	0.165277791500386	0.15830055910544	1.04407585440237	0.296450296101483	0.465922271753433	No	NoChange
AT1G14750	115.121260824352	-0.597241567010105	0.254501052706954	-2.34671550729419	0.0189397098577721	0.058596778758636	No	NoChange
AT1G14755	0.318464884932181	0	6.00631008342227	0	1	NA	No	NoChange
AT1G14760	0	NA	NA	NA	NA	NA	No	NoChange
AT1G14770	292.540876478919	0.487122525528074	0.237211048863087	2.05354062495306	0.0400201739230032	0.105379374780618	No	NoChange
AT1G14780	521.626377744557	-2.13558668132705	0.234479434323075	-9.10777820448233	8.40862508265476e-20	7.69044579280834e-18	Yes	Down
AT1G14790	207.511937440652	-0.710571207342417	0.358166040726052	-1.98391563282211	0.0472652458845138	0.120380190271492	No	NoChange
AT1G14800	0.512873337783318	3.33487077641529	5.92205966517802	0.563126845213075	0.57334851259364	NA	No	NoChange
AT1G14810	4351.94815380119	0.175640360630633	0.171434931972532	1.02453075700334	0.305584651070503	0.476316761422739	No	NoChange
AT1G14820	541.034341078036	-0.24421992260982	0.171691423529198	-1.42243518977108	0.15489995354746	0.2952213992113	No	NoChange
AT1G14830	10217.6924663145	0.279522597548701	0.0806675168345339	3.46511964812381	0.000529995628578744	0.00291962045108942	Yes	Up
AT1G14840	584.261769888458	-0.0380848792498638	0.292302317283432	-0.130292772235995	0.896334798245778	0.945110371025351	No	NoChange
AT1G14850	3965.14768986775	0.185704192911228	0.121620056331821	1.52692079343036	0.126780708322717	0.254360987048536	No	NoChange
AT1G14860	2153.96599522977	-1.99824888542781	0.286433629679864	-6.97630682424118	3.03040530111236e-12	9.63340807686943e-11	Yes	Down
AT1G14870	11326.6995948344	-0.509548422495077	0.12568426900095	-4.05419410516065	5.03074321328116e-05	0.00037863765783333	Yes	Down
AT1G14880	0.238528148187278	-3.40599895939848	5.91936563958559	-0.575399319248156	0.565021264436554	NA	No	NoChange
AT1G14890	221.591526572366	-0.846192884957337	0.406837725822997	-2.07992728119194	0.0375322032999311	0.100103818434476	No	NoChange
AT1G14900	3006.66738690884	-0.290424686192272	0.236263539616374	-1.22924039258804	0.218981688571888	0.377621154637992	No	NoChange
AT1G14910	1859.3679562176	-0.472975994161071	0.17463829309876	-2.70831777938644	0.00676252364519405	0.0252570549684736	Yes	Down
AT1G14920	1058.39852744272	-0.0629343977867127	0.178011503765367	-0.353541183886999	0.723682759304933	0.835906027776857	No	NoChange
AT1G14930	0.324064856388809	-2.39419935016654	5.94938705106006	-0.402427902171862	0.687369138845076	NA	No	NoChange
AT1G14940	0	NA	NA	NA	NA	NA	No	NoChange
AT1G14950	0.577311927586136	-2.82119834236317	5.93414678786546	-0.475417687363606	0.634489289991987	NA	No	NoChange
AT1G14960	3334.57309075153	2.81086092672375	0.222477785152118	12.6343442550987	1.36527567582855e-36	6.093498396358e-34	Yes	Up
AT1G14970	1041.34615240895	0.126725662442894	0.134276487692373	0.94376658654658	0.345288938832878	0.517840588642104	No	NoChange
AT1G14980	14598.5093859722	0.28002093107114	0.304739829242182	0.918885239804355	0.35815560106886	0.53162163199798	No	NoChange
AT1G14990	562.401371277212	-0.0668325965567061	0.158169475055964	-0.422537891922946	0.672632449060794	0.802055342412005	No	NoChange
AT1G15000	790.657255680309	-0.385943846466328	0.348146004009276	-1.10856893953045	0.267616183631463	0.433862895308371	No	NoChange
AT1G15002	18.7883168719098	0.226556454261918	0.655744423689731	0.345495052763292	0.729722228895846	0.839662882777196	No	NoChange
AT1G15010	36.4367968985349	1.96517027355356	0.839822460509022	2.33998299159856	0.0192846181055518	0.0594660132159035	No	NoChange
AT1G15015	1.74050459557291	4.68926125902615	3.74231176407013	1.25303864420054	0.210191643283049	0.367528321803473	No	NoChange
AT1G15020	1793.30090628977	0.125577434862184	0.187888329269193	0.668362081618521	0.503902493686308	0.666772226532473	No	NoChange
AT1G15030	1107.96443429928	-0.622859870000189	0.18109489540152	-3.43941152299846	0.000582980308709807	0.0031661690360594	Yes	Down
AT1G15040	4326.09435459061	-0.382819470270465	1.08271693002925	-0.353572997385496	0.723658913745328	0.835906027776857	No	NoChange
AT1G15045	0.255820010103829	0	6.00631008342227	0	1	NA	No	NoChange
AT1G15050	19.3583066323968	-0.204142696005726	0.923740480498227	-0.220995723707616	0.825095762654184	0.901701012367433	No	NoChange
AT1G15060	1340.21950848631	-0.0248370978490901	0.129138371743965	-0.19232934033219	0.847484237134293	0.915724506652248	No	NoChange
AT1G15080	120.510703980411	0.555429067436102	0.306786517136824	1.81047417800433	0.0702222851915607	0.163972011754198	No	NoChange
AT1G15090	0	NA	NA	NA	NA	NA	No	NoChange
AT1G15100	3121.33745643236	0.793988396836839	0.252876534422405	3.13982631346316	0.00169048028229241	0.00790875429342503	Yes	Up
AT1G15110	4088.09997915846	0.0826635516392106	0.17957281453271	0.460334443464175	0.645276181945504	0.782310168756227	No	NoChange
AT1G15120	7299.72847332923	-0.238193776791717	0.239128285150802	-0.996092020822648	0.319205436409198	0.490355098706386	No	NoChange
AT1G15125	63.6534556201215	-1.73199587596442	0.52812480047143	-3.27952005741514	0.00103983818292361	0.00519709493619781	Yes	Down
AT1G15130	8290.89141855113	0.566168229148596	0.143316320606416	3.95047979708775	7.79946816596774e-05	0.00055875740478888	Yes	Up
AT1G15140	1349.84914104021	0.0938845379587885	0.165534948184476	0.567158409680122	0.57060656190408	0.722231072284694	No	NoChange
AT1G15150	1.24410048378976	4.36673472920731	2.84297456352152	1.53597390044825	0.124544781631615	NA	No	NoChange
AT1G15160	325.944525621367	0.0433970181063038	0.279436552220217	0.155301866421912	0.876583344276062	0.933323567625558	No	NoChange
AT1G15165	241.881179417417	-0.509492062723925	0.312323294991105	-1.63129702745495	0.102827660311725	0.218065387010971	No	NoChange
AT1G15170	798.437471442962	-0.768741506223477	0.256020133553399	-3.00266035937809	0.00267630932148133	0.0116763477650395	Yes	Down
AT1G15175	13.4413946208023	-1.40246896866482	0.97600126052299	-1.43695405466312	0.150731049046969	0.289575937545813	No	NoChange
AT1G15180	226.685210430935	-2.2949389404092	0.332169728429458	-6.90893463188225	4.88306884093453e-12	1.51138091892226e-10	Yes	Down
AT1G15190	119.926780308881	0.322454739267012	0.471669945199816	0.683644871903823	0.49419944251439	0.658814501741405	No	NoChange
AT1G15200	7213.33779249259	0.41508030304491	0.371390989784087	1.11763697683194	0.263722069505737	0.429045833862363	No	NoChange
AT1G15210	11460.2072445213	-0.698153866353517	0.135790965464084	-5.1413867186781	2.72718064843013e-07	3.59266607735342e-06	Yes	Down
AT1G15215	367.885596903057	-0.321893803256594	0.186262928957113	-1.72816891186495	0.0839579455782975	0.187341817170812	No	NoChange
AT1G15220	294.715896492327	0.0967590832793667	0.314967564932249	0.307203325206454	0.758688614681206	0.858913104972899	No	NoChange
AT1G15230	1793.57855811695	-0.0469723948675533	0.366466768925521	-0.128176410115646	0.898009368064761	0.946040554110995	No	NoChange
AT1G15240	3045.35447386537	0.167824738281217	0.101904703109771	1.64687922303682	0.0995828732658706	0.212825109287936	No	NoChange
AT1G15250	1103.57966912048	0.359206882753016	0.196321494494209	1.82968698194997	0.0672967586262663	0.158718501955586	No	NoChange
AT1G15260	10.5297434344721	-1.83040206499473	1.19817559957766	-1.52765760347642	0.126597571662879	0.254060378527771	No	NoChange
AT1G15270	6994.98468129229	0.279631507076488	0.160012422691645	1.74756123538831	0.0805400327280252	0.181566963365856	No	NoChange
AT1G15280	6350.14246100745	0.275429408644481	0.144780647708811	1.90239105158886	0.0571200500100947	0.139830082933883	No	NoChange
AT1G15290	1526.34897717567	-0.368909712571648	0.193113202757189	-1.91032879836547	0.0560908920690656	0.137597487898567	No	NoChange
AT1G15310	1819.13100077949	1.25190705986612	0.208847807067591	5.99435099388408	2.0429969046653e-09	4.19425197097616e-08	Yes	Up
AT1G15320	16.9563223451172	-0.118193007928013	0.617984977085593	-0.191255471104507	0.848325445966536	0.916278527282765	No	NoChange
AT1G15330	248.958162315202	-2.75943312913815	1.17517224494829	-2.34810951415857	0.0188689725036422	0.0584427467579845	No	NoChange
AT1G15340	6595.14377640768	-0.138903575136299	0.355577663233313	-0.390642015792643	0.696061864365745	0.817069936625426	No	NoChange
AT1G15350	4411.74227351685	0.745278631368275	0.142514762983589	5.22948370937612	1.69984078618543e-07	2.33581570101687e-06	Yes	Up
AT1G15360	0.295484024978949	-2.94423559202773	5.93052569223193	-0.496454403002456	0.619573850005555	NA	No	NoChange
AT1G15370	2537.46360933189	0.00688300560350755	0.121594755275438	0.056606105978141	0.95485897047914	0.980336403011503	No	NoChange
AT1G15380	9083.75372177933	-0.773806773462355	0.333231604402824	-2.32212900348716	0.0202259903912574	0.0617073237736664	No	NoChange
AT1G15385	298.92322367781	1.79549540742452	0.307405916429987	5.8407965216683	5.1951827048919e-09	9.80843462287375e-08	Yes	Up
AT1G15390	792.408667614502	-0.201791870241474	0.182091883802564	-1.10818706483519	0.267781035991024	0.434067087904095	No	NoChange
AT1G15400	5569.19428534319	0.796106614654695	0.251593415698684	3.16425854167876	0.0015547861251369	0.00735467252658923	Yes	Up
AT1G15405	95.4887710911796	0.263777784374424	0.638609244959244	0.4130503691522	0.679569710744054	0.806492111516928	No	NoChange
AT1G15410	632.533598646296	-0.451585981382774	0.163491525334158	-2.76213693926816	0.0057424387875198	0.0221021497037413	Yes	Down
AT1G15415	38.2720664398189	-0.766143639015152	0.541534342432311	-1.41476463999311	0.15713751483512	0.298213315617959	No	NoChange
AT1G15420	2864.19558563667	0.239416368471285	0.176945949791046	1.35304802824823	0.176040287353836	0.324027965406483	No	NoChange
AT1G15430	1207.23012252684	0.986536944469109	0.207376909813176	4.75721692139146	1.96280217856136e-06	2.10586026042189e-05	Yes	Up
AT1G15440	4043.68496515202	0.204919114394813	0.127843258345292	1.60289339498331	0.108958192187961	0.227307751413157	No	NoChange
AT1G15450	0	NA	NA	NA	NA	NA	No	NoChange
AT1G15460	374.664354674836	-0.313183123015802	0.348135519439016	-0.89960117692232	0.36833253066016	0.541482790132551	No	NoChange
AT1G15470	1885.32216454442	0.351676510481941	0.166122220877325	2.116974530106	0.0342620094788499	0.0933566548876695	No	NoChange
AT1G15480	1023.6961006354	0.137695813122179	0.225110873315336	0.611679973935752	0.540749514057327	0.697519886332085	No	NoChange
AT1G15490	1298.15624807796	-0.252834882719783	0.168645093621345	-1.49921279825352	0.133818435909528	0.264671826265801	No	NoChange
AT1G15500	11343.7784622896	-0.241673551893307	0.1397421334311	-1.72942509148441	0.0837330424907206	0.186989550307507	No	NoChange
AT1G15510	208.100210678132	-0.126489306967901	0.241093520188152	-0.524648306056451	0.599827699362453	0.745956646285796	No	NoChange
AT1G15520	293.173056210469	0.17101083584079	0.257670494460204	0.663680318536438	0.506894938706173	0.669222472470387	No	NoChange
AT1G15530	660.048354730859	0.205159541162296	0.306758508530936	0.668798209199814	0.503624209246402	0.6666791940647	No	NoChange
AT1G15540	2.24459312088013	1.31618547998418	2.14548383065061	0.613467909280424	0.539566995348625	0.696612195619912	No	NoChange
AT1G15550	537.616812366918	-0.103327931174415	0.3971480550445	-0.260174838733221	0.794728911879079	0.881557331618129	No	NoChange
AT1G15570	908.964794408465	-0.409622263373571	0.184801009013902	-2.21655858677025	0.0266532701872559	0.0767773818896093	No	NoChange
AT1G15580	49.2141492998582	2.93828561717053	0.66602359834882	4.41168394701782	1.02569761287412e-05	9.304661759715e-05	Yes	Up
AT1G15590	0.0619638883063122	0	6.00631008342227	0	1	NA	No	NoChange
AT1G15600	0	NA	NA	NA	NA	NA	No	NoChange
AT1G15610	0	NA	NA	NA	NA	NA	No	NoChange
AT1G15620	0.359144844382329	-0.937984942597627	6.00631008342227	-0.15616658640161	0.875901713740767	NA	No	NoChange
AT1G15630	19.6972287765835	0.369626769687483	0.803070922514763	0.460266658055581	0.645324830267078	0.782326646688402	No	NoChange
AT1G15640	94.4911064929415	1.44623213727466	0.558495940478777	2.58951235354525	0.00961119742517568	0.0336655912321803	Yes	Up
AT1G15650	0	NA	NA	NA	NA	NA	No	NoChange
AT1G15660	1664.07548984506	0.217985913447096	0.18417768326365	1.18356312004994	0.236586046575797	0.39876542412277	No	NoChange
AT1G15670	1832.19116069016	-1.39773910383848	0.323837898430938	-4.31616901731025	1.58760436738433e-05	0.000136370204243837	Yes	Down
AT1G15680	0	NA	NA	NA	NA	NA	No	NoChange
AT1G15690	24343.3913363513	-0.351733469914517	0.247479430050466	-1.42126345548312	0.155240183318095	0.295642595231832	No	NoChange
AT1G15700	349.502287887685	0.223914694961812	0.145597330231348	1.53790385171226	0.124072125403342	0.250592230111411	No	NoChange
AT1G15710	1075.47334215631	0.29259776681977	0.187128648733611	1.56361823162792	0.11790725070358	0.241020262590554	No	NoChange
AT1G15720	331.68606433548	0.171922846055766	0.242560598821583	0.708783070667734	0.478459105011494	0.645153678999184	No	NoChange
AT1G15730	323.440957116231	-0.341358329395638	0.278828026148601	-1.22426118389445	0.220853714825388	0.380085717594151	No	NoChange
AT1G15740	2775.76047423637	-1.02061853945049	0.373501669941819	-2.73256754008481	0.00628427854327408	0.0237574047046763	Yes	Down
AT1G15750	12339.7374416892	0.126817584364858	0.204490474588439	0.620163773496506	0.535149969195926	0.693371635584726	No	NoChange
AT1G15757	0	NA	NA	NA	NA	NA	No	NoChange
AT1G15760	224.333877492113	0.0244305479571547	0.317342067894798	0.0769849018733112	0.938635555879113	0.969930263946156	No	NoChange
AT1G15770	5.56936728658561	0.802436283766943	0.994765668388632	0.80665860238901	0.419863200849652	0.591743538598006	No	NoChange
AT1G15772	13.9259101486185	1.99687919797659	0.744568496087287	2.68192813484616	0.00731991827000127	0.0270294801036528	Yes	Up
AT1G15780	5271.54183013146	0.591216197813011	0.122074458783232	4.84307859077086	1.27842692653652e-06	1.43942357682084e-05	Yes	Up
AT1G15790	250.003008834041	-0.935591922781122	0.310165193122876	-3.01643106165841	0.00255769369814339	0.0112268868150606	Yes	Down
AT1G15800	495.250187256516	0.117851939587785	0.199577896080265	0.59050597236674	0.554851482916739	0.709181057936608	No	NoChange
AT1G15810	3251.67853016256	-0.0641378058871366	0.178133075273004	-0.360055569628717	0.718805577832675	0.833308368046359	No	NoChange
AT1G15820	654.811389501001	-1.55015259933586	0.548773903430492	-2.82475640631881	0.00473165731470511	0.0188321142562795	Yes	Down
AT1G15825	13.3109966435831	0.550975027618326	1.2250783950089	0.449746750790036	0.652893057316216	0.787522915900151	No	NoChange
AT1G15830	35.2638873519611	1.4642309912819	0.640482817410282	2.28613625764755	0.0222462884159366	0.0665480123713193	No	NoChange
AT1G15840	0.835537439357145	-3.4060866632222	5.31330744221362	-0.641048292474331	0.521491307427658	NA	No	NoChange
AT1G15850	0	NA	NA	NA	NA	NA	No	NoChange
AT1G15860	2742.09183023634	0.517539044640697	0.195031212547702	2.65362163255849	0.00796330645842598	0.0289664461167456	Yes	Up
AT1G15870	272.921477349268	0.255133974343071	0.279957336539089	0.911331624657914	0.362120668317387	0.535495463282346	No	NoChange
AT1G15880	2282.60761860785	0.466341643603266	0.189922431580946	2.4554321452256	0.014071531542344	0.0461455250402571	Yes	Up
AT1G15885	56.0685905672983	0.0328622549363397	0.413737140876759	0.0794278581485351	0.93669231103596	0.968818391410756	No	NoChange
AT1G15890	249.323784318697	-1.06274512475079	0.397253202891327	-2.67523362182058	0.00746771914599682	0.0274428787631193	Yes	Down
AT1G15900	80.7323766342844	-1.10374426718203	0.397355394370043	-2.77772564012092	0.00547408179423172	0.0212636395683333	Yes	Down
AT1G15910	1414.715414979	-0.0508447521124984	0.171605557679545	-0.296288493216784	0.767009772747789	0.864212364366337	No	NoChange
AT1G15920	1635.40811911187	0.891717102216933	0.129768102571263	6.87162010192174	6.34768158337951e-12	1.92881594584479e-10	Yes	Up
AT1G15930	15181.492217726	0.0710053463610509	0.171784942636851	0.413338592260408	0.679358558656792	0.806401846078451	No	NoChange
AT1G15940	2523.62028216522	0.687610205335461	0.164530242561777	4.17923291565852	2.92494004879248e-05	0.000233684411101191	Yes	Up
AT1G15950	4138.55824744886	-0.436378463826227	0.230985019381541	-1.889206776243	0.0588641271077345	0.142923714561658	No	NoChange
AT1G15960	51.1084053198271	1.96143798831754	0.535602294257995	3.66211647960703	0.000250140070824175	0.0015373521951287	Yes	Up
AT1G15970	693.977729379081	-0.446929570380696	0.207739852472826	-2.15139062178336	0.0314453807935445	0.0873484061108683	No	NoChange
AT1G15980	33.3418671926537	-1.81765928879758	0.977886795577218	-1.85876248357017	0.0630608123731377	0.151058940416374	No	NoChange
AT1G15990	4.96510174816457	1.05484302303811	2.09729683605132	0.502953613864269	0.614996885336171	0.759043774855483	No	NoChange
AT1G16000	1545.11287062795	0.137595603750992	0.160909924390816	0.85510949229459	0.392490535105251	0.565909684097787	No	NoChange
AT1G16010	2315.80419846035	-0.448333121215997	0.197179090503563	-2.27373561806695	0.0229818872697835	0.0681929375762066	No	NoChange
AT1G16020	1197.60290744474	-0.32907471005906	0.126610070970168	-2.5991195450526	0.0093463218269469	0.0329394374431691	Yes	Down
AT1G16022	2.77979027920328	-5.39775053008638	1.96055269186676	-2.75317799540846	0.00590197979791934	0.0225685067205063	Yes	Down
AT1G16025	0	NA	NA	NA	NA	NA	No	NoChange
AT1G16030	342.306274042955	-0.0579231119895679	0.195461542856227	-0.296340196353477	0.766970291492782	0.86421159098603	No	NoChange
AT1G16040	866.794205872467	-0.240502042894276	0.155009018303612	-1.55153581079528	0.120773332317083	0.24550716742467	No	NoChange
AT1G16060	960.835854685572	0.421375235518683	0.282597992570902	1.49107653485176	0.135941402193302	0.267931687172392	No	NoChange
AT1G16070	127.452101274747	0.887050922114941	0.303879760217891	2.91908523778911	0.00351060216952678	0.0146907147244552	Yes	Up
AT1G16080	352.259524098144	-0.453408372555977	0.201670834594566	-2.24825951391285	0.0245596467161801	0.0720758779961865	No	NoChange
AT1G16090	113.279095629145	0.108414926305194	0.326243915837873	0.332312484745526	0.739653313609001	0.845859554499255	No	NoChange
AT1G16100	0.0528960419122624	0	6.00631008342227	0	1	NA	No	NoChange
AT1G16110	227.03398969596	-2.22962126491576	0.49732016529383	-4.48327138232659	7.35073486138793e-06	6.8952921045285e-05	Yes	Down
AT1G16120	222.323432584185	-1.28597486151108	0.267920003438624	-4.79984639073683	1.58787373718205e-06	1.74642633410324e-05	Yes	Down
AT1G16130	79.8593833425591	-2.0831284283774	0.562267767221432	-3.70486901404936	0.000211499998571905	0.00132915628502693	Yes	Down
AT1G16150	768.368160587156	0.671707686773126	0.204506477731542	3.28453012454151	0.00102152577038434	0.00512854197792956	Yes	Up
AT1G16160	235.515256741154	-0.555809820474302	0.291484216199965	-1.90682647492996	0.0565430617756464	0.138614966708181	No	NoChange
AT1G16170	627.565949816858	-0.249466165655373	0.175375522826772	-1.42246854996854	0.154890275235681	0.2952213992113	No	NoChange
AT1G16180	9474.51430059524	0.474444687361054	0.265764517673183	1.78520703785029	0.0742277408320584	0.170734514987447	No	NoChange
AT1G16190	3549.23039990953	-0.0475374711292236	0.138037637240993	-0.344380504327457	0.730560148516495	0.840153582803097	No	NoChange
AT1G16210	4443.37121439896	0.347986433644858	0.226510067631164	1.53629565910288	0.124465883671999	0.251160200743678	No	NoChange
AT1G16220	373.346827877621	0.147510725947944	0.272749329724354	0.540828921915304	0.588625506022735	0.736929413318561	No	NoChange
AT1G16225	13.0785632102891	-2.86626449576684	0.965159102521632	-2.96973264643961	0.00298059026269986	0.0127765755479082	Yes	Down
AT1G16230	11.937263170171	-1.03248813014591	0.908789150040518	-1.13611405913008	0.255908831786053	0.420525988823059	No	NoChange
AT1G16240	4879.34211248845	0.613068118715611	0.163150158698252	3.75769244484456	0.000171487471614283	0.0011050864616068	Yes	Up
AT1G16250	563.63931051273	-0.00724129096143268	0.175531105408088	-0.0412536054199488	0.967093719069586	0.986289058461494	No	NoChange
AT1G16260	54.8963941210992	-0.81268538092317	0.461995042237785	-1.75907814288814	0.0785642368032416	0.178211377507061	No	NoChange
AT1G16270	5497.7242722409	0.552761772406025	0.089860279110096	6.15134715672078	7.68275435096932e-10	1.69582933824165e-08	Yes	Up
AT1G16280	1058.91578857949	0.159171043337029	0.205836212984447	0.773289796917592	0.439350892772167	0.610001525732823	No	NoChange
AT1G16290	1.49961779089061	0.830640894604145	2.56717540565905	0.32356218931246	0.746269517765261	NA	No	NoChange
AT1G16300	2475.69243207859	-0.0261182472874972	0.203201239085157	-0.128533897751242	0.897726474170574	0.945831830300294	No	NoChange
AT1G16310	493.888936623011	0.00419909716229186	0.356759550007826	0.0117701044364467	0.990609032221804	0.999657735509712	No	NoChange
AT1G16320	465.032499914646	-0.269143856044998	0.343745230998206	-0.782974807427663	0.433641906070069	0.604482027350844	No	NoChange
AT1G16330	635.475160598071	0.481641866967267	0.24150370554945	1.99434565971348	0.0461142926113334	0.118018401212107	No	NoChange
AT1G16340	886.979908435151	-0.390476600000065	0.121256747868599	-3.22024635217174	0.0012808047963399	0.00622982559614672	Yes	Down
AT1G16350	4591.43780267466	-0.407167396076628	0.130723926528673	-3.11471210274057	0.00184124525362388	0.0084946091088664	Yes	Down
AT1G16360	21.8811010092403	-0.290162090435557	0.581889700064715	-0.498654797297987	0.618022594238767	0.761304493985004	No	NoChange
AT1G16370	343.128276392844	-1.82672886279804	0.414393007644695	-4.40820387675147	1.04231406428453e-05	9.42856937923532e-05	Yes	Down
AT1G16380	0.107094389377047	0	6.00631008342226	0	1	NA	No	NoChange
AT1G16390	475.873502781253	-0.99518949122397	0.332613336852111	-2.99203122954285	0.00277127912033402	0.012029539943469	Yes	Down
AT1G16400	450.239436087223	2.81043972125983	1.15724702040977	2.42855645483942	0.0151590648458975	0.049034597927388	Yes	Up
AT1G16410	0.704071564993521	1.61554198948471	5.82620423431116	0.277288938820682	0.781558252238379	NA	No	NoChange
AT1G16420	119.821151750926	-0.380787725550311	0.357360894992555	-1.0655551037789	0.286624803553137	0.454994957753009	No	NoChange
AT1G16430	236.221389457135	0.239515396294298	0.310443448060198	0.7715266590128	0.440394826994253	0.610918813899655	No	NoChange
AT1G16440	468.63875958969	0.476002837504025	0.238143302591182	1.99880841629703	0.0456290868198265	0.117041230054166	No	NoChange
AT1G16445	100.280528695366	-0.139798201451622	0.357406935824306	-0.391145742958787	0.695689510590747	0.816951609250695	No	NoChange
AT1G16450	0	NA	NA	NA	NA	NA	No	NoChange
AT1G16460	1870.05551997523	-0.870968988433817	0.157831081783874	-5.51836164708341	3.42174703680903e-08	5.43098910906332e-07	Yes	Down
AT1G16470	4733.36757669111	-0.167676495059942	0.172806814116098	-0.970311824320138	0.331891085147115	0.504048009809652	No	NoChange
AT1G16480	198.584996056964	-0.0428291485058563	0.249553177147321	-0.171623334935834	0.863733661023462	0.925677333278066	No	NoChange
AT1G16489	0.738981466308944	-1.08923851247231	5.36375766376837	-0.203073774162095	0.839077369817199	NA	No	NoChange
AT1G16490	46.5053480313867	-0.316074872750388	0.441259368380746	-0.716301783937784	0.473805025505682	0.641163843865429	No	NoChange
AT1G16500	172.262599175858	-0.636834876272668	0.406886219375707	-1.5651424057806	0.117549522353465	0.240502442870964	No	NoChange
AT1G16510	151.415123717464	-0.32989384745082	0.471745058551305	-0.699305358839157	0.48436121876737	0.650409255145193	No	NoChange
AT1G16515	17.0597788473172	0.231526372608274	1.1795458990546	0.196284326700505	0.844387628257702	0.913828746770608	No	NoChange
AT1G16520	1875.40885212779	0.6101824072682	0.149685622202892	4.07642630125909	4.57331414085483e-05	0.000348202246220799	Yes	Up
AT1G16530	18.9884129162641	0.653787625114069	0.84356863878046	0.775025996769207	0.438324298179487	0.609030884638156	No	NoChange
AT1G16540	2104.91218371771	0.352089823424062	0.132423112725201	2.65882455243824	0.0078413785224718	0.0286021907661786	Yes	Up
AT1G16560	3628.05647293945	-0.466638019338157	0.152416914856019	-3.06158945533681	0.00220165193935893	0.00990366149541098	Yes	Down
AT1G16570	1314.11919258757	0.255202034602544	0.153161897238629	1.66622403615787	0.0956688002667517	0.206674244603372	No	NoChange
AT1G16590	180.886536889827	-0.18871643661557	0.2583312595034	-0.730521102937162	0.465071718511031	0.633494504687308	No	NoChange
AT1G16610	4326.62269918184	0.126353731050609	0.15762041583744	0.801633026910182	0.422765267149426	0.594407113262764	No	NoChange
AT1G16630	948.853280843638	0.176941765620502	0.253226019306758	0.698750334206988	0.484708071806102	0.650632913355381	No	NoChange
AT1G16635	17.3732425126791	0.297357624638564	0.87978410420091	0.337989312626474	0.735371241637093	0.843209568819924	No	NoChange
AT1G16640	37.8038135580844	0.235852824420628	0.483263277547205	0.488042099159065	0.625520021821935	0.766857375541301	No	NoChange
AT1G16650	527.313019306503	0.377812065795205	0.205095705879266	1.84212567579358	0.0654567688954225	0.155430225012795	No	NoChange
AT1G16670	1945.98800180918	1.73403075137834	0.277021213872864	6.25955942917119	3.86066592053852e-10	9.02142624950132e-09	Yes	Up
AT1G16680	1160.86926275719	-0.410635541117231	0.202145796243576	-2.03138303515565	0.0422161540074595	0.110160862117688	No	NoChange
AT1G16690	537.812224692703	0.14607491289646	0.173974079028902	0.839636075166074	0.401112465857616	0.574783955262151	No	NoChange
AT1G16700	6153.40682596797	0.133427326300501	0.125385931621912	1.06413314934595	0.287268385727006	0.455660053726908	No	NoChange
AT1G16705	6.33398983674765	2.20256057881612	1.16217365702848	1.89520779919222	0.0580648773101319	0.141522125506907	No	NoChange
AT1G16710	2324.6106660939	-0.0694490841623581	0.136015370868762	-0.510597322337692	0.609633051226695	0.754851876714599	No	NoChange
AT1G16720	1552.53043438217	-1.20639313972245	0.263183478884626	-4.58384829030742	4.56495501417074e-06	4.49962615266052e-05	Yes	Down
AT1G16730	30.7788274866185	-0.962447242302085	0.933749939486301	-1.03073339188817	0.302665861265155	0.472989591035938	No	NoChange
AT1G16740	2456.23236984755	0.0418389116218446	0.241109379229289	0.173526686334573	0.862237453393256	0.924688798456094	No	NoChange
AT1G16750	13.410340033585	0.48465216348838	0.941329395048561	0.514859268219684	0.606651365642492	0.752532813656726	No	NoChange
AT1G16760	0.0397546913645464	-0.937984942597626	6.00631008342227	-0.15616658640161	0.875901713740767	NA	No	NoChange
AT1G16770	3.28615651504239	0.0668459334389959	1.65037897681772	0.0405033839972252	0.967691809217456	0.986839574761081	No	NoChange
AT1G16780	275.602287070728	-0.29766492470486	0.211277229549214	-1.40888313113517	0.158869728342179	0.300490323371732	No	NoChange
AT1G16790	345.515377447317	0.306472762092568	0.276042835969615	1.1102362465451	0.266897237340633	0.433011904652386	No	NoChange
AT1G16800	1180.29802164388	0.2752852535023	0.123250290650809	2.23354648535664	0.0255129284329717	0.0742526400262394	No	NoChange
AT1G16810	3191.14248480173	0.166829367083098	0.216777941233144	0.769586453926482	0.441545242932439	0.611678170046577	No	NoChange
AT1G16820	139.992161698423	-0.0550766483952843	0.293259549304524	-0.187808542043731	0.851026739343072	0.917508706467945	No	NoChange
AT1G16825	236.930775144147	0.797488136638763	0.254264032417207	3.13645673380264	0.00171002666042987	0.00798179354824369	Yes	Up
AT1G16830	201.568540919017	0.122556053389718	0.248876800634272	0.492436631608007	0.62241070863565	0.764675672235896	No	NoChange
AT1G16840	1816.73288055523	0.0669494949323668	0.219492627739057	0.305019333095594	0.76035142783659	0.860049545585823	No	NoChange
AT1G16850	194.927783137066	-1.40581095551191	0.462531918711953	-3.03938149701491	0.00237064446355776	0.0105259255568553	Yes	Down
AT1G16858	0	NA	NA	NA	NA	NA	No	NoChange
AT1G16860	0	NA	NA	NA	NA	NA	No	NoChange
AT1G16870	2885.45007484194	0.0653893660920623	0.123243211171355	0.530571748906691	0.595715577085985	0.742556488758914	No	NoChange
AT1G16880	2053.41389819433	-0.344930308774598	0.262424265598266	-1.31439944392428	0.188711817512722	0.340169056511624	No	NoChange
AT1G16890	5607.1299649066	0.172439135246625	0.19182111461598	0.898958050534964	0.368675005431963	0.54180779856567	No	NoChange
AT1G16900	1405.54484645794	-0.0966428504163155	0.231323835256327	-0.41778163633344	0.676106778437577	0.804292679049466	No	NoChange
AT1G16905	540.727564848318	1.36114524722347	0.247471659405314	5.50020657110542	3.79346557737511e-08	5.97845888592535e-07	Yes	Up
AT1G16910	3.61771071478167	2.43877713241986	1.70599390666913	1.42953449182093	0.152850668631435	0.292565015968703	No	NoChange
AT1G16916	238.655370285408	0.0651684388854471	0.292915611618509	0.222481958286068	0.823938716549533	0.901235976792441	No	NoChange
AT1G16920	3234.85611497788	-0.35195857474533	0.116926197469026	-3.01009168487298	0.00261168839679811	0.0114339566893724	Yes	Down
AT1G16930	393.639966030904	-0.929247474901922	0.480359160861956	-1.93448475768523	0.053053554337254	0.13153462044108	No	NoChange
AT1G16940	0.0317340846704592	0	6.00631008342227	0	1	NA	No	NoChange
AT1G16950	0	NA	NA	NA	NA	NA	No	NoChange
AT1G16960	23.351286666973	-0.252121413885978	0.795301719169482	-0.317013540658838	0.75123332781727	0.853685331547015	No	NoChange
AT1G16970	1773.41230204391	0.405492372996563	0.225333895374521	1.79951787689378	0.0719367986560682	0.166749001270233	No	NoChange
AT1G16980	1.38320269989457	3.69747082029579	5.37830582514511	0.687478722948231	0.491781104274993	NA	No	NoChange
AT1G17000	0.623048118708709	0	6.00631008342226	0	1	NA	No	NoChange
AT1G17010	0.568193862969365	0	6.00631008342227	0	1	NA	No	NoChange
AT1G17020	424.783668868533	-0.551604564350986	0.268068853976496	-2.05769732726708	0.0396191971078903	0.104533183462284	No	NoChange
AT1G17030	817.664205388121	1.23931023039802	0.277406338618527	4.46749067295915	7.91424608014475e-06	7.36813998850689e-05	Yes	Up
AT1G17040	413.742048527344	-0.360316860100656	0.189378042145746	-1.9026327235095	0.0570884861114638	0.139768146578544	No	NoChange
AT1G17050	1887.67497992902	-0.643055143475309	0.368387425242358	-1.74559471744251	0.0808814008329027	0.182244481117433	No	NoChange
AT1G17060	5179.32527005849	1.88053744182355	0.199215831383539	9.43969878680507	3.73852549097219e-21	3.93532711587431e-19	Yes	Up
AT1G17070	1351.30445906585	0.691309203205363	0.118612217040197	5.82831364640191	5.59902733046245e-09	1.04734194389438e-07	Yes	Up
AT1G17080	3029.81316168322	0.310700643907513	0.176836163147834	1.75699720225082	0.078918286077208	0.178741547964983	No	NoChange
AT1G17090	581.171901987597	1.74495539677104	0.515392808537966	3.38568052922783	0.000710019900632693	0.00374316184798469	Yes	Up
AT1G17100	240.789193362715	-0.184738378984629	0.498986427877717	-0.370227262032669	0.711213165342833	0.82828018155234	No	NoChange
AT1G17110	2837.65676318595	-0.34996102008356	0.157067392300503	-2.22809467297968	0.0258742024507486	0.0750173706497214	No	NoChange
AT1G17120	806.781326693656	-0.600449456998071	0.315793397389676	-1.90139965547519	0.0572496846397269	0.140055246921744	No	NoChange
AT1G17130	3281.99065193772	0.409509165764532	0.239948127913596	1.70665705677852	0.0878858133970798	0.19404964992275	No	NoChange
AT1G17140	579.682186636007	0.0338562045911443	0.300496111971546	0.112667695994516	0.910294012995997	0.953275639944742	No	NoChange
AT1G17145	1105.2987116332	0.579480826155793	0.190934175683459	3.0349769708933	0.00240554054003409	0.0106617761055414	Yes	Up
AT1G17147	1045.55351238676	-0.583768572227922	0.234322224628068	-2.49130688800228	0.0127274133721328	0.0424948300713504	Yes	Down
AT1G17150	4.70429307261967	1.41024919629742	2.10441795900075	0.670137407954385	0.502770200186503	0.665943934058828	No	NoChange
AT1G17160	1172.24870107603	-0.28975147435406	0.218838482952744	-1.32404260185184	0.185488896474457	0.336370080751177	No	NoChange
AT1G17170	27489.672125329	-0.439334667234632	0.199664648687827	-2.20036280894935	0.027781164298282	0.0792334411273	No	NoChange
AT1G17180	39552.3466696051	0.65965898990461	0.19566715045966	3.37133232816517	0.000748055592771095	0.00391595572910525	Yes	Up
AT1G17190	5931.0507897526	0.227465539907744	0.183239796125575	1.24135446948359	0.214474830971554	0.372700539476811	No	NoChange
AT1G17200	23.2822268882991	-3.3051521880891	1.03010649113963	-3.208553888863	0.00133404306596191	0.00645920171679848	Yes	Down
AT1G17210	5058.79120348628	-0.393513144119507	0.108580746241136	-3.62415214245804	0.00028991091904353	0.00174760995931264	Yes	Down
AT1G17220	1292.70559709344	-1.10712668840569	0.203616690446744	-5.43730813999879	5.40915456066393e-08	8.21036103938258e-07	Yes	Down
AT1G17230	157.430263061259	-1.48968217637991	0.340916779927592	-4.36963582929624	1.24453909213637e-05	0.000110210850714743	Yes	Down
AT1G17232	0	NA	NA	NA	NA	NA	No	NoChange
AT1G17235	58.8840907022924	1.33620669446399	0.409214663905265	3.2652952406743	0.00109350033578543	0.00542520086558194	Yes	Up
AT1G17240	82.3961523186847	-0.953972719620467	0.343348008023175	-2.77844256360467	0.00546201687179359	0.0212315569606246	Yes	Down
AT1G17250	0	NA	NA	NA	NA	NA	No	NoChange
AT1G17255	70.7732653234435	1.52179496345595	0.449012259782799	3.38920581854957	0.000700953763919364	0.00369973609168035	Yes	Up
AT1G17260	116.57167461233	1.03357799786667	0.399476790655137	2.58732928181287	0.00967231117201569	0.0338477804790187	Yes	Up
AT1G17270	593.070890451158	0.306516320162397	0.194208628244643	1.57828374018625	0.114500439639893	0.23576230033252	No	NoChange
AT1G17280	3090.98021709776	0.454447021052755	0.0714637785275288	6.35912388648321	2.02907712298547e-10	4.927190976773e-09	Yes	Up
AT1G17285	847.869223611816	0.254465493647094	0.26198675133125	0.971291457885037	0.331403161310948	0.503350168463151	No	NoChange
AT1G17290	8997.5440016291	0.342928711048534	0.26580349816038	1.29015875796194	0.196995542265872	0.350682236854275	No	NoChange
AT1G17300	554.112255180596	-2.34418164914593	0.277611742069822	-8.44410121729052	3.06393635521161e-17	1.99926326616673e-15	Yes	Down
AT1G17310	262.736889397026	1.30007906596189	0.396677760233182	3.27741859084223	0.00104760935216448	0.00523007836753974	Yes	Up
AT1G17330	1338.31575565131	-0.0998232776724671	0.259161050544804	-0.38517855002756	0.700105134245889	0.820348972214821	No	NoChange
AT1G17340	3394.4131028222	0.457454071442973	0.16235307263971	2.81764960776655	0.00483765711779269	0.0191787451129262	Yes	Up
AT1G17345	12.9820766076024	-0.0102632197636065	0.898490782506091	-0.0114227323901755	0.990886176377612	0.999768379063273	No	NoChange
AT1G17350	1076.69123731871	-0.292348900587342	0.135536908352367	-2.15696893297358	0.0310080851630653	0.0864014621646679	No	NoChange
AT1G17360	1661.43848686534	-0.159569276922325	0.151981944190985	-1.049922592922	0.293753703207677	0.462593157912817	No	NoChange
AT1G17370	3938.13015166632	-0.125614973094129	0.130575323756393	-0.962011576769911	0.3360437886983	0.508520593245491	No	NoChange
AT1G17380	32.072781049118	0.11161744970677	0.553607223545343	0.201618485018969	0.840214993035005	0.911178821293089	No	NoChange
AT1G17400	66.5227578435437	-0.509762460553168	0.483848185534379	-1.05355869008823	0.292085010655882	0.460810823456816	No	NoChange
AT1G17410	398.099542515008	0.655458250636891	0.31244730126483	2.09782016994067	0.0359210340625967	0.0968249542385442	No	NoChange
AT1G17420	11.2061292604524	0.333775908711793	1.80545738531355	0.184870554922472	0.853330566636922	0.919370681459449	No	NoChange
AT1G17430	697.416609228647	-0.839036672283455	0.419660747659414	-1.99932130170153	0.0455736008073173	0.116925784733973	No	NoChange
AT1G17440	2721.89122663141	-0.0795654539460856	0.157978262271188	-0.503648114634294	0.614508675149598	0.758692978956483	No	NoChange
AT1G17450	1816.41946733489	0.41001716990144	0.0937815423524647	4.37204549654822	1.23087866517006e-05	0.000109174436772397	Yes	Up
AT1G17455	477.938349144756	-0.2036811429698	0.263049962939995	-0.774305917755485	0.438749904978623	0.60943252082055	No	NoChange
AT1G17460	244.038229307224	0.34965910546368	0.281398424865044	1.2425766264732	0.214023887464193	0.372179673215589	No	NoChange
AT1G17470	4757.45540771961	-0.0966743689853554	0.107640267906207	-0.898124566817252	0.369119143095436	0.542246250893144	No	NoChange
AT1G17480	105.164465910036	0.0884011892550658	0.324656156854348	0.272291738162617	0.785397708306429	0.8757337493038	No	NoChange
AT1G17490	496.634331584986	-0.181173561492044	0.231141319310195	-0.783821611958989	0.433144790691743	0.603977702391711	No	NoChange
AT1G17500	3368.23096719275	-0.900726441010284	0.134545759025611	-6.69457326290624	2.1630189955601e-11	6.10239341402267e-10	Yes	Down
AT1G17510	460.062237836437	0.0103536426512468	0.234764937813565	0.0441021676732196	0.96482296491427	0.985490172328215	No	NoChange
AT1G17520	1207.42206778536	0.458438550869212	0.177970643683521	2.5759223059531	0.0099973107404029	0.0347995611422292	Yes	Up
AT1G17530	1977.5268406236	0.0710632843732838	0.188485647065008	0.377022258616722	0.706157063466632	0.824755379092551	No	NoChange
AT1G17540	397.137738564007	4.79559289972608	0.611330279883842	7.84452047858201	4.34610975393359e-15	2.08128294568202e-13	Yes	Up
AT1G17545	0.419195213985473	-4.10896779141768	5.90793258050542	-0.695500115383199	0.486741938905684	NA	No	NoChange
AT1G17550	2922.61741289582	0.552601737199852	0.113489721306128	4.86917873125496	1.12063015012445e-06	1.27787339960027e-05	Yes	Up
AT1G17560	743.799231369217	0.382897049186601	0.132309782338443	2.89394361036108	0.00380436476906613	0.015695730113973	Yes	Up
AT1G17570	0	NA	NA	NA	NA	NA	No	NoChange
AT1G17580	3508.68454847765	0.833635835931875	0.116057949108243	7.18292751455028	6.82342820632847e-13	2.35714588006852e-11	Yes	Up
AT1G17590	235.499018322685	-0.89160289742546	0.191340566998327	-4.65976928684055	3.16564003838283e-06	3.23019767245319e-05	Yes	Down
AT1G17600	6.5724495875685	-0.991994899588383	1.3649505910278	-0.726762496832515	0.467371460888328	0.635347314886935	No	NoChange
AT1G17610	1.29200778670466	-2.82162748558373	4.386690206599	-0.64322469850711	0.520078309270516	NA	No	NoChange
AT1G17615	0.22059502009885	0	6.00631008342227	0	1	NA	No	NoChange
AT1G17620	3936.84025126553	-0.79605258214242	0.315134539295487	-2.52607214658879	0.0115345790980555	0.0392566214964477	Yes	Down
AT1G17630	189.056840020123	0.00681702925475321	0.236991353708682	0.0287648859254711	0.977052106256366	0.992439453947067	No	NoChange
AT1G17640	269.012625409504	-0.293451756431542	0.295298835545756	-0.993745051141834	0.320347003771025	0.491634945062526	No	NoChange
AT1G17650	208.317921895536	-0.280636901816645	0.234220523283189	-1.19817383157895	0.230849350606582	0.391640117693211	No	NoChange
AT1G17660	0	NA	NA	NA	NA	NA	No	NoChange
AT1G17665	147.402717552704	-0.0757616367725546	0.50172245893507	-0.151003080335216	0.87997328600726	0.935563785161411	No	NoChange
AT1G17670	0	NA	NA	NA	NA	NA	No	NoChange
AT1G17680	2210.80687371707	0.366421362378369	0.0870777099842749	4.20798115205993	2.57662351940653e-05	0.000209166716839127	Yes	Up
AT1G17690	2547.84736604165	0.251495474098843	0.167703138759803	1.49964679229441	0.133705920002776	0.264496171508018	No	NoChange
AT1G17700	3.77201941655089	-0.937998475192583	2.68743292925993	-0.349031399064865	0.727065737066909	0.838298186868749	No	NoChange
AT1G17710	14.6338504512364	5.2539651058852	1.60132522961433	3.28101063339306	0.00103435844613033	0.0051813115788652	Yes	Up
AT1G17720	6919.00938197949	0.196919512916807	0.119064929429201	1.65388342193493	0.0981512016439956	0.210731404260863	No	NoChange
AT1G17730	1787.29059246436	0.454326290997299	0.132918958740748	3.41806989237285	0.000630669094753348	0.00338236277782161	Yes	Up
AT1G17744	0	NA	NA	NA	NA	NA	No	NoChange
AT1G17745	4917.8298161297	-0.4723054759359	0.213652777397016	-2.21062174660266	0.0270620415458429	0.0777241337370694	No	NoChange
AT1G17750	340.933513636336	-0.606437023072922	0.329040301660117	-1.8430478577039	0.0653220233380942	0.155192832195562	No	NoChange
AT1G17760	2023.95322991567	0.00457103269776801	0.123084721860527	0.0371372874608082	0.970375541428906	0.988717951900624	No	NoChange
AT1G17770	0	NA	NA	NA	NA	NA	No	NoChange
AT1G17780	917.795576494708	1.01693960454587	0.231375150212549	4.39519803060818	1.10671814083383e-05	9.94264171934294e-05	Yes	Up
AT1G17790	481.676395533668	0.193001728508546	0.126191115585871	1.5294399103494	0.126155424854147	0.253439136696338	No	NoChange
AT1G17800	0	NA	NA	NA	NA	NA	No	NoChange
AT1G17810	11.1646630687451	-41.6342416607752	3.54558397254323	-11.7425625745119	7.71138945508273e-32	2.09862642780032e-29	Yes	Down
AT1G17820	879.589997490593	0.509656112669437	0.167818225896417	3.03695328649233	0.0023898248836878	0.010600543053941	Yes	Up
AT1G17830	59.237101445708	-0.815997694706169	0.780598886738859	-1.04534826857773	0.295862036524307	0.465256656125462	No	NoChange
AT1G17840	126.864020895371	-0.763471959750252	0.698991875596757	-1.09224725837971	0.274724435555498	0.441766046913228	No	NoChange
AT1G17850	364.254966158364	-0.0701942569666957	0.186833388535315	-0.37570510023388	0.70713614579226	0.825553242453574	No	NoChange
AT1G17860	22234.0242651682	-0.130158881417844	0.168942101845475	-0.770434841262334	0.441041992596567	0.611345285163315	No	NoChange
AT1G17870	268.338845784793	0.179592664193466	0.226371664746332	0.793353109783921	0.427572121889163	0.598939142055022	No	NoChange
AT1G17880	14893.3884618249	0.252998394154765	0.191430438252239	1.32162051377326	0.186294548931666	0.33731027618329	No	NoChange
AT1G17890	4766.01442320961	-0.0689872447917061	0.206567480225057	-0.333969532457596	0.738402549549578	0.844948789649697	No	NoChange
AT1G17910	0	NA	NA	NA	NA	NA	No	NoChange
AT1G17920	223.237389707641	0.242720792329897	0.311851238107829	0.77832236229882	0.436378995500441	0.60738686855784	No	NoChange
AT1G17930	608.857306667032	-0.282419296772472	0.142419979040248	-1.98300335862751	0.0473670543807156	0.120570683878185	No	NoChange
AT1G17940	503.167594878169	-0.482634305272354	0.293174013416524	-1.64623835396576	0.0997146957148131	0.213000505737795	No	NoChange
AT1G17950	389.647923099591	1.46212007195869	0.427043222376982	3.42382221598161	0.000617470021635725	0.00332275403974508	Yes	Up
AT1G17960	3509.18472102704	2.98135162122112	0.251405983154618	11.8587138770979	1.9393106089829e-32	5.47818424684334e-30	Yes	Up
AT1G17970	772.838871661509	-0.646757537304997	0.255295753983883	-2.53336582067019	0.0112972983016434	0.0385864376470234	Yes	Down
AT1G17980	1741.92095125222	-0.138781791542856	0.0985102771110962	-1.40880520908842	0.158892774443753	0.300490323371732	No	NoChange
AT1G17990	57.2845884020659	-2.72136861112985	0.785695538713358	-3.46364269241788	0.000532913865073657	0.00293135464949069	Yes	Down
AT1G18000	14.5804128690682	0.661782992976682	0.936690596976526	0.706511835511963	0.479869895089	0.646509090727248	No	NoChange
AT1G18010	8.37114061822582	-1.54835626180032	0.865471277282224	-1.78903252186775	0.0736095781205482	0.16966239881617	No	NoChange
AT1G18020	40.860691027037	-2.96555304808304	1.17840968979443	-2.5165721851798	0.0118502622652299	0.040126648888173	Yes	Down
AT1G18030	644.992628772268	-0.0689613259025902	0.199657296760849	-0.345398475394529	0.729794823191724	0.839662882777196	No	NoChange
AT1G18040	1170.42699487604	0.711483248628158	0.171366756795386	4.15181603441138	3.29847367374745e-05	0.000259642816590293	Yes	Up
AT1G18050	0.500365697789324	-1.77608946387748	5.09855286276474	-0.348351681679805	0.727576085062261	NA	No	NoChange
AT1G18060	264.889196659098	-0.787666671112091	0.272097989774754	-2.89479048251746	0.00379411681262263	0.0156621366612073	Yes	Down
AT1G18070	9862.1176053605	0.290214329865813	0.0990803086549215	2.92908181056012	0.00339964930724102	0.0142988381053871	Yes	Up
AT1G18075	76.5690328927734	-0.111032502314081	0.677008633829779	-0.16400455882812	0.869727554982327	0.929327114600332	No	NoChange
AT1G18080	30754.9137087718	-0.0462923063950614	0.174951570206604	-0.264600691153523	0.791317087642326	0.879377299145874	No	NoChange
AT1G18090	239.492588002208	0.465664330973148	0.289302859836873	1.60960846095928	0.107483359945685	0.224924855640277	No	NoChange
AT1G18100	8058.74867039847	7.89619290380151	0.789057868404158	10.0071150925486	1.41828050754839e-23	1.97814673790312e-21	Yes	Up
AT1G18130	0.505802053885236	2.11069001030891	5.90540919956075	0.357416385382051	0.720780112019256	NA	No	NoChange
AT1G18140	685.612850148296	-1.0794151969916	0.213430344891282	-5.05745889855274	4.24879963318839e-07	5.32376263976598e-06	Yes	Down
AT1G18150	4926.28883997287	0.388331802282489	0.181051782331887	2.1448659454268	0.0319635667295675	0.0884876510528504	No	NoChange
AT1G18160	3332.03441406891	-0.485047114631908	0.123861401278904	-3.91604736926646	9.00125696240909e-05	0.00063627510412772	Yes	Down
AT1G18170	112.756590303782	0.0523811223932816	0.294525240416359	0.177849349411386	0.858841289872397	0.923079623599307	No	NoChange
AT1G18180	401.897343260014	0.827848528175285	0.292770039688429	2.82764086467418	0.00468923798607629	0.0186984944312503	Yes	Up
AT1G18190	1751.85806964508	-0.207702387737928	0.186817930219028	-1.11179043411098	0.266228265764479	0.432083634821826	No	NoChange
AT1G18200	1017.2327044116	2.22729899111795	0.284947644252862	7.81652010830963	5.43036465033289e-15	2.56745799866163e-13	Yes	Up
AT1G18210	4958.94080348695	0.843889120522309	0.163349992365955	5.16614116902884	2.38976325176543e-07	3.19532395005376e-06	Yes	Up
AT1G18220	0.0309819441531561	0	6.00631008342226	0	1	NA	No	NoChange
AT1G18250	1285.04718063096	0.281850416980043	0.224859388530929	1.25345185193935	0.21004131111619	0.367399427721343	No	NoChange
AT1G18260	3792.99035469302	-0.161866491879685	0.224640091661313	-0.720559231803236	0.471180744455876	0.638915948565185	No	NoChange
AT1G18265	102.893788904523	1.17354389630248	0.366273521662427	3.20400964551314	0.00135527936125729	0.00653791920143052	Yes	Up
AT1G18270	13809.987613147	-0.00573118362499776	0.268806884677956	-0.0213208215699684	0.982989734402596	0.995992998843986	No	NoChange
AT1G18280	87.9194887259476	-0.963890325549692	0.792039783110497	-1.21697210936085	0.223614827718818	0.383388790363641	No	NoChange
AT1G18290	246.943192007759	-0.260455144906012	0.372395292536545	-0.699405041164564	0.484298938279356	0.650409255145193	No	NoChange
AT1G18300	277.92609811591	0.410703685339328	0.2745555038747	1.49588582105702	0.134683411835212	0.266005400346455	No	NoChange
AT1G18310	0.306644615394776	0.985579542098104	4.93119109019185	0.199866426603995	0.841585048318115	NA	No	NoChange
AT1G18320	273.106034289108	0.585047113095822	0.289825611147551	2.01861771559579	0.0435269682768216	0.112790039951875	No	NoChange
AT1G18330	921.352055912361	-1.98854151685953	0.69700294193674	-2.85298869949391	0.00433101616711412	0.0175346438289765	Yes	Down
AT1G18335	572.624796978348	0.11212762541872	0.219433006920379	0.510987963900095	0.609359484791492	0.754706929018996	No	NoChange
AT1G18340	565.417704344663	-0.235818426776926	0.35189576551719	-0.670137153910727	0.502770362117903	0.665943934058828	No	NoChange
AT1G18350	0.209035421685425	-0.937984942597628	6.00631008342227	-0.15616658640161	0.875901713740766	NA	No	NoChange
AT1G18360	330.352009597783	-0.726703929504093	0.196990092026521	-3.68903797154558	0.000225103624452904	0.00140279600203602	Yes	Down
AT1G18370	1739.66646810782	0.231663765239332	0.27970557799788	0.828241491991584	0.407533750095577	0.580844213969891	No	NoChange
AT1G18382	0	NA	NA	NA	NA	NA	No	NoChange
AT1G18390	1395.91998047997	-1.00667907479328	0.144869358770871	-6.94887506463991	3.68210443958072e-12	1.15895405745675e-10	Yes	Down
AT1G18400	11.5181524470197	-2.78857658434388	1.52879564922135	-1.82403487723435	0.0681467996414297	0.160311298685354	No	NoChange
AT1G18410	86.3765188662705	0.555626390640147	0.478814247478218	1.16042159055725	0.24587720052256	0.409294018115878	No	NoChange
AT1G18415	15.2849564064587	0.835777923141504	0.943643355531335	0.885692585278582	0.375783204938821	0.548964257751685	No	NoChange
AT1G18420	0.0852017132612446	0.985573747080946	6.00631008342227	0.164089721208564	0.869660513423558	NA	No	NoChange
AT1G18430	19.0229442987167	1.02320162515508	0.703051404048501	1.45537242264649	0.145566186737895	0.28205739543656	No	NoChange
AT1G18440	567.1202828108	0.436320986872831	0.179084131618925	2.43640228158954	0.014834176892052	0.0481371952192864	Yes	Up
AT1G18450	3486.25017680632	0.000134366139680939	0.122982066478605	0.00109256693702015	0.999128257882741	1	No	NoChange
AT1G18460	2770.95310871364	0.153653034684092	0.278590159175604	0.551537911959195	0.581264985071438	0.730789262357983	No	NoChange
AT1G18470	4548.60840529824	1.09518513628954	0.226530387206989	4.8346058548376	1.33409699829141e-06	1.49456368543529e-05	Yes	Up
AT1G18480	1960.03284943779	0.164843533535908	0.140478818571433	1.17344048883843	0.240619208590175	0.403143017530123	No	NoChange
AT1G18485	89.6903016997421	-0.0774873100119287	0.245705679568617	-0.315366377154864	0.752483492414758	0.854744789430171	No	NoChange
AT1G18486	0	NA	NA	NA	NA	NA	No	NoChange
AT1G18490	421.225676545842	-0.0261827851899329	0.249188318296754	-0.105072281754204	0.916318453487559	0.957150468452929	No	NoChange
AT1G18500	4106.40235403484	-0.27585315993456	0.164675798459709	-1.67512872270695	0.0939089785626776	0.203839389709631	No	NoChange
AT1G18510	0	NA	NA	NA	NA	NA	No	NoChange
AT1G18520	0	NA	NA	NA	NA	NA	No	NoChange
AT1G18530	26.8230825107855	3.1846181782149	1.11437862646447	2.85775238557705	0.00426653185455967	0.0173137404231005	Yes	Up
AT1G18540	28133.8176374954	0.146283764885395	0.168764318840028	0.866793205405329	0.386055325628831	0.559538263735337	No	NoChange
AT1G18550	441.343332272737	0.391624317092446	0.22270878603247	1.75845921514452	0.0786694052776711	0.178395127342395	No	NoChange
AT1G18560	383.610927824468	0.241694204850194	0.143751109939271	1.68133800811903	0.0926972792441387	0.20185086992514	No	NoChange
AT1G18570	315.115190496743	-1.51187920313606	0.270687357023322	-5.58533364750316	2.3325196677002e-08	3.85492682376387e-07	Yes	Down
AT1G18580	1070.1087128779	-0.758389931200578	0.192677959248733	-3.93604921993985	8.28339911283485e-05	0.000590582538664609	Yes	Down
AT1G18590	580.516423347604	0.404749302965007	0.274555884307514	1.47419642447609	0.140428712292841	0.274558186746717	No	NoChange
AT1G18600	828.809490666397	0.00233730820750443	0.161510563275687	0.0144715500961681	0.988453776621561	0.99901877169777	No	NoChange
AT1G18610	843.675555913895	1.09293629753145	0.168372437716336	6.49118295342833	8.51649792516268e-11	2.20736547848932e-09	Yes	Up
AT1G18620	1120.59862611057	0.0833066617617033	0.179011931678593	0.465369324717841	0.641666997520395	0.779798546896757	No	NoChange
AT1G18630	914.109886215266	0.115298048548051	0.242593794493278	0.475272043907315	0.634593082504133	0.774406913608696	No	NoChange
AT1G18640	1349.23599700143	-0.368282642932791	0.129371199932855	-2.8467127391872	0.00441732030658304	0.0177968802963905	Yes	Down
AT1G18650	342.664300573163	-0.000544330130723034	0.224210935595181	-0.00242775906214422	0.998062930429819	1	No	NoChange
AT1G18660	2582.57603675774	-0.594698441878834	0.208872221376294	-2.84718780678572	0.00441073327442079	0.0177735506955533	Yes	Down
AT1G18670	520.646845362663	-0.349711617322862	0.204999631128568	-1.70591339797844	0.0880242048632151	0.194280531909376	No	NoChange
AT1G18680	205.442789979459	-0.0491645251860685	0.265383090509682	-0.185258695614877	0.853026133321341	0.919161016853704	No	NoChange
AT1G18690	620.263104157642	-0.403198746757072	0.163549381624191	-2.46530278960978	0.0136897511546758	0.0451589780883585	Yes	Down
AT1G18700	1967.87411004982	-0.353959814635872	0.167090342809619	-2.11837386101463	0.0341434177894804	0.093192821843205	No	NoChange
AT1G18710	1.9054695135412	-0.937998322510455	2.74733342561168	-0.34142136289905	0.732786394983289	0.841412976097097	No	NoChange
AT1G18720	4024.6148715991	0.107221694265464	0.228659969772847	0.468913270529944	0.639131630304602	0.777702690986151	No	NoChange
AT1G18730	4.60013723658095	-6.4104029139435	2.06116764757823	-3.11008321980767	0.00187034640247154	0.00860768206177665	Yes	Down
AT1G18735	0	NA	NA	NA	NA	NA	No	NoChange
AT1G18740	749.903137410272	-0.958921550559892	0.293764797054361	-3.26424935926698	0.00109754522945434	0.00544043077310154	Yes	Down
AT1G18745	262.128005492316	0.0761907622879492	0.643740748881843	0.118356283053838	0.905785363308986	0.950588162035558	No	NoChange
AT1G18750	141.518316762148	0.8875099141021	0.357213758347849	2.48453452130995	0.0129720930062185	0.0431487893168539	Yes	Up
AT1G18760	0.654358149554221	0	6.00631008342226	0	1	NA	No	NoChange
AT1G18770	0	NA	NA	NA	NA	NA	No	NoChange
AT1G18773	60.7123501399767	-0.0278659230731878	0.590481680910885	-0.0471918502707847	0.962360322828724	0.984416619189852	No	NoChange
AT1G18780	0.0309819441531561	0	6.00631008342226	0	1	NA	No	NoChange
AT1G18790	0	NA	NA	NA	NA	NA	No	NoChange
AT1G18800	5040.99172235661	0.468568529703425	0.217991099851769	2.14948468089773	0.0315959991532952	0.0876549374819662	No	NoChange
AT1G18810	4.56190140585283	2.05190226820322	1.61862569633132	1.2676817579592	0.204911621827767	0.360306888414504	No	NoChange
AT1G18820	0	NA	NA	NA	NA	NA	No	NoChange
AT1G18830	70.761701194233	1.25281406283472	0.638956177525754	1.96071985356809	0.0499117117867811	0.12551608747282	No	NoChange
AT1G18835	32.3346844220287	-0.855280854188701	0.548978909193785	-1.5579484746413	0.119245462831824	0.243065559787631	No	NoChange
AT1G18840	2035.62497245401	-0.729977478186985	0.115114379207912	-6.34132315363095	2.27800145639932e-10	5.49577086497376e-09	Yes	Down
AT1G18850	1289.47451254931	0.188732368097243	0.302589977105887	0.623723131553687	0.532809429125219	0.691048193674205	No	NoChange
AT1G18860	3479.08404430133	2.40715587393953	0.282646581739558	8.51648676988983	1.64466433920429e-17	1.11557232199644e-15	Yes	Up
AT1G18870	684.496367080671	0.0669804695751563	0.468317870387948	0.143023518448422	0.886271607102676	0.939414371875038	No	NoChange
AT1G18871	0.27724873908459	-3.35762009315231	5.92037543465177	-0.567129590042596	0.570626140550468	NA	No	NoChange
AT1G18879	0	NA	NA	NA	NA	NA	No	NoChange
AT1G18880	2018.47431748073	-0.783071293057435	0.192900240834741	-4.05946249558235	4.91858068632732e-05	0.000371322891055753	Yes	Down
AT1G18890	2338.04103029568	0.296747197546432	0.132529744715946	2.23909883915084	0.0251494857927528	0.0734471757494299	No	NoChange
AT1G18900	1634.87276404813	-0.396544018747779	0.242799450756223	-1.63321629234623	0.10242351458466	0.217394250663046	No	NoChange
AT1G18910	3896.30195376702	0.859348168847718	0.244453020513077	3.51539190247701	0.000439105479363779	0.00248077920948914	Yes	Up
AT1G18940	525.131988344708	1.53780656164621	0.183009406475624	8.40288262369205	4.35650079841877e-17	2.76979121987217e-15	Yes	Up
AT1G18950	2849.68612167662	0.229728212411509	0.18349589848128	1.25195284642804	0.210587046540575	0.367863838011701	No	NoChange
[truncated: 26,776 more rows]

## Sheet: ZAT14 OE 16h vs Mock 16h
ID	baseMean	log2FoldChange	lfcSE	stat	pvalue	padj	Significance
AT1G01010	1872.21285500067	0.171628124616096	0.238546571189765	0.719474288647666	0.471848738614989	0.609511708396701	No	NoChange
AT1G01020	529.382064558875	0.212963577907815	0.525732113707158	0.405080025273935	0.685418688562086	0.790897066777627	No	NoChange
AT1G01030	126.209822041427	2.07160880513468	0.418407085332258	4.95118002958676	7.37648242141466e-07	4.56688982278298e-06	Yes	Up
AT1G01040	2982.49945505458	-0.254378691687024	0.146665203311178	-1.73441747561152	0.0828440365541469	0.15882039023942	No	NoChange
AT1G01046	0	NA	NA	NA	NA	NA	No	NoChange
AT1G01050	2630.52567421268	-0.986166703557522	0.277396380230886	-3.55508137033621	0.000377862131131905	0.00142319331253216	Yes	Down
AT1G01060	8483.30788933249	-1.20127719136976	1.03516802981531	-1.16046589227073	0.245859172683744	0.376055799453849	No	NoChange
AT1G01070	759.406277980302	-1.9598809109774	0.433154426882333	-4.52467016228788	6.04897682178333e-06	3.19649523731873e-05	Yes	Down
AT1G01073	0.0401714859095038	0	6.00582262393133	0	1	NA	No	NoChange
AT1G01080	233.997248455267	-0.14299712397264	0.248502303703724	-0.575435808205334	0.564996592519566	0.692525522906582	No	NoChange
AT1G01090	14380.653115615	0.564075355624985	0.111054600541702	5.07926148825477	3.78904890141165e-07	2.4510040581557e-06	Yes	Up
AT1G01100	13251.0923295193	0.197351567722548	0.201144420234429	0.981143635466198	0.326521914833167	0.46550910979279	No	NoChange
AT1G01110	977.777420056295	0.253471987186838	0.208277087161146	1.21699410454461	0.223606458937979	0.349895311330209	No	NoChange
AT1G01115	0	NA	NA	NA	NA	NA	No	NoChange
AT1G01120	4547.21786246199	0.868101777298114	0.299389235530647	2.89957578387701	0.0037366800288606	0.0110571152955387	Yes	Up
AT1G01130	159.769748648614	0.204650867725702	0.253944972731454	0.80588666719589	0.420308199592733	0.560755225973524	No	NoChange
AT1G01140	957.381003905593	2.77543329437128	0.248988422617755	11.1468367291603	7.41973795350817e-29	4.30495839226192e-27	Yes	Up
AT1G01150	1.82177335127104	1.3837735734824	2.31260779482515	0.598360680344862	0.549599295767314	0.679828748078892	No	NoChange
AT1G01160	2716.53359219355	0.256823559544628	0.328708108565822	0.78131190820077	0.434619067986718	0.575170283704768	No	NoChange
AT1G01170	79.1805929619643	-1.90345687328759	0.425039964883596	-4.47830093767508	7.52394851780637e-06	3.90355117413017e-05	Yes	Down
AT1G01180	1326.46588288325	1.80197059345904	0.36298514492653	4.96430947284018	6.89459311792837e-07	4.2977176674413e-06	Yes	Up
AT1G01183	5.27891033473532	1.15330784184235	1.27938605683971	0.901454127686222	0.367346913258093	0.508483234147456	No	NoChange
AT1G01190	131.610103809157	-1.42197694759687	0.401084629390885	-3.54532894904595	0.000392123396759804	0.00147155985729379	Yes	Down
AT1G01200	183.514330308647	-0.850922468328168	0.297679734118192	-2.85851662307087	0.0042562680765805	0.0124059088178689	Yes	Down
AT1G01210	650.689512997329	0.158240577946047	0.177787339515656	0.890055379517687	0.373436150509123	0.51456919893093	No	NoChange
AT1G01220	1437.22032101303	-0.310641648295326	0.124539806638031	-2.49431612816126	0.01262000921436	0.0320446119063263	Yes	Down
AT1G01225	210.983132282883	-0.491327747654159	0.307152867448365	-1.59961960223847	0.109682997157556	0.198849417722201	No	NoChange
AT1G01230	1297.67503346824	-0.25894766236358	0.270288748277057	-0.958040850809477	0.338042159740624	0.478077115078194	No	NoChange
AT1G01240	672.485847220078	-0.5098968611019	0.539465327942312	-0.945189310028143	0.344562236026592	0.484922114916575	No	NoChange
AT1G01250	0.0803429718190077	0	6.00582262390972	0	1	NA	No	NoChange
AT1G01260	2106.1665631527	1.60593453868414	0.165307236033518	9.71484719736356	2.60639660869562e-22	9.57021827237963e-21	Yes	Up
AT1G01270	0	NA	NA	NA	NA	NA	No	NoChange
AT1G01280	0.0309819441531561	0	6.00582262393083	0	1	NA	No	NoChange
AT1G01290	908.007685538755	0.0206107079167172	0.171173348395084	0.120408393654517	0.904159642604589	0.945535275516655	No	NoChange
AT1G01300	3425.75256232699	0.0901763553413685	0.190759242999878	0.472723386417643	0.636410539495306	0.751652510640571	No	NoChange
AT1G01305	0.0914499935415671	0	6.00582262393133	0	1	NA	No	NoChange
AT1G01310	5.61470149742898	-0.474660563136811	1.67840955731224	-0.28280377758151	0.777327258406308	0.858625981988114	No	NoChange
AT1G01320	2099.39305101442	0.235103979008703	0.203782105362837	1.15370276791525	0.248622048737678	0.379354922063472	No	NoChange
AT1G01340	2875.64152030227	2.72430759919102	0.20553796105846	13.2545228392928	4.24810244854984e-40	5.44186696808053e-38	Yes	Up
AT1G01350	1877.3412155887	0.549960221528285	0.209658799013164	2.62312015578108	0.00871285388341194	0.0233290857503005	Yes	Up
AT1G01355	6.84422864536687	2.34384009017178	1.16196425981315	2.01713612994316	0.043681309127191	0.0935143376883118	No	NoChange
AT1G01360	1642.46753660983	2.0654091944517	0.240342842530528	8.5935956016221	8.42893007915563e-18	2.01675197969472e-16	Yes	Up
AT1G01370	487.853437371266	0.58688526277755	0.139183429730924	4.21663170617469	2.47978479401669e-05	0.000116923186255518	Yes	Up
AT1G01380	129.857881257073	1.29680802253727	0.329340259053621	3.93759337611418	8.23029086821336e-05	0.000353155988665791	Yes	Up
AT1G01390	8.88301811930557	0.89115136626133	1.08975150366897	0.817756491512982	0.413496246237113	0.55383819353258	No	NoChange
AT1G01400	0.0443160616677318	1.25497899410904	6.00582262393133	0.208960382730642	0.834479165858425	NA	No	NoChange
AT1G01410	0.0434058508575386	0	6.00582262393133	0	1	NA	No	NoChange
AT1G01420	112.107886833086	-4.06809657467325	0.508628450033198	-7.99816953693355	1.26282418403502e-15	2.36411469986589e-14	Yes	Down
AT1G01430	1009.45051761683	-0.804540440103082	0.136202985987945	-5.90692218872713	3.48558280107543e-09	3.08653433126687e-08	Yes	Down
AT1G01440	1406.96827526638	0.245186945595344	0.198132390445591	1.23749047313228	0.215905049031025	0.340437516631313	No	NoChange
AT1G01448	279.621625710995	-1.00650444163671	0.253701205155816	-3.96728285550928	7.26966955289626e-05	0.000314719964201899	Yes	Down
AT1G01450	0	NA	NA	NA	NA	NA	No	NoChange
AT1G01453	151.371874175259	0.144263111974236	0.376667760449792	0.382998300151748	0.701721024444737	0.803608196443619	No	NoChange
AT1G01460	24.4178175197696	5.47155458470487	1.04933012033898	5.2143310085651	1.84481793597004e-07	1.24897679857449e-06	Yes	Up
AT1G01470	2490.02497039677	0.0531634014717348	0.248957361057906	0.213544203898311	0.830902514415367	0.896499649273492	No	NoChange
AT1G01471	0	NA	NA	NA	NA	NA	No	NoChange
AT1G01480	138.953073288957	1.68177047363751	0.375679706320795	4.47660718782993	7.58386004662274e-06	3.93195035886975e-05	Yes	Up
AT1G01490	2840.02916073635	0.0342749542750051	0.198835489837327	0.17237845368071	0.863140010094263	0.917843515840572	No	NoChange
AT1G01500	690.584316592688	1.91822534164816	0.223031503399736	8.60069233452707	7.92366376829082e-18	1.89785064332529e-16	Yes	Up
AT1G01510	2563.16620107931	-0.12835147026486	0.121463256746151	-1.05671026533649	0.290643838588977	0.427482474843956	No	NoChange
AT1G01520	32.3298167424451	-0.0632769980106998	1.02512858246099	-0.061725913308156	0.950781103476942	0.974009555492243	No	NoChange
AT1G01530	0.191667887791171	0	6.00582262386378	0	1	NA	No	NoChange
AT1G01540	2410.33094687433	-0.792622463129087	0.156571824818558	-5.06235693457372	4.14104797241992e-07	2.66358747156894e-06	Yes	Down
AT1G01550	9333.97606845283	0.528578199122353	0.169791590028524	3.11310000120475	0.00185133276385032	0.00591565158090176	Yes	Up
AT1G01560	37.1135306550257	3.65819412004555	0.856198166732397	4.27260214070152	1.93205004801262e-05	9.28442680606613e-05	Yes	Up
AT1G01570	182.577899335503	0.132813917493915	0.345106120035307	0.384849499279605	0.700348923156862	0.802624346568042	No	NoChange
AT1G01580	1960.56870141459	-0.182647328749351	0.736195187067779	-0.248096336349093	0.804059870193143	0.87714922783198	No	NoChange
AT1G01590	0.374296050848867	1.25507742039476	6.00582262384445	0.208976771210628	0.834466372152026	NA	No	NoChange
AT1G01600	364.790539881655	-0.430339668557257	0.476026364164766	-0.904024862808447	0.365982217936582	0.507117557935703	No	NoChange
AT1G01610	3696.96582599871	-1.28380763007166	0.355651378421085	-3.60973612915864	0.000306508645555796	0.00117699732838721	Yes	Down
AT1G01620	23013.6389527912	-1.55324234515638	0.267016290761499	-5.81703213959985	5.99016280197784e-09	5.12524173398494e-08	Yes	Down
AT1G01630	2917.74726187499	-0.874550554386741	0.213857703485969	-4.08940402955426	4.32482960050901e-05	0.000195392836439086	Yes	Down
AT1G01640	564.790806256005	-1.50178738313438	0.420517335399989	-3.57128531147451	0.000355233666411803	0.0013448510811094	Yes	Down
AT1G01650	3527.07948688961	0.860998343253184	0.204298605169912	4.21441126598542	2.50430585345917e-05	0.000117981781137554	Yes	Up
AT1G01660	242.602211694789	-0.105722200547351	0.440372062811541	-0.240074721980252	0.810272330161748	0.882322333923026	No	NoChange
AT1G01670	114.04140086096	-1.09223331465672	0.336940294502696	-3.24162272211695	0.0011885124939042	0.00398067889042357	Yes	Down
AT1G01680	39.8676410387194	-0.62872251656683	1.04007477341763	-0.604497419450795	0.545512984364615	0.67620478768589	No	NoChange
AT1G01690	515.969909020034	0.0144489600360871	0.257377702894111	0.0561391288896212	0.955230972727331	0.97677818019322	No	NoChange
AT1G01695	8.17512265767571	-1.55486824886597	1.33977241215919	-1.16054654861876	0.24582635331617	0.376045384966813	No	NoChange
AT1G01700	63.778149167574	1.00720784411931	0.393071827031494	2.56240151253224	0.0103951065697544	0.0270673997948545	Yes	Up
AT1G01710	2478.80200525651	1.26380437630602	0.0887986321887423	14.2322504880458	5.77915808696561e-46	1.03760915511016e-43	Yes	Up
AT1G01720	5894.19590892409	0.223705027829443	0.171266413834757	1.30618153799426	0.191490829606942	0.310111782435901	No	NoChange
AT1G01725	158.494743244938	-1.54008629633946	0.4613135084525	-3.3384808121179	0.00084237847988296	0.00292357901039441	Yes	Down
AT1G01730	1262.19157676568	-0.151445965329001	0.182297345687065	-0.830763414344911	0.406107294369958	0.546993828709539	No	NoChange
AT1G01740	267.516243420475	-0.695708448906301	0.189546578671998	-3.6703825190651	0.000242187763307635	0.000949512616736709	Yes	Down
AT1G01750	1969.58647836039	-0.980187199924818	0.193900738772981	-5.05509780998009	4.30170249198262e-07	2.75991615706775e-06	Yes	Down
AT1G01760	264.295544450196	-0.330134113381207	0.2775780929383	-1.18933778197903	0.234306773440792	0.362558567317924	No	NoChange
AT1G01770	746.632121791674	-1.61942704012146	0.330092756498422	-4.90597569392349	9.29640376122063e-07	5.65270929502274e-06	Yes	Down
AT1G01780	1371.4779019337	-0.825765160893195	0.259124380230123	-3.18675209241156	0.00143880040967879	0.00472730935756422	Yes	Down
AT1G01790	1596.48082867284	0.749844349243594	0.16307059721352	4.5982805119783	4.25992182044767e-06	2.31383366721886e-05	Yes	Up
AT1G01800	2497.43263878527	-0.995167396795472	0.213907390445027	-4.65232825628447	3.28208062825744e-06	1.81866348689007e-05	Yes	Down
AT1G01810	39.1314325680404	0.346408104195817	0.541635850724514	0.639559039034154	0.522459319372733	0.655106813326206	No	NoChange
AT1G01820	1888.46809083518	-1.28048409630555	0.196746467990248	-6.50829521559194	7.60084345246482e-11	8.21784885742545e-10	Yes	Down
AT1G01830	728.00538444742	-0.807019659737876	0.1798643873809	-4.48682294193595	7.22931043525214e-06	3.76783397816273e-05	Yes	Down
AT1G01840	35.8688522204754	-0.476915533687651	0.679552526597196	-0.701808197337985	0.482798785954238	0.619305688418572	No	NoChange
AT1G01860	265.123380849304	-0.185639083769589	0.217179459195793	-0.854772750871575	0.392676966223268	0.533855245875445	No	NoChange
AT1G01870	0	NA	NA	NA	NA	NA	No	NoChange
AT1G01880	154.440110413338	2.38204689199701	0.3663352487762	6.50236880003935	7.90649705470754e-11	8.53617167809855e-10	Yes	Up
AT1G01890	0	NA	NA	NA	NA	NA	No	NoChange
AT1G01900	84.4973840574338	-2.37111373789612	0.503344640753272	-4.71071616923877	2.46847816407644e-06	1.40399698421729e-05	Yes	Down
AT1G01910	3326.51331719812	0.0751798785134602	0.135638563189729	0.554266255447575	0.579396640619076	0.704420271895291	No	NoChange
AT1G01920	2238.90874812044	0.908779833043008	0.168121573394449	5.40549207751474	6.46307077533151e-08	4.74624604892461e-07	Yes	Up
AT1G01930	1081.4499017966	0.601457117089268	0.185789012570398	3.23731263096824	0.00120661146178606	0.00403300418523099	Yes	Up
AT1G01940	1233.74069210366	0.482065239138119	0.213468886601647	2.25824590558575	0.0239303327304122	0.0558205238770407	No	NoChange
AT1G01950	1535.01814274355	-0.116837970432627	0.156130370481462	-0.748335958419439	0.454257540363095	0.593914146834852	No	NoChange
AT1G01960	5794.3628816734	-0.617929485308987	0.171752057563122	-3.59779960762267	0.000320920720615223	0.00122635064043377	Yes	Down
AT1G01970	214.136484892174	-0.340956408488583	0.219662073757919	-1.55218605859261	0.120617710936641	0.214751701786311	No	NoChange
AT1G01980	0.347364498790328	3.90970377842142	5.91532214919422	0.660945199570238	0.508647457930641	NA	No	NoChange
AT1G01990	824.987677101313	0.159113028279987	0.287725974516591	0.553001961492399	0.580262067029315	0.705171649118074	No	NoChange
AT1G02000	1169.92481132588	0.439305090334633	0.260859705858866	1.68406649424159	0.0921688187862955	0.173102166704976	No	NoChange
AT1G02010	627.773111850738	-0.636636703652081	0.208810100606269	-3.04887887034027	0.0022969707567454	0.00718122590806177	Yes	Down
AT1G02020	590.011420502567	0.663907121561617	0.19839444615591	3.34639973258062	0.000818682819898072	0.00285132208023764	Yes	Up
AT1G02030	53.700869389621	-2.87275354576855	0.533648145129374	-5.38323532460156	7.31587915062321e-08	5.32105277366819e-07	Yes	Down
AT1G02040	3.03493980221536	-4.05912981140713	1.84268424419524	-2.20283525199396	0.0276063625421978	0.0630647146376785	No	NoChange
AT1G02050	671.693979659173	0.46231008094015	0.251497101493977	1.83823224281263	0.0660281905664286	0.132021641642906	No	NoChange
AT1G02060	517.183778753263	0.34305606405417	0.207404816489729	1.65404097098757	0.098119188389161	0.182221349865585	No	NoChange
AT1G02065	0	NA	NA	NA	NA	NA	No	NoChange
AT1G02070	1.22946542949206	1.4125683356077	3.00108581780784	0.470685752212016	0.637865160435168	0.752748234563849	No	NoChange
AT1G02074	0	NA	NA	NA	NA	NA	No	NoChange
AT1G02080	10539.1248264624	0.142798666768425	0.124828344120013	1.14396027420772	0.252640112327934	0.384174714324879	No	NoChange
AT1G02090	4344.68398753254	0.374793622273902	0.200761183210029	1.86686298756173	0.0619207237058022	0.125158792832169	No	NoChange
AT1G02100	4058.26681653946	0.454434970338654	0.174254285570352	2.60788404056314	0.00911038110687998	0.0242143501572534	Yes	Up
AT1G02110	1448.21915657317	0.149020784009718	0.260042540730603	0.573063098026332	0.566601971911934	0.693598441162609	No	NoChange
AT1G02120	4200.23410870736	-0.248673607142079	0.0853405099800217	-2.91389877093884	0.00356945631294155	0.0106226498104533	Yes	Down
AT1G02130	2913.42537888012	-0.0831615402079275	0.146444394460858	-0.56787110571279	0.570122493057899	0.696470983973675	No	NoChange
AT1G02140	5009.24630770861	0.626018819966283	0.17882666836986	3.50070168880803	0.000464034957461963	0.00171381624828057	Yes	Up
AT1G02145	1129.38228847226	-0.12960521444435	0.276254524209313	-0.469151463909241	0.638961375557702	0.75361462943051	No	NoChange
AT1G02150	1305.83704394972	-0.190770842317079	0.131407279209084	-1.45175247113625	0.146570443765653	0.251021425472767	No	NoChange
AT1G02160	573.106061739954	-0.0489862420821783	0.155746740146953	-0.314524991251554	0.7531223385567	0.842376903942405	No	NoChange
AT1G02170	3010.51631140922	1.34290082523647	0.198221317831768	6.77475480400247	1.24617424038062e-11	1.49318260794319e-10	Yes	Up
AT1G02180	88.0297323799825	0.180725879188487	0.321863556193526	0.561498422890173	0.574457805142356	0.700170348132136	No	NoChange
AT1G02190	0.0778355717576153	-0.668406232550907	6.00582262393133	-0.111293035842836	0.911383977691843	NA	No	NoChange
AT1G02205	170.110677019178	1.76903124753644	0.424364227796193	4.16866251126625	3.06392266525172e-05	0.000142259345577418	Yes	Up
AT1G02210	0	NA	NA	NA	NA	NA	No	NoChange
AT1G02220	5025.702715123	1.98967086504694	0.284911977344054	6.98345813185751	2.88001303865569e-12	3.73762420645572e-11	Yes	Up
AT1G02230	139.398897564268	0.319903119152714	0.390211708951236	0.819819374494196	0.412319084469861	0.552683543829391	No	NoChange
AT1G02250	9.21775446181517	-0.141436885736647	1.13223181280626	-0.12491866430258	0.900587942135702	0.943150060009107	No	NoChange
AT1G02260	995.536851916297	-0.664272803105008	0.292999947368847	-2.26714307995687	0.0233814866323848	0.054709559588675	No	NoChange
AT1G02270	981.135455101102	0.634350643138312	0.177555943010303	3.57268043177525	0.000353345861539152	0.0013388156089757	Yes	Up
AT1G02280	797.082019835777	-0.278677598524935	0.160098002153532	-1.74066880770746	0.0817416488948741	0.157156246045609	No	NoChange
AT1G02290	299.208496538157	-1.3028630684804	0.18454224907408	-7.05997176807677	1.66536435935949e-12	2.22458336977827e-11	Yes	Down
AT1G02300	184.884265521685	0.734481991469856	0.39480147165978	1.86038311453609	0.062831341924663	0.126651366563487	No	NoChange
AT1G02305	5948.33735091511	0.180127304126823	0.226096959270051	0.796681674571654	0.425635929483558	0.56594264762284	No	NoChange
AT1G02310	885.860584242105	2.86545427042459	0.293522769216578	9.76228957662322	1.6342335197723e-22	6.10881847833573e-21	Yes	Up
AT1G02320	10.129081711149	2.41967096140683	1.04766030324806	2.30959496499499	0.0209105886242349	0.049745193237999	Yes	Up
AT1G02330	3338.76512614766	0.641429207995169	0.26709984512502	2.40145855455266	0.0163298587908579	0.0401805805707503	Yes	Up
AT1G02335	1118.14886652718	-0.452788795563946	0.217286376427391	-2.08383426061344	0.0371752457653971	0.0814910549839055	No	NoChange
AT1G02340	378.577294705436	-0.137531074073706	0.376411483401441	-0.365374278252372	0.714832038966556	0.813526372061335	No	NoChange
AT1G02350	94.5314561534333	0.238144928985536	0.34697484707725	0.686346376377292	0.49249471068487	0.628595823847545	No	NoChange
AT1G02360	4426.60099255629	0.223600230796491	0.237035781100953	0.943318471827086	0.345518030373452	0.486117241227585	No	NoChange
AT1G02370	763.194338484951	-0.0843239801109134	0.170840458755861	-0.493583198763335	0.621600568781306	0.739216447760057	No	NoChange
AT1G02380	120.054467120798	-1.70221498834057	0.382996787721154	-4.44446283340602	8.81117378710807e-06	4.51793084537077e-05	Yes	Down
AT1G02390	160.928493172474	-0.825134751332347	0.301884219444748	-2.73328215979625	0.00627065880347272	0.0175053332562175	Yes	Down
AT1G02391	0	NA	NA	NA	NA	NA	No	NoChange
AT1G02400	1440.4047326292	0.694684200457837	0.392379469640938	1.77043972533409	0.0766539169791954	0.149122311659382	No	NoChange
AT1G02405	8.49274504255365	3.62153416214251	1.51679093390048	2.38762909323938	0.0169574460886241	0.0414919718545774	Yes	Up
AT1G02410	1152.12780688164	-0.35617247459437	0.198075758398637	-1.79816287199343	0.0721512013130665	0.14205955378124	No	NoChange
AT1G02420	224.343488230685	0.375309332622708	0.291121672502374	1.28918376085397	0.197334209223891	0.317545140347435	No	NoChange
AT1G02430	339.826990495639	0.299979537100377	0.31265363812504	0.959462806507967	0.337325648051324	0.477330236245891	No	NoChange
AT1G02440	66.7352718051626	-0.139743382042795	0.376918458356584	-0.370752291230564	0.710822038788403	0.810489255348193	No	NoChange
AT1G02450	52.8875760065432	9.09126999624863	1.31904367189819	6.89231917785233	5.48900421871274e-12	6.88071875728905e-11	Yes	Up
AT1G02460	257.046752049686	-1.7718362050862	0.499005291121802	-3.55073630803189	0.000384155097484981	0.00144474757262948	Yes	Down
AT1G02470	10.1768025403565	-2.78669004669253	1.33364961733101	-2.08952187327091	0.0366607710747901	0.0805724242937219	No	NoChange
AT1G02475	127.865540485119	-2.07674019969973	0.538732459592918	-3.8548636948087	0.000115794125641151	0.000483932854264942	Yes	Down
AT1G02480	0	NA	NA	NA	NA	NA	No	NoChange
AT1G02490	4.45296529256634	0.752223403614933	1.59634338397094	0.471216538476678	0.637486109506299	0.752437782144023	No	NoChange
AT1G02500	40249.0708850721	-1.08861513297697	0.152418910937584	-7.14225765215418	9.1810295972463e-13	1.26187966773002e-11	Yes	Down
AT1G02510	0.455726174026217	-0.548077724873135	5.21197775411282	-0.105157341556311	0.916250959491372	NA	No	NoChange
AT1G02520	7795.3742947698	-1.03718262204462	0.164476117036228	-6.30597706666538	2.86381441258949e-10	2.90354362987396e-09	Yes	Down
AT1G02530	71.7839781913298	0.22203577603088	0.375029488381672	0.592048846582729	0.553817879513859	0.683526673270637	No	NoChange
AT1G02540	0	NA	NA	NA	NA	NA	No	NoChange
AT1G02550	2.60883861922057	2.36469625658133	2.65520603156436	0.890588612887462	0.373149910346826	0.514268011830059	No	NoChange
AT1G02560	2743.53896347331	-0.489376385749557	0.26314774903452	-1.85970196418196	0.062927703992491	0.126778362470117	No	NoChange
AT1G02570	207.048953472424	1.35193937220193	0.26598071896328	5.08284727355961	3.71818662063234e-07	2.40789807792271e-06	Yes	Up
AT1G02575	244.281891282163	2.18841983221399	0.462084283692738	4.7359754690752	2.18003958189036e-06	1.25180716560725e-05	Yes	Up
AT1G02580	751.136406071011	2.91601203900252	0.31061408129748	9.38789389979331	6.12119483383167e-21	1.97979410781602e-19	Yes	Up
AT1G02590	0	NA	NA	NA	NA	NA	No	NoChange
AT1G02600	0	NA	NA	NA	NA	NA	No	NoChange
AT1G02610	355.493340282772	0.417586877721659	0.357317772944339	1.16867088440828	0.242536256894375	0.372411564289935	No	NoChange
AT1G02620	0.42765608005873	-0.668312289884492	6.00582262377827	-0.111277393914117	0.911396381102589	NA	No	NoChange
AT1G02630	1.21247952939857	-5.52402150920999	5.89487476420363	-0.937088866205329	0.348712848040057	0.489645320586821	No	NoChange
AT1G02640	717.480361064359	-1.56242468516541	0.513281683387312	-3.04399072816014	0.00233462335589857	0.00727937669372341	Yes	Down
AT1G02650	66.435202360411	2.33002520846995	0.472261390223168	4.93376180375214	8.06607997987161e-07	4.95348116620071e-06	Yes	Up
AT1G02660	702.786792584183	1.99600471343376	0.23080483545373	8.64801948152384	5.24008869061836e-18	1.27111172684553e-16	Yes	Up
AT1G02670	134.153829767836	0.416794970568103	0.328766039188348	1.26775554919565	0.204885260625123	0.327019019513794	No	NoChange
AT1G02680	652.895620400632	-0.294704628605545	0.159395573791076	-1.84888840760297	0.0644739279392074	0.129411556558901	No	NoChange
AT1G02690	3001.00478906033	0.287937770246229	0.170199973974002	1.69176154098714	0.0906914492205423	0.170918788753352	No	NoChange
AT1G02700	29.8145918099199	-1.8627382596377	0.872667292881174	-2.13453428910775	0.0327990699113309	0.0732214991304255	No	NoChange
AT1G02710	55.2504551893108	0.0882629463742759	0.606027058660467	0.145641923265552	0.884204070845659	0.931855297810257	No	NoChange
AT1G02720	972.957640497164	-0.0586404651518165	0.236336632634712	-0.248122622794803	0.804039532358549	0.87714922783198	No	NoChange
AT1G02730	1983.2865856474	0.397749545519238	0.219634724454475	1.81095929392387	0.0701471530092951	0.138628478325355	No	NoChange
AT1G02740	422.870467834724	-0.592490927917185	0.147419957986157	-4.01906862551691	5.84286522575887e-05	0.000257248528437447	Yes	Down
AT1G02750	700.974396522997	-0.898691169465808	0.167083406455725	-5.37869791219483	7.50264755925189e-08	5.44132855108339e-07	Yes	Down
AT1G02760	0	NA	NA	NA	NA	NA	No	NoChange
AT1G02770	43.6720685341677	2.16701285147788	0.697967981377047	3.10474535981221	0.00190442901102836	0.0060708500362741	Yes	Up
AT1G02780	71755.2257560866	0.291548131865694	0.20974205621292	1.39003181874849	0.164519215436901	0.275329699111355	No	NoChange
AT1G02790	0.0886321233354637	2.10473949595994	5.97985846952918	0.351971456629751	0.724859668798542	NA	No	NoChange
AT1G02800	1.83965507482674	-1.20848231581496	1.62544288128705	-0.743478795673251	0.457191854594723	0.596560152702082	No	NoChange
AT1G02810	1499.15438511295	0.0523250121243827	0.15999533666882	0.327040857651321	0.743636982883909	0.835908823451757	No	NoChange
AT1G02813	7.81319693677287	-5.00074111124247	1.77290331990967	-2.82065076819714	0.00479263464922894	0.0137929641892867	Yes	Down
AT1G02816	1303.63252864852	0.994577278730079	0.362461150542899	2.74395553079382	0.00607037604959893	0.0170009342001509	Yes	Up
AT1G02820	243.354882935162	6.71034245548367	0.977466224570841	6.8650376727133	6.64737084025779e-12	8.2736544704999e-11	Yes	Up
AT1G02830	1.81961517727093	0	2.94908966356478	0	1	1	No	NoChange
AT1G02840	8396.0581519021	0.0372998097012356	0.110942785097501	0.336207619706455	0.736714307332361	0.830050382240957	No	NoChange
AT1G02850	4575.03850067564	-0.77581429209041	0.195386648550055	-3.97066175118745	7.16732761985982e-05	0.000310702289711109	Yes	Down
AT1G02860	1264.60267464982	0.894163977547468	0.264849440700311	3.37612182673723	0.000735153592274071	0.00258847625247581	Yes	Up
AT1G02870	2301.32520431243	0.107167498432494	0.157454003834581	0.680627331300396	0.496107328363683	0.631721634073195	No	NoChange
AT1G02880	3853.19361969267	-0.289067495365571	0.278496848402966	-1.0379560739133	0.299290505800858	0.436826939071027	No	NoChange
AT1G02890	8285.69072950846	0.822290051352466	0.0875333952789686	9.39401526390963	5.77555312566455e-21	1.87331667669137e-19	Yes	Up
AT1G02900	4681.93751759105	0.716393067180717	0.109783902173538	6.5254837275532	6.7782417116609e-11	7.38096788487544e-10	Yes	Up
AT1G02910	809.258306181021	-0.459175467578647	0.155033863393642	-2.96177530203688	0.00305870912185893	0.00926101253440808	Yes	Down
AT1G02920	4059.07508831862	-2.90483141500518	0.346151584199811	-8.39179003534017	4.78795443252285e-17	1.06512133629645e-15	Yes	Down
AT1G02930	2294.30148917172	0.612459068280244	0.401613742906141	1.52499529485319	0.127260271235488	0.2243361967307	No	NoChange
AT1G02940	0.1316669462921	0	6.00582262390283	0	1	NA	No	NoChange
AT1G02950	23.8915386288262	1.33973052239443	0.878422755824703	1.52515461776333	0.12722053693282	0.224310353296679	No	NoChange
AT1G02952	0	NA	NA	NA	NA	NA	No	NoChange
AT1G02960	1311.50001934488	0.333639562105081	0.149447512479096	2.23248655377753	0.0255828229413828	0.0591022825440132	No	NoChange
AT1G02965	1.40044096298333	-1.60116964343749	2.60039938112128	-0.615739895595219	0.538066201782201	0.669302576675454	No	NoChange
AT1G02970	326.220407079364	0.562027358313386	0.23240955595352	2.41826269151251	0.0155948139682434	0.0385926794121866	Yes	Up
AT1G02980	161.738742861534	5.69220683395208	0.51095734651269	11.1402778975617	7.98697359012556e-29	4.59896393439503e-27	Yes	Up
AT1G02990	1994.05090932074	1.1165239303968	0.127391511141558	8.76450809313434	1.87593946180125e-18	4.81160535522971e-17	Yes	Up
AT1G03000	962.912735110307	-0.900401026981757	0.220321109419574	-4.08676694372965	4.37426128698692e-05	0.000197391462232091	Yes	Down
AT1G03010	105.759825135915	-2.01148051882007	0.409676818543573	-4.90992027806458	9.11134265310797e-07	5.54609810934778e-06	Yes	Down
AT1G03020	0.123927776612624	0	6.00582262387988	0	1	NA	No	NoChange
AT1G03022	0	NA	NA	NA	NA	NA	No	NoChange
AT1G03030	1032.62270787808	-0.236830044599976	0.194037239987618	-1.22053913266901	0.222260564287324	0.348339087695344	No	NoChange
AT1G03040	2993.53878732812	0.160232128348284	0.177845002998175	0.900965029362835	0.367606913570572	0.508781356190359	No	NoChange
AT1G03050	40.6663497953135	0.192951444666518	0.730009293682323	0.264313682491945	0.791538217968157	0.868391765113064	No	NoChange
AT1G03055	3.13869558004272	-0.369398004155159	2.03694972831584	-0.181348611121876	0.856093952366162	0.913503406890975	No	NoChange
AT1G03060	8343.21978227238	1.1736810717747	0.102636325489269	11.4353379875959	2.78450294344731e-30	1.77849400886514e-28	Yes	Up
AT1G03070	201.684606817707	0.53588391544206	0.364196568712454	1.47141396014952	0.141179200336429	0.243765570655101	No	NoChange
AT1G03080	7170.43313807859	-1.01768993985646	0.169462349912127	-6.00540438855105	1.90855608756733e-09	1.75267401968225e-08	Yes	Down
AT1G03090	2679.15104542426	-1.75608962357038	0.551112083093598	-3.18644732612792	0.00144031712197453	0.00473092927330211	Yes	Down
AT1G03100	225.578865506043	-0.43402973779238	0.21634166027779	-2.00622356893754	0.0448324003345683	0.0956284745022288	No	NoChange
AT1G03103	0.21158416764905	0	6.00582262385582	0	1	NA	No	NoChange
AT1G03106	256.459539047737	4.89040057392226	1.14075238477649	4.28699570492719	1.81105793561099e-05	8.75466250748393e-05	Yes	Up
AT1G03110	1889.58378518734	0.240684586725163	0.135484230778603	1.77647675557511	0.0756543698279477	0.14762644413059	No	NoChange
AT1G03120	16.6159254508875	-0.00683260046970676	0.871195143740678	-0.00784278989477537	0.993742423179321	1	No	NoChange
AT1G03130	214.576620830988	-0.771759038003567	0.527945568883384	-1.46181554215116	0.143791763891927	0.247097607426462	No	NoChange
AT1G03140	3511.40184598142	0.493888617486128	0.184869148971886	2.67155780308826	0.00755000678989355	0.0205927338305207	Yes	Up
AT1G03150	890.090415740721	0.160827616438467	0.223886229020213	0.718345282522702	0.472544415962056	0.610071388953573	No	NoChange
AT1G03160	665.189042339815	-0.473411234537338	0.144419324963786	-3.2780324562246	0.00104533375580594	0.00355544455547242	Yes	Down
AT1G03170	14.3032483311975	5.45911851777493	1.2977748623612	4.2065220063228	2.59330841444694e-05	0.000121872667902348	Yes	Up
AT1G03180	397.966701541324	0.263746116831154	0.203775278902231	1.29429888773553	0.195562200533104	0.315357612761177	No	NoChange
AT1G03190	1071.68782633433	-0.106560294525676	0.1070168320047	-0.995733965671833	0.319379422321011	0.458075832668493	No	NoChange
AT1G03200	218.066536705122	3.99185723841926	0.628374833876018	6.35266885816575	2.11610931201142e-10	2.17815273048443e-09	Yes	Up
AT1G03210	2827.35339304461	1.35445655435592	0.187220695040011	7.23454505959643	4.67092243865499e-13	6.68170473313746e-12	Yes	Up
AT1G03220	44363.4266272354	1.5759324703405	0.281342983291322	5.60146356558916	2.12549467726519e-08	1.68634410685458e-07	Yes	Up
AT1G03230	5993.11950158887	0.718702497822795	0.273716849604988	2.625715219432	0.00864671263891518	0.0231846591712775	Yes	Up
AT1G03240	19.0710334663297	1.94215069194151	0.814068996111862	2.38573229200174	0.0170451539183884	0.0416708051513984	Yes	Up
AT1G03250	1742.965565335	1.09984191794841	0.135123762713231	8.13951518122371	3.96863839483182e-16	7.77430349475559e-15	Yes	Up
AT1G03260	678.723879106366	-0.115329419804744	0.133502740770637	-0.863873049639371	0.387657633175107	0.528796922209787	No	NoChange
AT1G03270	296.518439000247	1.04421342598847	0.167567092228764	6.23161392908161	4.61654065888202e-10	4.57480921789778e-09	Yes	Up
AT1G03280	2725.70170126826	0.542306434027908	0.162101623335318	3.34547195067943	0.000821426670792899	0.00285906437694836	Yes	Up
AT1G03290	1460.4367785885	-0.108735324341184	0.201638453883227	-0.53925886777606	0.589708246139077	0.712927598137068	No	NoChange
AT1G03300	179.300558200243	0.128211558042539	0.246212081512224	0.520736258168441	0.602550512442346	0.723733501090938	No	NoChange
AT1G03310	280.456552370442	-0.808908073862213	0.220558300180322	-3.66754764250937	0.000244887931623636	0.00095864800160343	Yes	Down
AT1G03320	1.03997654970742	3.25760563442988	3.51507996001943	0.926751502521117	0.354055570358037	0.495195676581241	No	NoChange
AT1G03330	2068.33235394606	0.0887384025031194	0.120912879100517	0.73390364337739	0.463007466407744	0.601997796021611	No	NoChange
AT1G03340	52.2911755250857	-1.06713470207457	0.456859341515079	-2.33580580520831	0.019501364931468	0.046851767270818	Yes	Down
AT1G03350	3269.93354914228	0.0347916544343582	0.194360461312611	0.179005823506454	0.857933129055902	0.914652665454118	No	NoChange
AT1G03360	1431.77897503773	-0.123477012815105	0.170683645858596	-0.723426150138604	0.469418110136025	0.607645287954678	No	NoChange
AT1G03365	1096.80749806275	-0.240429626083691	0.147960205365126	-1.62496142452881	0.104170778615849	0.190956032960735	No	NoChange
AT1G03370	4468.68869200611	1.56343775859403	0.110849740037739	14.1041175023212	3.58242687327283e-45	6.0508516714346e-43	Yes	Up
AT1G03380	2568.57048330766	-0.690305423696703	0.210610672817065	-3.27763742674283	0.00104679760318144	0.00355936160867034	Yes	Down
AT1G03390	6.49570931594639	-1.93918547128228	1.21766395852738	-1.59254567543208	0.111262148729059	0.201109751511692	No	NoChange
AT1G03400	66.134567455317	-0.344324194601897	0.333956194328892	-1.03104598881251	0.302519254131378	0.440066604957173	No	NoChange
AT1G03410	2167.81182256893	0.525173597075253	0.179177187190515	2.93102936434005	0.00337840845403016	0.010102881254924	Yes	Up
AT1G03430	554.764461634384	-0.148127771362646	0.224361366900012	-0.660219597559593	0.50911291773898	0.643146412758129	No	NoChange
AT1G03440	220.613847553443	-0.998064212118617	0.280271527147817	-3.56106173993275	0.000369358212459312	0.00139461930129115	Yes	Down
AT1G03445	292.025736581304	6.08801508443543	0.399142967346392	15.2527179043393	1.57920394957886e-52	4.04595600655024e-50	Yes	Up
AT1G03457	1269.49960314794	0.157350912052258	0.241495620651445	0.651568387152516	0.514679646851122	0.648310977101939	No	NoChange
AT1G03470	238.031483565824	-0.514371241517411	0.380793799014672	-1.35078681125685	0.176763734078557	0.291457564860747	No	NoChange
AT1G03475	1539.19909658457	-0.504560923874375	0.136429201312926	-3.69833524655085	0.000217018139876315	0.000859403894661294	Yes	Down
AT1G03490	0.034460063728035	-0.668423578821479	6.00582262393133	-0.111295924085074	0.91138168743605	NA	No	NoChange
AT1G03495	244.010549694711	-0.270837430807092	0.280864345867739	-0.964299793803772	0.334895644244289	0.474598538226121	No	NoChange
AT1G03502	5.59028257740003	1.62219844015669	1.66943423841029	0.9717055052743	0.331197077191723	0.470556156403868	No	NoChange
AT1G03506	9.52281263338725	1.44309551913604	1.15420352027857	1.25029554474738	0.211191605319467	0.334834583819669	No	NoChange
AT1G03510	81.3073000484755	0.211824441995276	0.358501151455859	0.590861259817619	0.554613384939178	0.684249237278603	No	NoChange
AT1G03515	0	NA	NA	NA	NA	NA	No	NoChange
AT1G03520	646.616718518773	-0.0516010226672054	0.294723986832412	-0.175082534753261	0.861014781543794	0.916367479335815	No	NoChange
AT1G03530	2609.4179801843	0.0373197221365612	0.258200958590573	0.14453750419935	0.885076043295202	0.932386414378249	No	NoChange
AT1G03540	212.115519537477	1.10923772483338	0.250318594938558	4.43130373556807	9.36650428699596e-06	4.78117373521562e-05	Yes	Up
AT1G03545	0	NA	NA	NA	NA	NA	No	NoChange
AT1G03550	265.303362475424	0.054389542395046	0.398736807265004	0.136404619297908	0.891501422139882	0.936685900206875	No	NoChange
AT1G03560	650.661116388056	-0.022797319777229	0.213687482567296	-0.106685330854836	0.915038620464625	0.951944092701632	No	NoChange
AT1G03570	0	NA	NA	NA	NA	NA	No	NoChange
AT1G03590	2423.30425418377	-0.0513726053897558	0.127638475714902	-0.402485262394573	0.687326932351902	0.792377203675012	No	NoChange
AT1G03600	111.952534184279	-1.2006764938613	0.667760823185211	-1.79806369612115	0.0721669144595694	0.142078223407624	No	NoChange
AT1G03610	1185.65472558787	0.486377616485023	0.334098812181885	1.45578972073758	0.145450758232142	0.249441049128256	No	NoChange
AT1G03620	119.714959212557	-0.643700785506758	0.383665319255915	-1.67776641046201	0.0933927090644908	0.174882200220787	No	NoChange
AT1G03630	107.159130700469	-0.60317846975675	0.61909258056103	-0.974294457236335	0.329910355966835	0.469137258294716	No	NoChange
AT1G03640	0.190000709611342	0	6.00582262386083	0	1	NA	No	NoChange
AT1G03650	186.084787759053	0.309435487252695	0.378119585525462	0.818353502695929	0.413155363854616	0.553446634156559	No	NoChange
AT1G03660	216.262638076683	1.86758650397165	0.911247209358173	2.04948392136867	0.0404148184949158	0.0875404855439413	No	NoChange
AT1G03670	0.217939465097886	1.25503252430511	6.00582262385785	0.208969295782989	0.834472207857195	NA	No	NoChange
AT1G03680	396.133238662272	-0.546807232356472	0.285023133667468	-1.91846614455662	0.0550519309742144	0.113293694050003	No	NoChange
AT1G03687	892.533936189921	-0.164493607075784	0.158375961338221	-1.03862736292725	0.298978074824844	0.436464984123605	No	NoChange
AT1G03700	339.335928112106	-0.131033959987442	0.351910450060694	-0.37235029526643	0.709632056115062	0.809730389756588	No	NoChange
AT1G03710	2.9318311964816	2.473123988425	2.19352978949885	1.12746314194804	0.259546715637793	0.391828933393337	No	NoChange
AT1G03720	0	NA	NA	NA	NA	NA	No	NoChange
AT1G03730	1012.4924467854	1.58917097866164	0.186048284566018	8.54171261169427	1.32247000159498e-17	3.10538901023039e-16	Yes	Up
AT1G03740	3656.64008793497	-0.482918799689588	0.150819896391852	-3.20195684550064	0.00136497444995581	0.00450487008364342	Yes	Down
AT1G03743	0.0977568470449189	1.25499634037962	6.00582262393133	0.20896327097288	0.834476911141981	NA	No	NoChange
AT1G03746	0.438143018937864	1.2550793070859	6.00582262384339	0.208977085354331	0.834466126915415	NA	No	NoChange
AT1G03750	773.468433562202	0.514514137572335	0.180951912899796	2.84337495706526	0.00446385213319252	0.0129480672104129	Yes	Up
AT1G03760	1187.41600858356	1.49976343048888	0.254914442953428	5.88339920293525	4.01924912243920e-09	3.53031273073415e-08	Yes	Up
AT1G03770	1343.98704656745	1.83658326333969	0.267589637807512	6.86343192654126	6.72255673015009e-12	8.35355523492547e-11	Yes	Up
AT1G03780	1316.25625708334	0.47598117055846	0.313240381444653	1.51953962117927	0.128626722802177	0.226290142221683	No	NoChange
AT1G03790	126.953296183957	4.50127496078711	1.2506748045138	3.59907702988947	0.000319348593166222	0.00122104680604193	Yes	Up
AT1G03800	58.6755898808968	2.50061996017368	0.535410460442022	4.67047273994093	3.00507361804554e-06	1.68027681801556e-05	Yes	Up
AT1G03810	0	NA	NA	NA	NA	NA	No	NoChange
AT1G03820	311.591682926536	0.828745585893175	0.43841499323767	1.89032218029985	0.0587148841017577	0.11980417402859	No	NoChange
AT1G03830	1128.40616915084	0.140381998028367	0.250772727959297	0.559797706755229	0.575617428031424	0.701321324818196	No	NoChange
AT1G03840	1335.02734712759	0.354852571350345	0.334797754004993	1.05990128997417	0.289189508743793	0.425782861650156	No	NoChange
AT1G03850	3451.85863389971	1.76327045157931	0.674096695932383	2.61575299540732	0.00890309371193844	0.0237798222817876	Yes	Up
AT1G03860	6220.25810769234	0.365690671081269	0.197732599908038	1.84942023344327	0.0643971560234375	0.129303579223465	No	NoChange
AT1G03870	11261.0929478616	-1.57443835889158	0.185590557031231	-8.48339691456735	2.18712988940692e-17	5.05790423308889e-16	Yes	Down
AT1G03880	0.0434058508575386	0	6.00582262393133	0	1	NA	No	NoChange
AT1G03890	0	NA	NA	NA	NA	NA	No	NoChange
AT1G03900	8619.54260766422	0.0866036290078948	0.182473412427446	0.474609576572311	0.635065279138736	0.750570595289559	No	NoChange
AT1G03905	887.403867414179	-0.568510967433693	0.248739339128354	-2.28556918027482	0.0222794749147787	0.052486474533194	No	NoChange
AT1G03910	5199.59478287454	0.257240174160823	0.231860332019104	1.10946176916381	0.267231028223664	0.400783147533039	No	NoChange
AT1G03920	442.65968692902	-0.552556057432281	0.206662309408325	-2.6737147137001	0.00750162372963202	0.020481876226633	Yes	Down
AT1G03930	1559.39075977672	0.146425271018706	0.132076733870739	1.10863788592781	0.267586427439698	0.401256459192423	No	NoChange
AT1G03935	29.8788600233611	0.857434161593449	0.983552007253627	0.871773078871206	0.383332183830815	0.52484330825689	No	NoChange
AT1G03940	378.615543689804	-0.377907371130691	0.272411628400031	-1.38726593042402	0.165360687851492	0.2763930805153	No	NoChange
AT1G03950	935.799159047157	0.158627502352519	0.1037443264409	1.52902339621323	0.126258643997531	0.222942857925328	No	NoChange
AT1G03960	792.498966055001	0.0268952723580382	0.13765256182909	0.19538519298632	0.845091407512435	0.905619619987713	No	NoChange
AT1G03970	216.902397541033	0.251244066097778	0.283757230076366	0.885419081762822	0.375930644532279	0.516943914662576	No	NoChange
AT1G03980	144.524718442665	0.777658935501621	0.291269030760641	2.66989914262696	0.00758740338525139	0.0206823636569638	Yes	Up
AT1G03982	1.00092451449475	5.22847883755842	4.07812802296988	1.28207815157083	0.199815232422045	0.320767877336488	No	NoChange
AT1G03990	347.106727902446	0.864868493089737	0.238014985156788	3.63367244511946	0.000279415548026008	0.00108060266724712	Yes	Up
AT1G04000	685.846325773966	1.55701898205885	0.215847514449832	7.21351360485893	5.45262733276138e-13	7.71761691133613e-12	Yes	Up
AT1G04010	970.137051309049	-0.414759595781928	0.158573663329823	-2.61556419314887	0.00890801747914988	0.0237901867603157	Yes	Down
AT1G04020	769.592693214244	-0.168042266818492	0.228538407833007	-0.735291141702889	0.462162201917458	0.601256491591367	No	NoChange
AT1G04030	644.082012250656	0.186991149828402	0.292134429169948	0.640085971241753	0.522116708910417	0.654861836670607	No	NoChange
AT1G04040	7886.50209214344	-0.718316298933397	0.110104716710295	-6.52393757865444	6.84852201051e-11	7.45038162612829e-10	Yes	Down
AT1G04050	464.372280769564	0.0631144711598522	0.230483180852817	0.273835474355745	0.784211060613975	0.862968997834075	No	NoChange
AT1G04070	465.075043830673	0.184423055763444	0.277480857395248	0.664633436319355	0.506284977758428	0.640638738226841	No	NoChange
AT1G04080	8397.50107783691	0.112830590485317	0.0713322649032108	1.58176094139748	0.113704154687564	0.204760869940438	No	NoChange
AT1G04090	201.989879338371	3.0918414330459	0.300969056239527	10.2729545411647	9.33025902437341e-25	4.01412389195778e-23	Yes	Up
AT1G04100	729.279051764467	2.73981123304823	0.184718606171254	14.8323511628717	9.05065519101777e-50	1.94691546854328e-47	Yes	Up
AT1G04110	2.89176059451443	5.84632157741903	3.11276092255339	1.8781788010315	0.0603567091653195	0.122516093784756	No	NoChange
AT1G04120	7380.56762440175	-0.414787422796559	0.213283695468287	-1.94476854822798	0.0518028411177727	0.107774487515279	No	NoChange
AT1G04130	879.036038315996	-0.364632897081072	0.206628441117526	-1.7646791269827	0.0776177085426863	0.150637415115357	No	NoChange
AT1G04140	8476.41334375848	0.293067779857894	0.11466981725379	2.55575343954085	0.0105958168381732	0.0275397031282371	Yes	Up
AT1G04150	48.3397352947983	-0.213794203301563	0.423812569575217	-0.50445460717658	0.613941952862401	0.732630501540514	No	NoChange
AT1G04160	1705.22528743649	1.28938444907867	0.162981092256859	7.91125173616208	2.54813675540652e-15	4.62969038221351e-14	Yes	Up
AT1G04170	8685.87101356725	-0.0507277331168029	0.164432894450327	-0.308501126166864	0.757701043447458	0.845548827518668	No	NoChange
AT1G04171	0.082074873944766	0	6.00582262393133	0	1	NA	No	NoChange
AT1G04180	129.090234855539	-0.710401096389975	0.336158095833386	-2.1132946229624	0.0345755586730631	0.0766299768886192	No	NoChange
AT1G04190	2861.2746629354	-0.278855133407395	0.156131711491112	-1.78602495767345	0.0740952172272942	0.14512275753451	No	NoChange
AT1G04200	2709.95954395946	0.00331040065737616	0.157371030161424	0.0210356420364059	0.983217223726519	0.994846821574032	No	NoChange
AT1G04210	4351.81158209622	0.141086648610701	0.205738843345797	0.685756011438098	0.492866979571252	0.628832920589689	No	NoChange
AT1G04220	4130.78991766003	-0.748016045586074	0.346095854680753	-2.1612973269387	0.0306723792852736	0.0691248405062284	No	NoChange
AT1G04230	636.464317265874	-0.596908876588129	0.142479188547796	-4.18944607048973	2.79636227781662e-05	0.000130768360661966	Yes	Down
AT1G04240	737.213439883078	-1.57918349316852	0.297995378336869	-5.29935565437975	1.16212068404571e-07	8.16097192411773e-07	Yes	Down
AT1G04250	4437.45314786812	-1.42367255505746	0.163234570720449	-8.72163628558558	2.74209927893477e-18	6.87847610101987e-17	Yes	Down
AT1G04260	923.216587456409	0.0499876838915648	0.177858700811378	0.281052788890984	0.778669911189263	0.859442921483981	No	NoChange
AT1G04270	27849.4977731662	0.00281791140111048	0.156425848048695	0.018014359111758	0.985627398355423	0.996131330090938	No	NoChange
AT1G04280	2766.92030332078	-1.40289459920052	0.128158603986679	-10.9465502553878	6.90266533932399e-28	3.77445024142124e-26	Yes	Down
AT1G04290	33.7529860561042	-0.277827798504683	0.624323222721302	-0.445006349905881	0.656315165250953	0.767341192988118	No	NoChange
AT1G04295	0	NA	NA	NA	NA	NA	No	NoChange
AT1G04300	9808.58568071325	0.860510349635469	0.264495938337427	3.25339721677573	0.00114033970613918	0.00383963762247278	Yes	Up
AT1G04310	430.181808910574	-0.630104556403369	0.220144054456058	-2.86223744702194	0.00420661626812828	0.012281595921365	Yes	Down
AT1G04320	0	NA	NA	NA	NA	NA	No	NoChange
AT1G04330	153.174389899887	-0.974930569388165	0.605906823032626	-1.60904372145628	0.107606781776002	0.195900186671169	No	NoChange
AT1G04340	2113.05808172027	0.0809103869691812	0.238608588559518	0.339092517405337	0.734540035115979	0.828542264690306	No	NoChange
AT1G04350	246.198859050657	1.11155996382556	0.355830060895723	3.12385064102638	0.00178501040692572	0.00572780851375179	Yes	Up
AT1G04360	1515.24142523993	0.432802321531576	0.241099309949934	1.79512053195611	0.0726344981583362	0.14282449710452	No	NoChange
AT1G04370	2.19348671288729	4.57758815468338	1.98851101937501	2.3020179974271	0.0213341572522468	0.0506361459004613	No	NoChange
AT1G04380	2.67580397984549	0.367197119031315	1.77538084010444	0.206827239956986	0.83614478168426	0.899818525690768	No	NoChange
AT1G04390	665.142678532856	0.160132491722044	0.238745863750466	0.670723627234909	0.50239660828902	0.637451864793625	No	NoChange
AT1G04400	4778.80632086413	-0.579761128804376	0.33101103581087	-1.75148579981374	0.0798622651999252	0.154125018750683	No	NoChange
AT1G04410	45180.6900715701	-0.541410756662321	0.224824156873426	-2.40815206066638	0.0160335013218631	0.0395367034866575	Yes	Down
AT1G04420	318.659114474715	0.21915912347035	0.247495173003197	0.885508678052152	0.375882341254979	0.51694374058047	No	NoChange
AT1G04425	322.734753940585	0.312900500858772	0.24836437477601	1.25984453745013	0.207725449657394	0.330372860646433	No	NoChange
AT1G04430	7590.62752930323	-0.755581041743566	0.123684840472856	-6.10892198959004	1.00306338593543e-09	9.5618107550584e-09	Yes	Down
AT1G04440	6127.59609266134	-0.311463264702631	0.265630861939916	-1.17254170854997	0.240979636949214	0.370595378816752	No	NoChange
AT1G04445	84.392665021956	3.37463957218567	0.561236704282824	6.01286328287804	1.82274756488906e-09	1.67825980510939e-08	Yes	Up
AT1G04450	14.8908756339408	8.11634965430395	1.59143254722711	5.10002743656698	3.39604250310311e-07	2.21184122124413e-06	Yes	Up
AT1G04470	0	NA	NA	NA	NA	NA	No	NoChange
AT1G04480	8628.88071592558	-0.0500483721888174	0.24157191868314	-0.207177938816903	0.835870895807156	0.899670907066073	No	NoChange
AT1G04490	96.9063198016446	-1.94100973147565	0.447398129189102	-4.33843953481362	1.43497951632695e-05	7.0823382968154e-05	Yes	Down
AT1G04500	6.02684929754955	5.46470427338643	1.90568385433014	2.86758176649784	0.00413621908899948	0.0121008554872166	Yes	Up
AT1G04501	0	NA	NA	NA	NA	NA	No	NoChange
AT1G04510	4578.39489558725	0.157263368725613	0.181511967297031	0.866407714419527	0.386266614927228	0.527372693465699	No	NoChange
AT1G04520	1320.76196796366	0.13455308005234	0.130879829435796	1.02806582673876	0.303918864195415	0.441595484699157	No	NoChange
AT1G04530	1506.32566656791	-0.627368726651154	0.128228170413865	-4.89259672524592	9.95141811036594e-07	6.01729609526821e-06	Yes	Down
AT1G04540	278.445394940048	-0.690833350541224	0.286849208325606	-2.40835020801958	0.0160248008013395	0.0395195228068509	Yes	Down
AT1G04550	574.695410963855	-0.931197307682958	0.213722400824737	-4.3570412090148	1.31832454359091e-05	6.54056489185376e-05	Yes	Down
AT1G04555	198.58468512042	-0.943153760742097	0.29022151472121	-3.24977202895553	0.00115497555598451	0.00388032306284938	Yes	Down
AT1G04560	15.1289952098152	0	5.94239998495203	0	NA	NA	No	NoChange
AT1G04570	130.510654470143	2.45760319761927	0.320492442030304	7.66820952797038	1.74413811077356e-14	2.91140828710532e-13	Yes	Up
AT1G04580	5.66860629967188	-0.371206938025839	1.28794568314561	-0.288216298935235	0.773181173164453	0.856036761859474	No	NoChange
AT1G04590	1785.6699869329	0.113399557280795	0.145988974671278	0.776767954813958	0.437295686167664	0.577606223483466	No	NoChange
AT1G04600	1382.57795959304	5.19740492351398	0.228944320828568	22.701611049814	4.31876797795548e-114	1.09418386037045e-110	Yes	Up
AT1G04610	902.759045652639	0.187461261147038	0.173990960997924	1.0774195399109	0.281292878529908	0.417080463954497	No	NoChange
AT1G04620	110.976725187657	-0.40130127977487	0.69699717719074	-0.575757396023212	NA	NA	No	NoChange
AT1G04625	0.360263136263632	1.22300368453411	5.97500390260933	0.204686675434641	0.837816931463331	NA	No	NoChange
AT1G04630	2269.48981609645	0.209517325642087	0.137751155791006	1.52098415754829	0.128263812989887	0.225773678455196	No	NoChange
AT1G04635	205.595578288467	0.105238738194112	0.293617049952662	0.358421754496476	0.720027713889725	0.817533156865743	No	NoChange
AT1G04640	271.254367729537	-0.0220613716779291	0.241813861279355	-0.0912328663096891	0.927307560302702	0.959629072797596	No	NoChange
AT1G04645	0	NA	NA	NA	NA	NA	No	NoChange
AT1G04650	238.945150975288	0.216858875835268	0.223386797352702	0.970777496276439	0.331659091124253	0.471124507588787	No	NoChange
AT1G04660	30.6754312184648	0.136845798073753	0.600297275317613	0.227963383644127	0.819674706677104	0.888867772941994	No	NoChange
AT1G04670	1.20735340375786	-2.11297962685501	4.0062896384167	-0.527415593369347	0.597905017256454	0.719860087833659	No	NoChange
AT1G04680	3895.91615683885	-0.379990486626706	0.196822041394835	-1.93062974011343	0.0535288573036974	0.110668692015496	No	NoChange
AT1G04684	0	NA	NA	NA	NA	NA	No	NoChange
AT1G04690	5281.28224355483	-0.377933454187677	0.155518076577922	-2.4301577186644	0.015092253712746	0.0374383778457392	Yes	Down
AT1G04700	1396.35820737461	2.46358722064933	0.141380073381028	17.4252789783877	5.30490880825941e-68	2.68805623657624e-65	Yes	Up
AT1G04710	992.872465983378	0.965009894874478	0.133431488153284	7.23225011000321	4.75056245532378e-13	6.78711310189804e-12	Yes	Up
AT1G04720	0.0401714859095038	0	6.00582262393133	0	1	NA	No	NoChange
AT1G04730	717.144883956716	0.103295490766828	0.147408382198763	0.70074367024493	0.483462997433178	0.619948446039328	No	NoChange
AT1G04750	4612.41469210635	-0.233966039898706	0.131281047327543	-1.78217682339908	0.0747204010396349	0.146196549211065	No	NoChange
AT1G04760	271.358470593887	2.39753366952378	0.330441404634723	7.2555485961999	4.00037115833366e-13	5.77471198459127e-12	Yes	Up
AT1G04770	2221.35560371466	0.223117979024366	0.399955781070327	0.557856617117216	0.576942297745239	0.702335074111737	No	NoChange
AT1G04778	47.0542075555835	-1.54473239519005	0.536649323531223	-2.87847636707247	0.00399601220156813	0.0117328187252326	Yes	Down
AT1G04780	4696.54682445861	0.97698886674125	0.184994863517685	5.28116753170205	1.28363245783104e-07	8.92903822558373e-07	Yes	Up
AT1G04790	1702.31367633646	0.695379360463643	0.140922615531141	4.93447668312669	8.0365945280314e-07	4.93803364128731e-06	Yes	Up
AT1G04800	3.88467731625865	0.797497638067915	1.91519230225246	0.416406037727897	0.677112911099467	0.784489029972565	No	NoChange
AT1G04810	6322.60817791208	0.127667199955617	0.10317455062341	1.23739041444053	0.215942175722323	0.34047251354034	No	NoChange
AT1G04820	37230.7416547552	0.0785592125503903	0.0865469583664897	0.907706221375515	0.364033456099121	0.505369306908503	No	NoChange
AT1G04830	1735.20610040729	0.531024432473081	0.122758640020026	4.32576014516332	1.52006755118405e-05	7.47475028868763e-05	Yes	Up
AT1G04840	85.2061967412437	0.385217136709535	0.420334703003092	0.916453326259624	0.359429176909229	0.5006320794286	No	NoChange
AT1G04850	9738.53122305383	-0.302852715235179	0.187723353402876	-1.61329269771365	0.106680932270553	0.194494172673954	No	NoChange
AT1G04860	2460.54423573638	0.0226177327112093	0.111363049198619	0.203099078859362	0.839057591689999	0.901398878950076	No	NoChange
AT1G04870	4496.74144998535	-0.050356019073272	0.167864097532717	-0.29998087627676	0.764191742773998	0.849507694808378	No	NoChange
AT1G04880	248.360993390411	3.97084066233318	0.359798456139314	11.0362915531679	2.55355988942291e-28	1.441244371253e-26	Yes	Up
AT1G04890	0	NA	NA	NA	NA	NA	No	NoChange
AT1G04900	1474.63223912724	0.170290826995416	0.134480814275451	1.26628343167686	0.205411626546915	0.32765458638618	No	NoChange
AT1G04910	2384.20619098329	-0.505493042322211	0.150717587520248	-3.35390879484653	0.000796786211801051	0.00278441673586016	Yes	Down
AT1G04920	21.1336320914182	0.0398645413053541	0.70712531391065	0.0563754974134489	0.955042676136385	0.976673234123956	No	NoChange
AT1G04930	608.956185533642	0.885782001061584	0.28834693848463	3.07193135365576	0.00212678629225291	0.00670746625670137	Yes	Up
AT1G04940	0	NA	NA	NA	NA	NA	No	NoChange
AT1G04945	787.394108672562	0.359168636363409	0.181379741948719	1.98020259872768	0.0476807679825204	0.100630958120829	No	NoChange
AT1G04950	1183.74456752002	-0.315926489731252	0.169451017619826	-1.86441187647543	0.0622638863306753	0.125755045088369	No	NoChange
AT1G04960	2216.43401309483	0.432981587550783	0.137284012344171	3.15391122503979	0.00161098083151435	0.0052215472523369	Yes	Up
AT1G04970	2152.84551293894	0.259227097158508	0.258759465308113	1.00180720674252	0.316436715888268	0.455450032684515	No	NoChange
AT1G04980	2292.8761409487	0.360135882000381	0.175344546952591	2.05387557388798	0.0399877359977515	0.0867953796784772	No	NoChange
AT1G04985	2328.73225067178	1.16294446003265	0.227875652076784	5.10341692688077	3.33574979139445e-07	2.17505767067133e-06	Yes	Up
AT1G04990	2272.22450129198	0.156847223402275	0.175389043735628	0.894281763909372	0.371171154517725	0.512408104698986	No	NoChange
AT1G05000	1117.19168636714	-1.97074862225371	0.416962786011507	-4.72643767829996	2.28492875734303e-06	1.30677064271221e-05	Yes	Down
AT1G05010	1306.91277128554	-2.43398695627348	0.213330436773129	-11.4094687710313	3.75012559211888e-30	2.35565740362245e-28	Yes	Down
AT1G05020	102.663660625378	2.11835958279072	0.414709039744208	5.10806223104595	3.25479463584909e-07	2.12774734193323e-06	Yes	Up
AT1G05030	486.787073717141	0.31633563075204	0.222406490155337	1.42233093346826	0.154930202881781	0.262265663408343	No	NoChange
AT1G05040	0.386407164175561	1.25507328088154	6.00582262384984	0.208976081960446	0.83446691021596	NA	No	NoChange
AT1G05055	769.524834929717	-0.302054499948384	0.239755315934512	-1.25984484961697	0.207725337023563	0.330372860646433	No	NoChange
AT1G05060	1879.18027495278	0.50799045034178	0.227706443494196	2.23090063920272	0.0256877113960411	0.0592919430383412	No	NoChange
AT1G05065	45.8860145133317	1.48246098731973	0.585805396767777	2.53063729951843	0.0113855514538698	0.0293050394233141	Yes	Up
AT1G05070	761.553064293039	-0.422169846450142	0.200951488450693	-2.10085453810276	0.0356537372257107	0.078677684720861	No	NoChange
AT1G05080	0.237287476311586	0	6.00582262385155	0	1	NA	No	NoChange
AT1G05085	0	NA	NA	NA	NA	NA	No	NoChange
AT1G05090	262.045862905195	-0.379596466503299	0.245578751233709	-1.54572195109035	0.12217173351486	0.217027100935326	No	NoChange
AT1G05100	155.571419595799	-1.95781829774056	0.446785394961482	-4.38201051292052	1.17589133699943e-05	5.88513482578161e-05	Yes	Down
AT1G05120	2629.81278122594	0.322188414892182	0.0604074672362247	5.33358588984135	9.62919843598486e-08	6.87644794041111e-07	Yes	Up
AT1G05136	0.262821317853831	0	6.00582262384171	0	1	NA	No	NoChange
AT1G05140	299.554211943379	-1.35552758855773	0.243249933027258	-5.57257127140025	2.51006749612835e-08	1.97156593340402e-07	Yes	Down
AT1G05150	1984.72731604049	-0.548603244450711	0.106299341471419	-5.16092796866682	2.45728722379284e-07	1.63689930695075e-06	Yes	Down
AT1G05160	472.669253752322	-0.508226761994954	0.149273982308142	-3.40465735646977	0.000662471202043114	0.0023554761186632	Yes	Down
AT1G05170	1251.58569901974	0.0632100481088897	0.16638775915082	0.379896023790991	0.704022599022999	0.805313700357301	No	NoChange
AT1G05180	2467.71041217846	-0.11256928567894	0.106577750906945	-1.05621750056657	0.290868857084376	0.427730097952723	No	NoChange
AT1G05190	747.460319295432	-0.0948441879027537	0.283020426489178	-0.335114285139346	0.737538877306385	0.830637283456554	No	NoChange
AT1G05200	457.790728573072	-1.13007315438608	0.312306904234904	-3.61846996996291	0.000296349878688451	0.00114067689632918	Yes	Down
AT1G05205	2109.03337733898	0.282769252447989	0.143353814033782	1.97252688638862	0.0485494901547669	0.102039402203797	No	NoChange
AT1G05210	701.34000764688	0.129573452468219	0.177426261171336	0.730294667840028	0.465210086837753	0.603811288514528	No	NoChange
AT1G05220	181.748314265371	0.149540751731385	0.284873938028353	0.524936583410806	0.599627276761413	0.721210104690038	No	NoChange
AT1G05230	274.161600158591	1.28955421406489	0.248619353273074	5.18686175105801	2.13867372783884e-07	1.43767801716336e-06	Yes	Up
AT1G05240	306.941169013245	-0.496313194638197	0.261768260243623	-1.8960021897853	0.0579597549675739	0.118454632317883	No	NoChange
AT1G05250	606.560526468557	-0.341614511185915	0.342674244305895	-0.996907462006295	0.318809429334599	0.457446904974962	No	NoChange
AT1G05260	13830.6521398415	0.423159230008803	0.176504918652067	2.39743590853097	0.0165102690592041	0.0405413692750347	Yes	Up
AT1G05270	2601.43156019583	0.207491850557134	0.119284178958413	1.73947502819695	0.0819512409905544	0.157492810540803	No	NoChange
AT1G05280	769.613399290098	0.552797696643691	0.274826146899129	2.01144506401928	0.0442784674712574	0.0945973592504085	No	NoChange
AT1G05290	0	NA	NA	NA	NA	NA	No	NoChange
AT1G05291	0.177264246670927	3.10311559640559	5.93477962222159	0.522869557748462	0.601065030512197	NA	No	NoChange
AT1G05300	552.548565934296	-2.23022898200658	0.256145880286101	-8.70687039555558	3.12379935518537e-18	7.78457627288926e-17	Yes	Down
AT1G05310	629.442229670927	1.50629647570429	0.227122979724638	6.63207429530254	3.31001888890855e-11	3.76246513982516e-10	Yes	Up
AT1G05320	3965.27580347005	1.13963924251554	0.167426652062092	6.80679705697571	9.97955500803315e-12	1.20846422354313e-10	Yes	Up
AT1G05330	5.57720573753187	-0.558415456195257	1.5022755307515	-0.37171307444242	0.710106489445594	0.809997407320582	No	NoChange
AT1G05340	3479.54543659091	1.54416460154883	0.394032003210055	3.91888117962248	8.89609538881623e-05	0.000379582273682237	Yes	Up
AT1G05350	2650.54941501362	0.427481736628031	0.092439915344666	4.62442804100532	3.75633458141416e-06	2.06390219579291e-05	Yes	Up
AT1G05360	1727.8030037497	0.755288366964131	0.350844082610002	2.15277499151584	0.0313363665027053	0.0704388632684036	No	NoChange
AT1G05370	40.6592508494938	1.04507442060062	0.594174919036452	1.75886660159836	0.0786001691154102	0.152168539324977	No	NoChange
AT1G05380	3719.11792743687	0.809775760584061	0.0857297560280344	9.44567905126497	3.53107250201409e-21	1.17198712068305e-19	Yes	Up
AT1G05385	151.327180300496	0.427803879490866	0.272551746551013	1.56962442877171	0.116502511829606	0.208882145819398	No	NoChange
AT1G05390	0	NA	NA	NA	NA	NA	No	NoChange
AT1G05400	134.552861086121	1.8459948987384	0.20839978894067	8.85794994381664	8.1499294623532e-19	2.17096602337123e-17	Yes	Up
AT1G05410	1041.71066208023	0.0935508782012244	0.154078339626697	0.607164371240505	0.543741834296951	0.674596077351274	No	NoChange
AT1G05420	93.6186161433245	0.889777277132627	0.433948704782475	2.05042040067534	0.0403234240902658	0.0873840254805399	No	NoChange
AT1G05430	1017.93392526712	-0.149704452399669	0.102469676924307	-1.46096344687662	0.144025473043328	0.247387482963011	No	NoChange
AT1G05440	182.494675269444	0.195502471906744	0.3104937593714	0.629650245797348	0.528923441706656	0.660705177922382	No	NoChange
AT1G05450	204.586217508388	3.44855001357036	0.563230162280909	6.12280776939358	9.19405926363034e-10	8.77901755985339e-09	Yes	Up
AT1G05460	568.387419560515	-0.323894139677751	0.255031149645931	-1.27001795712965	0.204078233755118	0.326073287512031	No	NoChange
AT1G05470	851.077928258313	-0.369535713146016	0.187260051625751	-1.97338252306238	0.048451997265803	0.101890845859526	No	NoChange
AT1G05490	64.2224188263925	-1.38585661049656	0.369842755276375	-3.74715089244059	0.000178854505155788	0.000719901222694134	Yes	Down
AT1G05500	3325.34892458001	-0.107071044932995	0.128218336407677	-0.835068118436331	0.403679356039784	0.544914555790857	No	NoChange
AT1G05510	2.14354614582712	2.17790913756299	2.97964324222566	0.730929497430771	0.464822217612799	0.60361502397671	No	NoChange
AT1G05520	4737.32941601004	-0.00513400857185756	0.139091745997458	-0.036910950646571	0.970556008345038	0.986256878750549	No	NoChange
AT1G05530	1866.85421450367	2.62824069454626	0.325100021132006	8.0844064094326	6.24676960127702e-16	1.20201553120944e-14	Yes	Up
AT1G05540	44.9385874695034	-0.143214871053632	0.47946795356662	-0.298695397655461	0.765172468976759	0.850141920655268	No	NoChange
AT1G05550	0.382177280347456	0	6.00582262378439	0	1	NA	No	NoChange
AT1G05560	1042.6922710795	-0.199128843459602	0.673175410135146	-0.295805284122937	0.767378787353388	0.851804649461199	No	NoChange
AT1G05562	0	NA	NA	NA	NA	NA	No	NoChange
AT1G05570	7888.8564464885	-0.29008725352676	0.209219742680525	-1.38651950246262	0.165588329363505	0.276655109936043	No	NoChange
AT1G05575	125.697435376979	-0.736418733681395	0.492431397140187	-1.4954747767063	0.134790577938266	0.234958700263615	No	NoChange
AT1G05577	80.9917751950147	0.827002439598445	0.348638327606728	2.3720927222073	0.017687651334881	0.0430063793706502	Yes	Up
AT1G05580	0.775040127480783	-2.30603920091667	5.91631035089941	-0.389776577654703	0.696701764977281	NA	No	NoChange
AT1G05590	708.74139783049	-0.282405786345132	0.249431933801886	-1.13219579402145	0.257552128003296	0.389720858897813	No	NoChange
AT1G05600	143.215795621532	-1.15766620421191	0.384829994599372	-3.00825356770097	0.00262753803834226	0.00809636788517301	Yes	Down
AT1G05610	40.5659724140703	0.210596506652456	0.506421846727036	0.415851938484732	0.677518350240854	0.78479925944587	No	NoChange
AT1G05615	0.455552304039173	0	6.00582262383771	0	1	NA	No	NoChange
AT1G05620	4021.28935308384	-0.00905675048958902	0.106031698644741	-0.0854154993775368	0.931931071472287	0.962448131333443	No	NoChange
AT1G05630	1105.8762950594	-0.0717815705172777	0.165344252029393	-0.434134054472709	0.664191097375023	0.773843206905385	No	NoChange
AT1G05640	258.486335012434	-0.280365106053728	0.268728275214695	-1.04330333616638	0.296807826460508	0.434140230864873	No	NoChange
AT1G05650	3132.65795304439	-0.407469449246602	0.326338664855919	-1.24860916933181	0.211808056972458	0.335485365037926	No	NoChange
AT1G05660	2998.18485654305	1.00036931127233	0.268552364924149	3.7250437602919	0.000195281342936458	0.000780782953118904	Yes	Up
AT1G05670	530.374023786311	0.0801819233077003	0.192981679212615	0.415489820768742	0.67778336535106	0.784946736590729	No	NoChange
AT1G05675	29.8474278641713	-0.704974298468533	0.625433783555494	-1.12717655650269	0.259667840309191	0.391985838777238	No	NoChange
AT1G05680	11568.6576409698	-0.214879505672287	0.251468225413177	-0.854499630397548	0.392828214111089	0.533978885283621	No	NoChange
AT1G05690	73.0662744372935	-2.86427050540129	0.525975360769679	-5.44563627697294	5.16205237711783e-08	3.84029749765223e-07	Yes	Down
AT1G05700	2965.4916707093	3.19184235608966	0.294326772119099	10.8445532600007	2.11667406083554e-27	1.10192698482128e-25	Yes	Up
AT1G05710	560.737141338748	-1.42933244016517	0.254320640312164	-5.62019833864348	1.90738360125017e-08	1.52059372087014e-07	Yes	Down
AT1G05720	963.908465344031	-0.198014509705968	0.183977761789952	-1.07629589456601	0.281794944153467	0.417619154854241	No	NoChange
AT1G05730	227.708156984506	0.526291343802982	0.320351270658484	1.64285705101524	0.100412512992727	0.185513378808959	No	NoChange
AT1G05740	5.81864082768911	-2.66013027456245	1.33650892580579	-1.99035728321727	0.046551591954536	0.0986460594720837	No	NoChange
AT1G05750	273.591402121859	1.2523101305187	0.285542029557409	4.38572959805528	1.15597652081409e-05	5.79946680475312e-05	Yes	Up
AT1G05760	0	NA	NA	NA	NA	NA	No	NoChange
AT1G05770	109.102649874193	2.31559648477875	0.482023900089107	4.80390388184214	1.55601547516607e-06	9.13968698215783e-06	Yes	Up
AT1G05780	400.257431211722	0.2855881464164	0.26412910131556	1.08124453153385	0.279588354000529	0.415158481891121	No	NoChange
AT1G05785	617.306589426063	0.410395309722435	0.369702163887729	1.11007007750992	0.266968830117026	0.400488372653186	No	NoChange
AT1G05790	2526.74601546236	1.45653546658758	0.17384250452702	8.37847723461205	5.36168506056725e-17	1.18237081964269e-15	Yes	Up
AT1G05800	0	NA	NA	NA	NA	NA	No	NoChange
AT1G05805	1769.2161488354	0.817821984703699	0.183386938524653	4.45954325473271	8.21344968252138e-06	4.22951851085936e-05	Yes	Up
AT1G05810	892.885053433677	0.242808783840895	0.141917448030594	1.71091565702726	0.0870966838518046	0.165112951878022	No	NoChange
AT1G05820	959.701721137806	4.47613802542744	0.309149628449118	14.4788724084271	1.64778152670851e-47	3.1841283366108e-45	Yes	Up
AT1G05830	3332.92361507439	0.281966157103911	0.0961633796618293	2.93215731493091	0.00336616187146122	0.0100741859815013	Yes	Up
AT1G05835	71.7948079270866	-0.653167698264791	0.415645525899964	-1.57145369687437	0.116077301644507	0.208277827517946	No	NoChange
AT1G05840	1241.83319290806	-0.59000951721168	0.229265101513781	-2.57348158666972	0.0100681004079545	0.0263543594882539	Yes	Down
AT1G05850	17663.446071812	-1.04145359698735	0.0982679279695705	-10.5981027432454	3.04086499119449e-26	1.46902126121222e-24	Yes	Down
AT1G05860	556.854510075384	-0.351312357254567	0.163613200411625	-2.14721279438775	0.0317763445896461	0.0712943234608984	No	NoChange
AT1G05870	1569.99017717532	-0.876910441147641	0.252932499344714	-3.46697416670258	0.000526352473600501	0.00192307147941654	Yes	Down
AT1G05880	20.5691910201486	-4.13320330944754	1.32736542672973	-3.11383981096345	0.00184669721554898	0.00590166642031504	Yes	Down
AT1G05890	5330.87809765229	-0.0978259943598525	0.172548648369528	-0.566947323460625	0.57074997092629	0.696914435243823	No	NoChange
AT1G05894	37.4363551143708	-0.0837832501476983	0.406922349890322	-0.20589493344438	0.83687298318777	0.900366979458693	No	NoChange
AT1G05900	702.478565242306	0.323089461275764	0.263720468882246	1.22512091171818	0.220529667219552	0.346292780933835	No	NoChange
AT1G05910	3427.74221701514	0.281668759552589	0.107803198218689	2.61280522476891	0.00898024648908494	0.0239550281286985	Yes	Up
AT1G05920	0.325872515135747	3.1031624215763	5.93477815005862	0.522877577411322	0.601059449296346	NA	No	NoChange
AT1G05925	0	NA	NA	NA	NA	NA	No	NoChange
AT1G05930	0.966870602573114	1.25517890135323	4.6681134079941	0.268883549230776	0.788019296742881	NA	No	NoChange
AT1G05940	1594.97137572114	0.533229522899211	0.231315220480627	2.3052072483223	0.0211549691233227	0.0502788832551599	No	NoChange
AT1G05950	365.04325683904	-0.0960033517998303	0.16117683605866	-0.595639883170866	0.55141582687332	0.681484210534713	No	NoChange
AT1G05960	6361.4325637258	0.810964241852779	0.122145999932948	6.63930249290158	3.15171004613239e-11	3.59686148508062e-10	Yes	Up
AT1G05970	155.707226564386	-0.72751201785067	0.282726381189118	-2.57320174647597	0.0100762452406644	0.0263726519717205	Yes	Down
AT1G05980	0.251781424158305	1.25506572546191	6.00582262393133	0.208974823941829	0.834467892289813	NA	No	NoChange
AT1G05990	122.028263281805	0.502491750471133	0.513625357630932	0.978323486186212	0.327914357513268	0.466852096654441	No	NoChange
AT1G06000	3439.86693110688	-0.62602407359259	0.80422212420916	-0.77842184981941	0.436320361819325	0.576694559194733	No	NoChange
AT1G06002	0	NA	NA	NA	NA	NA	No	NoChange
AT1G06010	519.732084942299	0.100983814033457	0.296822455521726	0.340216220689764	0.733693703664595	0.827833333215899	No	NoChange
AT1G06020	20.6591355117799	0.805017633219714	0.603027207138821	1.3349607176752	0.1818892035614	0.298270469369693	No	NoChange
AT1G06030	13.730849412914	1.0322702391603	0.980733690278112	1.05254897368477	0.29254775385159	0.429451740380091	No	NoChange
AT1G06040	7297.8252888788	-1.08314804862101	0.599493352922141	-1.80677240763615	0.0707977725711756	0.139726347589107	No	NoChange
AT1G06050	439.235507472914	0.758048312216735	0.276471630511265	2.74186653731855	0.00610911583046099	0.0170920317995302	Yes	Up
AT1G06060	1554.69758036127	0.781165226914001	0.213653831084804	3.65621914171966	0.000255962563065478	0.000997514674930615	Yes	Up
AT1G06070	1856.59567652329	0.0981799988685655	0.170287652235805	0.576553834523547	0.564240893035494	0.691747988762585	No	NoChange
AT1G06080	288.431993213492	-0.47652599116832	0.315802288897874	-1.50893773706125	0.131314694910131	0.23001181360694	No	NoChange
AT1G06090	4892.17064768441	1.10121523665966	0.19900202436781	5.53368861526915	3.13565444333543e-08	2.42616873488071e-07	Yes	Up
AT1G06100	4.39553634477301	-0.220636806534621	1.71452111957435	-0.128687132526776	0.897605217500407	0.940933898926273	No	NoChange
AT1G06110	1880.14587214228	-0.965558168810905	0.206510774669497	-4.67558252278217	2.93120373864403e-06	1.64300166294398e-05	Yes	Down
AT1G06120	884.816782411089	0.928138239628713	0.338235177650771	2.74406182726215	0.00606841074175549	0.0169990051269667	Yes	Up
AT1G06130	792.891782365327	-0.959464735015232	0.186399737623948	-5.14735024440272	2.64191766818312e-07	1.7542517958623e-06	Yes	Down
AT1G06135	0.262004110142828	0	6.00582262384788	0	1	NA	No	NoChange
AT1G06137	0.0451305010707352	0	6.00582262393039	0	1	NA	No	NoChange
AT1G06140	71.2358028499681	-0.973162886074827	0.390047389166312	-2.49498628398684	0.0125961999042339	0.0319878104706918	Yes	Down
AT1G06148	2.93048292825589	-0.162046039041932	1.82319833086149	-0.0888800940078545	0.929177203613027	0.960861655428217	No	NoChange
AT1G06149	0	NA	NA	NA	NA	NA	No	NoChange
AT1G06150	146.798658607092	0.4121174531351	0.296001159365358	1.392283239764	0.16383664476683	0.274449248749137	No	NoChange
AT1G06160	6.07121649963641	-4.31096093627839	1.57474625066092	-2.73755910482028	0.00618969964390655	0.0173005064084772	Yes	Down
AT1G06170	20.4549960840287	-0.487760973270163	1.04871607323269	-0.465102982322591	0.641857710388197	0.755859214290675	No	NoChange
AT1G06180	1022.01663002845	-0.0207705084929846	0.152892797267612	-0.135850143788196	0.891939749462048	0.936860509238192	No	NoChange
AT1G06190	1371.10939193775	0.14835702193277	0.240258694602702	0.617488670610224	0.53691245175234	0.668195487657289	No	NoChange
AT1G06200	2780.03735767597	-0.239257739744398	0.0977435323671614	-2.447811471	0.0143726838530115	0.0359112357239063	Yes	Down
AT1G06210	2719.34450069236	-0.0478196290032699	0.18234275493826	-0.262251324542406	0.793127686347951	0.869549836720164	No	NoChange
AT1G06220	6783.19757116317	-0.0714978437838267	0.120547167753784	-0.593110938366135	0.553106910551394	0.682954330531113	No	NoChange
AT1G06225	2.83880587353986	-1.84258144794553	2.71984249310583	-0.677458879554994	0.498114851541952	0.633464296980457	No	NoChange
AT1G06230	5910.86292605845	0.513443807711246	0.194130499229318	2.6448384450129	0.00817299279111451	0.0220989661594917	Yes	Up
AT1G06240	432.68636776253	-0.323192542436767	0.197973246352298	-1.63250615116771	0.102572903726387	0.1885575097363	No	NoChange
AT1G06250	83.0400707239471	-0.227558369775065	0.380250756674525	-0.598442911107324	0.549544440634368	0.679800002866904	No	NoChange
AT1G06260	0	NA	NA	NA	NA	NA	No	NoChange
AT1G06265	84.4448224095843	-0.585572952417639	0.375630594347	-1.55890643954496	0.119018525984134	0.212500207885134	No	NoChange
AT1G06270	336.847161042579	-0.230018361995265	0.1852391831327	-1.24173707800518	0.214333584975079	0.338544915807824	No	NoChange
AT1G06280	1.13741591991182	5.55397734590872	5.28544222354047	1.05080655714525	0.293347443604944	0.430403990031525	No	NoChange
AT1G06290	8604.99476848276	1.06870813563407	0.156586905863375	6.82501598547799	8.79155253199193e-12	1.07372780307702e-10	Yes	Up
AT1G06310	374.982478586667	0.0946056555128642	0.185204093204491	0.510818383524638	0.609478235288227	0.729003847446725	No	NoChange
AT1G06320	84.5327645398231	-0.114355061184688	0.420929299393175	-0.271672847077992	0.785873581182875	0.864256264981765	No	NoChange
AT1G06330	39.0127129601521	-2.86472728618958	0.686894739815106	-4.17054771297374	3.03868423191644e-05	0.000141173752763159	Yes	Down
AT1G06340	0.552854936177768	0	6.00582262377304	0	1	NA	No	NoChange
AT1G06350	1.66907894770042	3.3007370875386	3.32524165201929	0.992630741749007	0.32088993771435	0.459519711094807	No	NoChange
AT1G06360	0.141528165247726	2.10475650647228	5.97985740942055	0.351974363662332	0.724857488636922	NA	No	NoChange
AT1G06380	835.96315571254	0.355995541899928	0.19629246226256	1.8135976175374	0.0697396975155522	0.137966734578312	No	NoChange
AT1G06390	2982.08808587494	-0.73514139067977	0.166624406075743	-4.41196705808868	1.02435701450325e-05	5.19630448158023e-05	Yes	Down
AT1G06400	3766.99132988716	-0.486469402899505	0.254549205288013	-1.91110163690781	0.0559915208478092	0.114947209721054	No	NoChange
AT1G06410	10948.3106080075	0.323353626031416	0.132975627946487	2.431675871924	0.0150291499246867	0.037306191659341	Yes	Up
AT1G06420	106.815390963483	0.291467785878631	0.564857883976874	0.516001978810238	0.605853027157884	0.726361045546773	No	NoChange
AT1G06430	2048.49495858115	-0.979416219835675	0.327136898863941	-2.99390323511938	0.00275433282885	0.00843701037308726	Yes	Down
AT1G06440	190.586803849365	-0.038618772465529	0.27431476520129	-0.140782696976558	0.888041612725838	0.93438811560955	No	NoChange
AT1G06450	182.68352046301	-0.183181872521648	0.306543090702786	-0.597572994066455	0.55012488834648	0.680257467683104	No	NoChange
AT1G06460	150.908819538821	-0.549961448228355	0.418765192703672	-1.31329312419124	0.18908419455116	0.30708969524794	No	NoChange
AT1G06470	1638.05243648416	0.313191531511588	0.188447774392428	1.66195399505961	0.0965219990807791	0.179767591524947	No	NoChange
AT1G06475	141.955041987237	-0.292745599765995	0.33996007205675	-0.861117595354334	0.389173279248942	0.530229990047465	No	NoChange
AT1G06480	0.0497127043608904	1.25497899410904	6.00582262393133	0.208960382730642	0.834479165858425	NA	No	NoChange
AT1G06490	615.840740927091	0.730731570727126	0.151801289989638	4.81373755636072	1.4813332088428e-06	8.72574524103163e-06	Yes	Up
AT1G06500	358.937067138007	-0.0547158289734584	0.406266006478135	-0.134679811012943	0.892865036217087	0.937387013942724	No	NoChange
AT1G06510	290.549703909067	-0.429928078315134	0.207336020439386	-2.0735812204943	0.0381182207890653	0.0833018660563797	No	NoChange
AT1G06515	1292.06326074888	-0.032601051347293	0.219184171614168	-0.148738164381144	0.881760245357741	0.930286603033795	No	NoChange
AT1G06520	19.0654715550813	-0.773458572217882	0.953849528854728	-0.810881117849439	0.417433944751088	0.557834425846235	No	NoChange
AT1G06530	4089.90467504094	0.91934310086443	0.362264552168357	2.53776720731202	0.0111562165992345	0.0287960211564121	Yes	Up
AT1G06540	148.180627323629	-0.415382564299903	0.822039957108704	-0.505307023956469	0.613343210201473	0.732130271608845	No	NoChange
AT1G06550	6164.71549565148	-0.651063955414765	0.265142189000783	-2.45552757133209	0.0140677960853114	0.0352189159351416	Yes	Down
AT1G06560	1298.20255384049	-0.147481219649599	0.156972772227516	-0.939533764720926	0.347456765012802	0.488242383424041	No	NoChange
AT1G06570	1880.34508579755	-1.56266816798427	0.293186546006666	-5.32994501033053	9.82425086895569e-08	6.99820582049133e-07	Yes	Down
AT1G06580	159.782933597955	-0.468279536464082	0.253179467289372	-1.84959523565495	0.0643719100207847	0.129286878421696	No	NoChange
AT1G06590	1141.05539250757	-0.166029322564928	0.208008236228147	-0.798186290964095	0.424762391694301	0.564978828408881	No	NoChange
AT1G06610	0	NA	NA	NA	NA	NA	No	NoChange
AT1G06620	2764.10277820954	-0.268599951306064	0.121745551708608	-2.20624037212418	0.0273671739024438	0.0626155227095649	No	NoChange
AT1G06630	1006.3593491648	-0.215833332490593	0.34951861455985	-0.617515987703237	0.53689443923889	0.668195487657289	No	NoChange
AT1G06640	6909.99605790296	-0.839803138354377	0.147123347066957	-5.70815682960349	1.14206165588264e-08	9.43524995559273e-08	Yes	Down
AT1G06645	19.0826618842307	-5.12686728551581	1.05846162550451	-4.8436968917717	1.27445306908505e-06	7.58748795855803e-06	Yes	Down
AT1G06650	699.565780874325	-1.59102576854314	0.249590859748357	-6.37453539022722	1.83518436397985e-10	1.90208517579403e-09	Yes	Down
AT1G06660	599.086003986823	1.22951145056118	0.291528755857907	4.21746200282366	2.47067436070754e-05	0.000116565935801476	Yes	Up
AT1G06670	5795.26664111998	-0.179153256175931	0.128100722484058	-1.39853431504437	0.161952675515119	0.271992701413843	No	NoChange
AT1G06680	1077.92646290958	-2.1688531347148	0.63148670907232	-3.43451905409211	0.00059360633792973	0.00213829568996425	Yes	Down
AT1G06690	742.092725503809	-0.537382610294177	0.503439161582919	-1.06742313928168	0.285780804165925	0.422236369895122	No	NoChange
AT1G06700	6435.07153571019	0.685205111863356	0.129878859973519	5.27572471765662	1.32232461507339e-07	9.17020859881491e-07	Yes	Up
AT1G06710	497.279051462261	0.105094365831119	0.233537496973419	0.450010671490072	0.652702745874515	0.764638718219826	No	NoChange
AT1G06720	5525.367673886	0.0982399574449001	0.186239786468438	0.527491785228979	0.597852119571352	0.719835367654378	No	NoChange
AT1G06730	1064.64154463394	0.625428992428859	0.146574523189115	4.26696931240849	1.98146403363904e-05	9.50385841292329e-05	Yes	Up
AT1G06750	113.940561492896	0.612672043191525	0.363173922994789	1.68699348824204	0.0916046040789616	0.172226927952546	No	NoChange
AT1G06760	11104.6223666556	-0.0241316006993931	0.246134234619115	-0.0980424390647485	0.921898594177323	0.95633191139763	No	NoChange
AT1G06770	624.522577829545	0.235448987432828	0.19071762742443	1.23454234730412	0.217000876997462	0.341669244392773	No	NoChange
AT1G06780	3846.90118529696	0.780283083597449	0.188767026425375	4.13357723736733	3.57160191540424e-05	0.000163862508802912	Yes	Up
AT1G06790	737.60043651231	-0.156206295714129	0.16461443850382	-0.948922203507102	0.34266018089685	0.48289574025338	No	NoChange
AT1G06800	1481.13765568119	2.52423441295989	0.338028378159257	7.46752218469255	8.1718952669654e-14	1.27278385162121e-12	Yes	Up
AT1G06810	1.50143650796299	1.22829069928303	2.81962972941771	0.435621275541269	0.663111531918841	0.77293145854897	No	NoChange
AT1G06820	1339.07713139879	0.160212742533598	0.111670115897514	1.43469666209207	0.151373555807834	0.257525913566383	No	NoChange
AT1G06830	35.5526367051938	3.11600547627682	0.721903841620811	4.31637192743121	1.58614639514177e-05	7.75456906132562e-05	Yes	Up
AT1G06840	2977.83884219409	-0.350591299267188	0.135848516416466	-2.58075177054119	0.0098585440434484	0.0258920204191097	Yes	Down
AT1G06850	1853.12040891519	0.964007147646986	0.202389721761044	4.7631230442876	1.90619526393845e-06	1.10485674652579e-05	Yes	Up
AT1G06860	4.82211202566402	-1.45221670246098	1.67919123128519	-0.864831042113948	0.387131530533061	0.528363749279634	No	NoChange
AT1G06870	4084.49440454693	0.239549244765597	0.21175872255326	1.13123672960082	0.257955466461816	0.390135026003584	No	NoChange
AT1G06880	0.54218295315263	-0.668373205987801	3.93589126156116	-0.169814957164922	0.86515566366057	NA	No	NoChange
AT1G06890	3599.44713049248	-0.466959537977932	0.245589993140303	-1.90137852119717	0.0572524508124823	0.117202417929772	No	NoChange
AT1G06900	4753.35675613315	-0.422962333657954	0.145022199123881	-2.916535097476	0.00353942899107531	0.0105429209476812	Yes	Down
AT1G06910	342.421158445796	-0.334959362341334	0.213666757738624	-1.56767185446361	0.11695773342453	0.209511370692603	No	NoChange
AT1G06920	0.267844680552212	0	6.00582262381097	0	1	NA	No	NoChange
AT1G06923	147.310279820967	-1.43361833402171	0.256466333113107	-5.58988899876171	2.27214811482646e-08	1.79582396236648e-07	Yes	Down
AT1G06925	0.211635405707734	0	6.00582262385785	0	1	NA	No	NoChange
AT1G06930	303.449181044917	-0.48833106794758	0.206620417309015	-2.36342116770216	0.0181070785281945	0.0438951312566331	Yes	Down
AT1G06950	5739.06979048498	0.202800240194969	0.108515029406628	1.86886776240954	0.0616412144038576	0.124682247035994	No	NoChange
AT1G06960	765.581400624956	0.0783316348266135	0.150582933203999	0.520189327966505	0.602931622832647	0.72403870148673	No	NoChange
AT1G06970	7.51241990258427	-1.6111340679996	1.31645369793108	-1.22384408242511	0.221011051156518	0.346881469470741	No	NoChange
AT1G06980	166.998332196097	0.252620639192	0.442601021875365	0.570763795622544	0.568159767563371	0.694970122277101	No	NoChange
AT1G06990	38.5844798977949	1.70973181101989	0.667517500541497	2.56132881854474	0.0104272613414503	0.0271449267162631	Yes	Up
AT1G07000	1754.77762433241	1.61253090821049	0.179919525701125	8.96251200044381	3.1736444026807e-19	8.83164295215365e-18	Yes	Up
AT1G07010	231.905546618762	-1.21847069428387	0.474725483533071	-2.56668482428116	0.010267589040212	0.0267812360209237	Yes	Down
AT1G07020	1216.40741476995	-0.146930104326507	0.285513543275726	-0.514616934246841	0.606820729231291	0.7270624910899	No	NoChange
AT1G07025	0.642031395587455	3.44396551856209	5.90774685061001	0.582957531128213	0.559921889963574	NA	No	NoChange
AT1G07030	3441.73775652473	0.783956823356572	0.137726829019949	5.69211408507069	1.25475965292554e-08	1.03139976950282e-07	Yes	Up
AT1G07040	1602.19915109539	0.00142638698320424	0.254237492572263	0.00561045095580784	0.995523531287652	1	No	NoChange
AT1G07050	20.2376540173777	4.46947866874176	1.51149564177188	2.95699077471525	0.00310657412331227	0.00939470864187884	Yes	Up
AT1G07051	0.663836620374154	2.18482146340938	5.97500163467756	0.365660395928458	0.71461850191449	NA	No	NoChange
AT1G07060	45.8315034587803	4.77981140173437	0.646682173344808	7.3912836919749	1.45417980815693e-13	2.20174023808728e-12	Yes	Up
AT1G07070	2684.99173397033	0.0720475049812658	0.155542748080075	0.463200669080214	0.643220536697596	0.756727385580027	No	NoChange
AT1G07080	3402.93858797889	0.269926562947798	0.18557869063631	1.45451270306023	0.145804214193031	0.249887462654451	No	NoChange
AT1G07090	400.36566034264	-1.8864845148852	0.416170545725025	-4.53296018726816	5.81627809214336e-06	3.08138413236647e-05	Yes	Down
AT1G07100	0.657953894007732	0	6.00582262383051	0	1	NA	No	NoChange
AT1G07110	2325.16442794475	-0.115066186230971	0.161603190514833	-0.712029173832491	0.476446710622682	0.61343522843695	No	NoChange
AT1G07119	5.0492710033954	-1.16177640125882	1.46315504977969	-0.794021386478313	0.427182981094756	0.567304970001318	No	NoChange
AT1G07120	0.757805931624556	-2.77269558523218	4.60277859566417	-0.602396037003402	0.546910547342743	NA	No	NoChange
AT1G07128	2.249065452071	3.74311993004509	2.18120405657914	1.71607966652857	0.0861474622597013	0.163762770691597	No	NoChange
AT1G07130	20.3010898885554	-0.0129631730809801	0.659906007108716	-0.0196439689006263	0.984327388480073	0.995503996811968	No	NoChange
AT1G07135	162.285727779552	4.8710117024744	0.592706398330906	8.21825395540092	2.0648735304908e-16	4.18517744375566e-15	Yes	Up
AT1G07140	14571.7823025846	0.465011731341651	0.239711373375874	1.93988180365768	0.0523940559693091	0.108790838507107	No	NoChange
AT1G07150	558.349442324013	-0.278922472404608	0.473497161255618	-0.589068943232865	0.555815025928982	0.685286807679931	No	NoChange
AT1G07160	228.947230050836	1.10428941207252	0.325002328880854	3.39778922777306	0.000679327366582078	0.00240977327517183	Yes	Up
AT1G07170	775.617784776453	-0.140577007518645	0.135711742142705	-1.03584999572715	0.300272128999749	0.437803253753583	No	NoChange
AT1G07175	137.831359815154	-1.92546271984649	0.442658497407722	-4.3497701526624	1.362802990407e-05	6.7480203663975e-05	Yes	Down
AT1G07180	76.2953541014047	-3.09886624298536	0.453904501011611	-6.82713265913635	8.66285836699765e-12	1.05857715157707e-10	Yes	Down
AT1G07190	0	NA	NA	NA	NA	NA	No	NoChange
AT1G07200	2273.85825391057	0.0326224120619214	0.175837605700315	0.185525797692677	0.852816647847199	0.911459840217076	No	NoChange
AT1G07210	3881.09074998104	0.405362101211908	0.217691773823347	1.86209195732335	0.0625901294814218	0.126232100869926	No	NoChange
AT1G07220	1077.66214381187	0.650955960952819	0.127339782669497	5.11196067172768	3.18832213562114e-07	2.08848380742411e-06	Yes	Up
AT1G07230	1012.35685942144	-0.638669905159447	0.165859506094468	-3.85066807564036	0.000117796057257985	0.000491848690275879	Yes	Down
AT1G07240	1306.21439226662	-1.4968735101681	0.161591765409945	-9.2633031539117	1.98203642148051e-20	6.09910856715229e-19	Yes	Down
AT1G07250	1674.16346975873	-0.446227280972993	0.19837789768611	-2.24938002760293	0.0244883281855755	0.0569139597683714	No	NoChange
AT1G07260	694.471435960573	-0.289631508155811	0.176893283342976	-1.63732337758833	0.101562918753342	0.187081123707843	No	NoChange
AT1G07270	114.212432584448	0.55341259618066	0.215101970551219	2.57279184733868	0.0100881860698442	0.0263978447055987	Yes	Up
AT1G07280	246.04939383066	-1.0582129391526	0.248671988830167	-4.25545693397464	2.08622519047655e-05	9.96858901786386e-05	Yes	Down
AT1G07290	468.852786978521	-0.494406331092745	0.277251146711984	-1.78324359324056	0.0745466590415781	0.145919176142986	No	NoChange
AT1G07300	218.034804429374	0.047727508064487	0.354585536994092	0.134600831351117	0.892927484267214	0.937409415113307	No	NoChange
AT1G07310	2519.36266785431	0.984896992313164	0.184088862032901	5.35011722836951	8.78972758515173e-08	6.30262164769276e-07	Yes	Up
AT1G07320	868.28918696875	-0.173569974181258	0.201247487622576	-0.862470265997929	0.388428788512014	0.529500402681351	No	NoChange
AT1G07330	1.19085530349657	-2.08824512171625	2.34451168540438	-0.890695122023278	0.373092752427987	0.514251401853531	No	NoChange
AT1G07340	0.181624380221374	1.25503020740417	6.00582262390251	0.208968910005648	0.834472509015172	NA	No	NoChange
AT1G07350	4811.91421343122	0.505501100638752	0.269385235143626	1.87649891193642	0.0605868039677637	0.12286555532488	No	NoChange
AT1G07360	4368.75987060629	0.735296676189372	0.217981956180299	3.37319973209703	0.000743000351709854	0.0026136831255304	Yes	Up
AT1G07370	1652.64714796968	0.030066419987194	0.195755540942277	0.153591667660941	0.877931707222997	0.928098778479816	No	NoChange
AT1G07380	1087.72673319783	-1.10657600134419	0.163023647285579	-6.7878250779516	1.13836550240382e-11	1.36976307049139e-10	Yes	Down
AT1G07390	99.4752224849636	-0.343963657117595	0.256620607865653	-1.34035867180889	0.180128765117554	0.295914704770206	No	NoChange
AT1G07400	135.984237861994	-0.0904256440257037	0.686810269490571	-0.131660296944563	0.895252990513496	0.93907253149732	No	NoChange
AT1G07410	589.233284565416	0.588840777475385	0.195237534059633	3.01602240732836	0.00256114332644532	0.00791775369105834	Yes	Up
AT1G07420	2073.76355633534	-0.599504285221649	0.337840305841507	-1.77451972087338	0.0759772230158298	0.148083822481148	No	NoChange
AT1G07430	9.13358385905934	6.38562004927635	1.55021498288449	4.11918354536517	3.80217201760362e-05	0.000173567820511307	Yes	Up
AT1G07440	5.21047071071859	0.0626123006049225	1.98100518676307	0.0316063284555201	0.974785996535028	0.988991472304834	No	NoChange
AT1G07450	0.243960234982477	1.25506283864008	6.00582262390901	0.208974343272095	0.834468267525329	NA	No	NoChange
AT1G07460	8.39123774572326	-3.80104700683798	1.5104598151928	-2.51648337056409	0.0118532493677137	0.0303751171142514	Yes	Down
AT1G07470	2390.31336582046	0.746408320185434	0.103742438323901	7.19482144669693	6.25425557555193e-13	8.80305775516883e-12	Yes	Up
AT1G07473	3.99475703825248	-0.0164746923469267	1.63410617952401	-0.010081775929472	0.991956042908222	0.9995494968291	No	NoChange
AT1G07476	0.564706024758998	0.34945635585381	5.71540931774483	0.0611428397208298	0.951245451788534	NA	No	NoChange
AT1G07480	2042.250138662	1.09037734278539	0.146373955976661	7.44925786496641	9.38667450839771e-14	1.45305466490485e-12	Yes	Up
AT1G07485	0.192896046838191	0.293266041371815	6.0058226239085	0.0488302868293772	0.961054545557482	NA	No	NoChange
AT1G07490	0	NA	NA	NA	NA	NA	No	NoChange
AT1G07500	204.299511123824	-1.51796093598607	0.543397717139302	-2.79346211459504	0.00521471369672906	0.0148720673403881	Yes	Down
AT1G07510	4189.98189550654	1.09382970592114	0.182825652043734	5.98291155367781	2.19183801396162e-09	1.99055786742012e-08	Yes	Up
AT1G07520	1282.89717052961	-0.381041630496309	0.218272132838975	-1.74571818005468	0.0808599344354174	0.155775808981526	No	NoChange
AT1G07530	2075.46355130223	-0.765908322947157	0.182002930534876	-4.20821972863998	2.57390519798855e-05	0.00012103564925662	Yes	Down
AT1G07540	0.428243366323933	0	6.00582262380438	0	1	NA	No	NoChange
AT1G07550	79.390080647834	0.277466147208349	0.519074100763779	0.534540534386282	0.592967613073046	0.715881162349319	No	NoChange
AT1G07560	1594.67857135839	2.03475828048457	0.203466256265596	10.0004704358863	1.51674797668667e-23	6.06752409901922e-22	Yes	Up
AT1G07570	610.509309105761	-1.15330585789349	0.196815401202027	-5.85983541353881	4.63326151002145e-09	4.0323522500576e-08	Yes	Down
AT1G07580	0.192198584580159	0	6.005822623857	0	1	NA	No	NoChange
AT1G07590	29259.7822257347	1.29368744480745	0.730646495924641	1.77060651357846	0.0766261580488784	0.149093749964206	No	NoChange
AT1G07600	0	NA	NA	NA	NA	NA	No	NoChange
AT1G07610	37391.3084078809	1.75999042652632	0.256901300312055	6.85084281157191	7.34161520901076e-12	9.07012062356092e-11	Yes	Up
AT1G07615	956.806372895431	0.202813936250657	0.218891078245595	0.926551862580256	0.354159257946914	0.49527993865106	No	NoChange
AT1G07620	77.3535177573407	-2.43116921087444	0.570183339750196	-4.26383768410273	2.00945440948882e-05	9.62798475418451e-05	Yes	Down
AT1G07630	1459.51063735231	-0.636625128928548	0.162272512372539	-3.92318526175898	8.73859020745769e-05	0.0003733508223917	Yes	Down
AT1G07640	1736.95015479339	0.933729436699784	0.282930745879611	3.30020490985131	0.000966142580708481	0.00330830201611575	Yes	Up
AT1G07645	1.80210423866736	0	5.22628957832605	0	1	1	No	NoChange
AT1G07650	1070.63403376504	-1.73431412141131	0.216315250360745	-8.01753051862515	1.07892282511495e-15	2.03318993870009e-14	Yes	Down
AT1G07660	1323.84185912502	0.640140612173314	0.146000498788593	4.38450976184834	1.16247270224377e-05	5.82821076441564e-05	Yes	Up
AT1G07670	7289.69855642594	-0.217353798826108	0.13891695337687	-1.56463119541965	0.117669409935168	0.210554648461249	No	NoChange
AT1G07680	0.790023563358776	-0.502531021803686	3.77641157494455	-0.133071041604109	0.894137196888523	NA	No	NoChange
AT1G07690	324.922602242813	7.16670216966643	0.55184627587426	12.9867727354192	1.45431352504641e-38	1.68331253797503e-36	Yes	Up
AT1G07700	583.418852000927	-0.678558402968399	0.41898735833426	-1.61951999140523	0.105335428683845	0.192630151518849	No	NoChange
AT1G07702	0	NA	NA	NA	NA	NA	No	NoChange
AT1G07705	1232.71658510724	-0.0159299907466898	0.185114299210177	-0.0860548904901346	0.931422782715199	0.962141084147502	No	NoChange
AT1G07710	149.166640766934	0.462363417813835	0.26439685575933	1.74874779235161	0.0803346248297216	0.154892412332403	No	NoChange
AT1G07720	30.9169175397502	0.726566427949755	1.43526701594742	0.506223873242254	0.612699497584354	0.731492431222495	No	NoChange
AT1G07725	4.09435978168233	1.54757254227285	1.65065494561885	0.937550604613277	0.348475406126933	0.489433839436004	No	NoChange
AT1G07728	0.462568766981812	0	6.00582262383515	0	1	NA	No	NoChange
AT1G07730	0	NA	NA	NA	NA	NA	No	NoChange
AT1G07740	234.190523225617	0.213935196315097	0.188042608251046	1.13769532503763	0.2552477262086	0.387107326438876	No	NoChange
AT1G07745	319.652718694755	0.0342716730203424	0.203121026147407	0.168725383434559	0.866012651929268	0.919462400595144	No	NoChange
AT1G07747	0.0309819441531561	0	6.00582262393083	0	1	NA	No	NoChange
AT1G07750	7078.35774905319	1.3434359449114	0.205994139142035	6.52171926107609	6.95060202408339e-11	7.55782676934427e-10	Yes	Up
AT1G07760	0.0380120022775797	0	6.00582262393133	0	1	NA	No	NoChange
AT1G07770	15697.6473247748	-0.210428112491137	0.135435816878775	-1.5537109557916	0.120253378576843	0.214203385540908	No	NoChange
AT1G07780	834.115653128293	-0.000729475839428131	0.180466881755519	-0.00404215905063603	0.996774832483886	1	No	NoChange
AT1G07790	5050.29445782801	0.304649331328346	0.229837768741439	1.32549725398295	0.185006279609392	0.301950122217891	No	NoChange
AT1G07795	69.9690688616731	-0.794095815525329	0.416869833390456	-1.90490112721001	0.056792924709761	0.116414263685003	No	NoChange
AT1G07810	4094.49897517366	-0.385862323994741	0.166388618289405	-2.31904278045989	0.0203927168082758	0.0486497937499797	Yes	Down
AT1G07820	6027.08106254173	0.420252995546165	0.109501803424967	3.8378636917531	0.000124109338574274	0.000515847819571746	Yes	Up
AT1G07830	2007.14387089083	-0.303459828034943	0.209985445246708	-1.44514696091633	0.148416610651721	0.253611777284214	No	NoChange
AT1G07840	1965.23203341044	-0.174700438330813	0.225368578002831	-0.775176556905013	0.438235338766652	0.578478765460068	No	NoChange
AT1G07850	2.52623572577766	-2.88490585248072	2.29283727619645	-1.25822529249282	0.208310290353948	0.331118246124135	No	NoChange
AT1G07860	0	NA	NA	NA	NA	NA	No	NoChange
AT1G07870	957.767804129439	-0.655423692200252	0.177528229363728	-3.69194068205001	0.000222549377160819	0.000879779975385055	Yes	Down
AT1G07880	65.9152015221891	-0.982295512648112	0.472434312053899	-2.07922135963749	0.0375970092977465	0.0822969190752824	No	NoChange
AT1G07885	6.24568224114577	-0.0750731197276859	0.968144693763716	-0.0775432848119376	0.938191358610993	0.96689895408126	No	NoChange
AT1G07890	44164.5649584047	0.0876818118608569	0.270031035381607	0.324710127252393	0.745400469217632	0.837180693463383	No	NoChange
AT1G07900	0.81308327399741	0	6.00582262368579	0	1	NA	No	NoChange
AT1G07901	106.764071572579	0.0503636185017009	0.342211385142498	0.147171078135607	0.882996988297975	0.930927377805179	No	NoChange
AT1G07910	1567.64884793379	-0.636941174909772	0.0855133385218444	-7.44844238243681	9.44486617134979e-14	1.46107081709035e-12	Yes	Down
AT1G07920	25133.6190911278	0.150032402657134	0.104334695461448	1.4379914753532	0.150436472902132	0.256199302047533	No	NoChange
AT1G07930	27593.6258919318	0.16526615890626	0.134607905255825	1.22775968166334	0.219537194971362	0.344995666418815	No	NoChange
AT1G07940	21356.2230002899	0.138944072707966	0.14636596744813	0.949292210002339	0.34247201444336	0.482707304225252	No	NoChange
AT1G07950	1007.35307895143	0.252351796303096	0.15100751646187	1.67112076415623	0.0946978267960704	0.176904788350319	No	NoChange
AT1G07960	2547.29654678818	0.388814160811404	0.123751598174568	3.14189203652086	0.00167859919731169	0.00542298369185338	Yes	Up
AT1G07970	1220.37072515519	0.0424456031774062	0.114532074836338	0.370600141821053	0.71093537641536	0.810568493261625	No	NoChange
AT1G07980	972.960220095506	0.367090514291533	0.243431385877086	1.50798350413568	0.131558748973571	0.230311139661832	No	NoChange
AT1G07985	681.116965891746	-0.170410254294873	0.418135228709752	-0.407548186792851	0.683605410287932	0.789683903206111	No	NoChange
AT1G07990	4612.46820273656	0.566574467042284	0.138184861720064	4.10011965123977	4.12936585278182e-05	0.000187304157897615	Yes	Up
AT1G08000	745.89032881527	0.366388926538152	0.228986387678802	1.60004675497167	0.109588211586105	0.198729950738538	No	NoChange
AT1G08005	2.11295953510096	-2.28549777161861	2.74703660451703	-0.831986646213779	0.405416482094813	0.546483011629577	No	NoChange
AT1G08010	1466.21631040696	-0.00626100577718438	0.243809061408579	-0.0256799552117224	0.979512612008357	0.992174784728113	No	NoChange
AT1G08030	1429.31650537882	-0.319671676955824	0.104017341230845	-3.07325368225263	0.00211738406670589	0.00667966124640672	Yes	Down
AT1G08032	0	NA	NA	NA	NA	NA	No	NoChange
AT1G08035	7.01035011656644	-0.372914323010022	1.4926110078709	-0.249840260485522	0.802710883454769	0.876138699178386	No	NoChange
AT1G08040	1363.64322268036	0.950069226234976	0.125208679109627	7.58788634295182	3.25165934519956e-14	5.26593298219036e-13	Yes	Up
AT1G08050	2018.70553315301	2.44306753676588	0.198042979951403	12.3360471417132	5.79308567801079e-35	5.39158937265315e-33	Yes	Up
AT1G08060	1669.47976128497	1.00647662513161	0.137901929371982	7.29849560274608	2.91003015088858e-13	4.26442850260677e-12	Yes	Up
AT1G08065	0	NA	NA	NA	NA	NA	No	NoChange
AT1G08070	57.7420534180191	-0.1830197821735	0.506293081630768	-0.361489794772613	0.71773333255245	0.815921599803618	No	NoChange
AT1G08080	1.68592516520028	0	6.0058226238232	0	1	1	No	NoChange
AT1G08090	4253.98015824744	6.42831243780505	0.735349161791587	8.74185050016684	2.29322818990139e-18	5.80357260667385e-17	Yes	Up
AT1G08100	158.821675953399	11.0002553074132	1.24708521455186	8.82077277402901	1.1367247917954e-18	2.96223985171643e-17	Yes	Up
AT1G08110	3046.4513700326	-0.423739057196832	0.122884521123506	-3.44827040316128	0.000564188905055401	0.00204622799635331	Yes	Down
AT1G08115	79.4735675997115	1.27505868397034	0.570148646694598	2.23636185293505	0.0253280778187497	0.0585909333897871	No	NoChange
AT1G08120	3.79418931060181	-0.546686220561043	2.075450974502	-0.263405990927932	0.792237673515141	0.868824712942105	No	NoChange
AT1G08125	1541.56841957329	-0.0939219352330578	0.305674279093961	-0.307261492564728	0.758644343358976	0.846270158860691	No	NoChange
AT1G08130	2963.67153633722	0.767803669702664	0.13306446252792	5.7701632360448	7.91947804374722e-09	6.68814586494533e-08	Yes	Up
AT1G08135	0.236862819721141	3.26396633202326	5.92999240792028	0.550416612281628	0.582033657076464	NA	No	NoChange
AT1G08140	12.6014554604809	7.86481222216693	1.78991561168791	4.39395699484979	1.11305843933654e-05	5.60387691184629e-05	Yes	Up
AT1G08150	0.538886279101643	4.57956167767826	5.90564965064338	0.775454344329307	0.438071233550755	NA	No	NoChange
AT1G08160	911.689015729404	-0.0412955315935189	0.21272336179686	-0.194127862801237	0.846075765247203	0.906418887388025	No	NoChange
AT1G08165	1.07361958934625	4.06893615225626	3.4611983666666	1.17558594486884	0.23976037473887	0.369018971636566	No	NoChange
AT1G08170	0.318621681777787	0	6.00582262384474	0	1	NA	No	NoChange
AT1G08180	145.022975213385	-1.219339679601	0.374988971742199	-3.25166810622709	0.00114729906884672	0.00385908148220133	Yes	Down
AT1G08190	12893.8479097919	0.83134810603315	0.149502555687884	5.56076183586288	2.68599538970894e-08	2.10467583766815e-07	Yes	Up
AT1G08200	13680.934135782	-0.678676596091421	0.156336022363085	-4.34114023008222	1.41745219877206e-05	7.00189450528609e-05	Yes	Down
AT1G08210	760.239375007949	-0.0491191678527559	0.171478646542786	-0.28644480722852	0.774537460501888	0.856889049923995	No	NoChange
AT1G08220	765.128687194102	-0.196781971578182	0.226138157511699	-0.87018473018204	0.384199459332962	0.525657571607587	No	NoChange
AT1G08230	565.397980466737	-1.55629918527433	0.294292610766619	-5.28827136101121	1.23477704958001e-07	8.6207551391682e-07	Yes	Down
AT1G08240	0	NA	NA	NA	NA	NA	No	NoChange
AT1G08250	569.117416699769	-0.778592313615121	0.361811098396271	-2.15193043294203	0.0314028339125094	0.0705674010912623	No	NoChange
AT1G08260	1831.65322907618	-0.080293382588079	0.113418735627359	-0.707937556735651	0.478984035636821	0.61545103012458	No	NoChange
AT1G08270	110.291619475036	-0.114079402526921	0.343489842335083	-0.3321187076491	0.739799624471848	0.832374964828139	No	NoChange
AT1G08280	604.352915479349	0.162772266348337	0.223238054632837	0.729142110721448	0.465914737730015	0.604380905712619	No	NoChange
AT1G08290	53.8277910890126	0.988369999170319	0.577984036479455	1.71002992606951	0.0872603393127504	0.165374845431609	No	NoChange
AT1G08300	508.525054212655	2.22079608856525	0.228899247218305	9.70206811753836	2.95448259808417e-22	1.07274064015152e-20	Yes	Up
AT1G08310	401.988544985838	0.318773725363231	0.256618357267176	1.24220936007062	0.214159327087	0.338293105385367	No	NoChange
AT1G08315	2163.60773920003	2.62009259477619	0.311180874173018	8.41983814634893	3.77004784835709e-17	8.54519195211116e-16	Yes	Up
AT1G08320	3165.91363061155	-0.642781045106637	0.248592048544806	-2.58568626337532	0.00971853467532536	0.0255950597905716	Yes	Down
AT1G08340	1271.83867487239	-0.427483106555311	0.276831678982887	-1.54419865575333	0.122540214409468	0.217563028028085	No	NoChange
AT1G08350	921.147724321466	-0.146070040459701	0.181579622818488	-0.80444070866761	0.421142498763963	0.56146223922107	No	NoChange
AT1G08360	21867.7447880491	-0.0609934415424589	0.164596437529423	-0.370563558105903	0.710962628946255	0.810568493261625	No	NoChange
AT1G08370	3811.04105876057	0.498180878650452	0.247915808531161	2.00947604592885	0.0444866725570721	0.0949709865786309	No	NoChange
AT1G08380	384.415536663037	-1.56168562384489	0.872124728030947	-1.79066774929179	0.073346628012779	0.143953332066396	No	NoChange
AT1G08390	142.520611655076	0.443336040456668	0.242511361669375	1.82810420676737	0.067533913730315	0.134442841005644	No	NoChange
AT1G08400	490.909723599922	0.247795608756184	0.221089932269652	1.12079101120697	0.262376831225733	0.394846654277267	No	NoChange
AT1G08410	1819.70957056673	-0.175981930407295	0.210822829007405	-0.834738492201495	0.403864963919018	0.545014182126186	No	NoChange
AT1G08420	5726.59414544654	0.54833164130795	0.093018857758139	5.89484384697222	3.75035869132646e-09	3.30687079967618e-08	Yes	Up
AT1G08430	147.61796582544	0.720687896052491	0.350610608377416	2.05552221990016	0.0398285917497444	0.0865298719746633	No	NoChange
AT1G08440	26.1684445434372	2.6539124443157	0.960826815206763	2.76211321573555	0.00574285607022712	0.0161764798163457	Yes	Up
AT1G08450	2527.03918305339	-0.367520439241596	0.227708585790506	-1.61399465007314	0.106528586725287	0.194263022593569	No	NoChange
AT1G08460	1754.23703766026	0.891298633251167	0.260715144411711	3.41866842934013	0.000629283577917734	0.00225151798896598	Yes	Up
AT1G08465	0.47127666820658	-0.66833476657597	6.00582262383841	-0.111281136396404	0.911393413464993	NA	No	NoChange
AT1G08470	877.499270507092	-0.674500899192437	0.151806660852608	-4.44315747019378	8.86482357574225e-06	4.54441787711499e-05	Yes	Down
AT1G08480	5736.25032074659	0.0607979724845488	0.159429478090194	0.381347121077281	0.702945692930223	0.804525808873912	No	NoChange
AT1G08490	886.209359691042	-0.529018899666179	0.282756495467716	-1.87093456081747	0.0613541519099943	0.124167690765216	No	NoChange
AT1G08500	656.93447762455	-1.99688564651525	0.230748090842295	-8.65396389294516	4.97409516457017e-18	1.21174484981334e-16	Yes	Down
AT1G08510	7191.71119946952	0.0799217890002327	0.216708996390954	0.368797744123414	0.712278486265819	0.811622309921203	No	NoChange
AT1G08520	1232.14520681793	-1.14901644577911	0.319064845369504	-3.60120039062422	0.000316751307584782	0.00121244977598593	Yes	Down
AT1G08530	466.857167715275	0.0736345629254862	0.20865222397561	0.352905718053087	0.724159123918609	0.820241237076753	No	NoChange
AT1G08540	637.739918241853	0.540301276069937	0.219799229104971	2.45815819404854	0.0139651643192237	0.0349965575125771	Yes	Up
AT1G08550	311.226688423272	1.57339071022633	0.426138749728958	3.69220285934353	0.000222320018278104	0.000879025673101671	Yes	Up
AT1G08560	2148.95477744408	0.189800273305747	0.230295445172064	0.824159909736552	0.409848703011948	0.550375154657152	No	NoChange
AT1G08570	2571.8054721946	-0.353243107986888	0.290060001386889	-1.21782771253498	0.22328945085956	0.349591187757463	No	NoChange
AT1G08580	2923.22282692301	-0.0665065329352285	0.165199244853999	-0.402583758745423	0.687254459565516	0.792344386216331	No	NoChange
AT1G08590	461.886953819085	-1.11009262529507	0.336860507142631	-3.29540745132537	0.000982790694069267	0.00336278412457494	Yes	Down
AT1G08592	0	NA	NA	NA	NA	NA	No	NoChange
AT1G08600	3843.54427070868	0.397450076955139	0.149743096746837	2.65421301942946	0.00794936258046542	0.0215607666896363	Yes	Up
AT1G08610	295.119460711744	-0.133653355054076	0.232257236277573	-0.575453997456275	0.564984294096585	0.692525522906582	No	NoChange
AT1G08620	2687.14735799171	0.0125888595615802	0.0782208687587109	0.160939909788183	0.872140728539605	0.924225165783338	No	NoChange
AT1G08630	54.8823022040464	-5.74847271896821	1.30875356707453	-4.39232630465171	1.12144216765344e-05	5.6423486996544e-05	Yes	Down
AT1G08640	1175.63882846197	-0.357972018003496	0.277156221216207	-1.29158932977458	0.19649940118778	0.316595096392825	No	NoChange
AT1G08650	5032.212309138	0.619070894026663	0.289878198245777	2.13562419586235	0.0327100576112832	0.0730513940893712	No	NoChange
AT1G08660	2517.85368866198	-0.59224356284367	0.160564050596072	-3.6885190716418	0.000225563121069267	0.000889842610142115	Yes	Down
AT1G08670	521.343598996775	1.64348954809879	0.216875938851729	7.57801698427408	3.50876475513644e-14	5.6662077865879e-13	Yes	Up
AT1G08680	3496.16582261178	1.33886943382984	0.160639193901072	8.33463740271484	7.77360516318379e-17	1.68013028370537e-15	Yes	Up
AT1G08695	0	NA	NA	NA	NA	NA	No	NoChange
AT1G08700	1252.83880887778	-0.181919272462502	0.149724956010386	-1.21502304832791	0.224357300848661	0.350764265342886	No	NoChange
AT1G08710	918.421504658302	0.802391199001288	0.246857575769924	3.2504216105125	0.00115234032050577	0.00387375261509251	Yes	Up
AT1G08720	1228.66447891918	-0.958063021185384	0.228876265209216	-4.18594309160724	2.83984498534827e-05	0.000132692920811294	Yes	Down
AT1G08730	172.71339372104	-0.0787826892550798	0.262668558668232	-0.299931935723558	0.764229073923527	0.849507694808378	No	NoChange
AT1G08750	655.585715538481	-0.143527951965829	0.358173178361603	-0.400722222200923	0.688624647912264	0.793271659174267	No	NoChange
AT1G08760	1742.96617720965	-0.873809363945719	0.154183270608588	-5.66734225118355	1.45029472058505e-08	1.18063620916745e-07	Yes	Down
AT1G08770	1093.72741220494	1.35460541948464	0.191587201150074	7.07043795907616	1.54445474285202e-12	2.07595554673768e-11	Yes	Up
AT1G08780	1823.31960581514	0.227550065171629	0.223176523870857	1.01959678027472	0.307919732632233	0.446044453559506	No	NoChange
AT1G08790	0.326638608781433	-0.668324071595077	6.00582262379689	-0.111279355628482	0.911394825542019	NA	No	NoChange
AT1G08800	2227.71698421595	-1.29906920510122	0.113642854950849	-11.4311560164788	2.92192682179638e-30	1.85587118079669e-28	Yes	Down
AT1G08810	8.26607275993935	0.250296899665553	1.56821611421781	0.15960612660226	0.873191352525505	0.924908683062506	No	NoChange
AT1G08820	3356.88256295237	-0.647637451895611	0.122275927982473	-5.29652452924702	1.18027490214843e-07	8.27571596518713e-07	Yes	Down
AT1G08830	6175.52158267053	-0.0973023609120827	0.257772320429767	-0.377474046669777	0.705821348087048	0.806701698197571	No	NoChange
AT1G08840	914.867077718514	-0.100761058189615	0.142102914523981	-0.709071017488601	0.478280407288139	0.614789438355271	No	NoChange
AT1G08845	432.73488182783	0.501587047738269	0.222452111345491	2.25480911241725	0.0241453130654201	0.056231378665888	No	NoChange
AT1G08860	16.3667344126553	5.96455801374659	1.51711141664532	3.93152272687762	8.44095148244378e-05	0.000361854814255843	Yes	Up
AT1G08870	0	NA	NA	NA	NA	NA	No	NoChange
AT1G08880	3207.26107464924	0.0641305681379085	0.151361961887299	0.423690122262413	0.671791819877519	0.780068089669867	No	NoChange
AT1G08890	1066.59520716536	-1.76944608336712	0.319501014009248	-5.53815482825324	3.05674978881284e-08	2.36913693693101e-07	Yes	Down
AT1G08900	81.5979536187463	-3.57284310064494	0.736312584164072	-4.85234556285786	1.22009787881478e-06	7.28099236658849e-06	Yes	Down
AT1G08910	1453.67254792363	-0.899810052250125	0.244410605329703	-3.68155077000978	0.000231819613541396	0.00091278722638075	Yes	Down
AT1G08920	2599.55143000292	1.0948533256293	0.301798565694121	3.62776185867946	0.000285888764976431	0.00110357806314417	Yes	Up
AT1G08930	5443.20639769727	-0.283907512674117	0.257896728710428	-1.10085736292101	0.270958741275979	0.404878382536271	No	NoChange
AT1G08940	1790.02927898108	0.93472544890579	0.177101059153013	5.27792128051701	1.30657567579296e-07	9.07479091057906e-07	Yes	Up
AT1G08950	0.387970005742013	0	6.00582262377356	0	1	NA	No	NoChange
AT1G08960	744.384745040137	0.056737629031147	0.143623718254996	0.395043588346687	0.69281071980513	0.796966503531257	No	NoChange
AT1G08970	2341.27475032234	-0.182776178990355	0.203267638726762	-0.899189758562836	0.368551594489468	0.509769790288131	No	NoChange
AT1G08980	183.72057703821	0.0513958414918959	0.283205469154928	0.18147898642374	0.855991625691112	0.913503406890975	No	NoChange
AT1G08985	1.0569623169282	4.24232131235304	3.87449469628855	1.0949353773582	0.273544948782648	0.407698014389303	No	NoChange
AT1G08990	6802.64297867809	3.10656303038506	0.205758116017499	15.0981311965398	1.66588221992855e-51	3.98676219488822e-49	Yes	Up
AT1G09000	2203.60758447044	2.41406605506813	0.165176971688187	14.6150279327392	2.25261995917955e-48	4.54550799196568e-46	Yes	Up
AT1G09010	2378.36877835126	-0.966653109060627	0.264286187320229	-3.65759981201498	0.000254588131071371	0.000992497617488357	Yes	Down
AT1G09020	4506.83996344823	0.674855110019311	0.12420151894651	5.43354957124117	5.52439272785445e-08	4.08586451445142e-07	Yes	Up
AT1G09026	0	NA	NA	NA	NA	NA	No	NoChange
AT1G09030	1.10985099991383	4.40597946023401	5.48871709157524	0.802733933398909	0.422128535266198	0.562164166635899	No	NoChange
AT1G09040	299.55323073419	0.963424421713052	0.177772279931709	5.41942997008956	5.97893642326766e-08	4.40917556026355e-07	Yes	Up
AT1G09050	309.437060167548	0.926327232751958	0.185126747964392	5.00374604392734	5.62268202510172e-07	3.55344776985503e-06	Yes	Up
AT1G09060	1676.19489684655	-0.0728551070139296	0.157757791521759	-0.461816220366403	0.644213117927227	0.757456170524243	No	NoChange
AT1G09070	8263.54052266776	1.8116988053526	0.203920569510222	8.88433574751164	6.43038162009195e-19	1.72703841815473e-17	Yes	Up
AT1G09080	265.589276283292	7.1492329116555	1.79605280290935	3.98052490443197	6.87632598404927e-05	0.000299168069239251	Yes	Up
AT1G09090	4649.57361403839	3.00361619741472	0.29267309037172	10.262700248936	1.03763860966132e-24	4.40600290083749e-23	Yes	Up
AT1G09100	2363.21805376007	-0.233595225908237	0.17177191379593	-1.35991513831391	0.173856779888844	0.287684411405392	No	NoChange
AT1G09110	0.0309819441531561	0	6.00582262393083	0	1	NA	No	NoChange
AT1G09130	3483.3441011652	0.810448989674142	0.151617338105158	5.34535825389597	9.02383923996591e-08	6.45830453075024e-07	Yes	Up
AT1G09140	4317.29527156911	0.497959450009815	0.182942748379601	2.72194145119413	0.00648996395337397	0.0180380494959572	Yes	Up
AT1G09150	2611.03758750842	-0.127886205629812	0.12637990203395	-1.01191885396031	0.311576853733022	0.449884461678088	No	NoChange
AT1G09155	244.020060038967	-0.765908896338302	0.360235613719093	-2.1261331949693	0.0334921706518646	0.0745498316286427	No	NoChange
AT1G09157	0.456818719529304	1.25509325616817	6.00582262381808	0.208979407948327	0.834464313780479	NA	No	NoChange
AT1G09160	1855.25777279504	-0.204321305458309	0.101504152083657	-2.01293544415712	0.0441214211796829	0.0942971830292557	No	NoChange
AT1G09170	2463.88555568514	2.32835733808095	0.19585255204738	11.8883175824928	1.36120918746211e-32	1.01764891450856e-30	Yes	Up
AT1G09176	18.11001180031	-0.135282784605059	0.66237624285074	-0.204238582022247	0.838167062640631	0.900994029904378	No	NoChange
AT1G09180	21.5999981825202	1.56772809839478	0.863012543393243	1.81657625998192	0.0692820212373062	0.13719753653812	No	NoChange
AT1G09190	224.506209383685	0.344194516543131	0.42206508393342	0.815501043903994	0.414785567276946	0.555141192994596	No	NoChange
AT1G09195	509.824236914537	-0.815571249648225	0.165040512400025	-4.94164273842926	7.74670705735736e-07	4.77277531266854e-06	Yes	Down
AT1G09200	5291.96623675474	0.580157241422687	0.187563164139459	3.09312995483122	0.00198057384378367	0.00628721213781918	Yes	Up
AT1G09210	26136.9375459334	0.164687508452102	0.194224001164263	0.847925629504561	0.39647939005365	0.537678306887316	No	NoChange
AT1G09220	68.7609311829142	-0.405729403317717	0.355951690255855	-1.13984401373704	0.254351293211179	0.386235894232906	No	NoChange
AT1G09230	1253.61032062771	0.619392006851583	0.165466592681454	3.74330550242246	0.000181615192978939	0.000730368541500134	Yes	Up
AT1G09240	0.578069393913762	1.25508976969069	6.00582262383432	0.208978827431536	0.834464766961312	NA	No	NoChange
AT1G09245	0	NA	NA	NA	NA	NA	No	NoChange
AT1G09250	2425.17195196281	1.30669709474715	0.252764523677424	5.16962220701015	2.3456770333122e-07	1.56896825208521e-06	Yes	Up
AT1G09260	0.0480496461450397	0	6.00582262393133	0	1	NA	No	NoChange
AT1G09270	7209.91924916586	0.623081024865104	0.113167761721484	5.50581734044158	3.67459380660547e-08	2.80979503615754e-07	Yes	Up
AT1G09280	1516.19304652784	-0.385747927563523	0.172572514696889	-2.23528021389188	0.0253989582079885	0.058731066327812	No	NoChange
AT1G09290	488.176400397417	-0.150587597812356	0.181365202658054	-0.830300386211758	0.406368969779517	0.547177562323227	No	NoChange
AT1G09300	1057.41075330145	0.401999449809218	0.201054808915197	1.99945204980786	0.0455594650477039	0.0969073621285209	No	NoChange
AT1G09310	350.081950817605	0.483800071750597	1.1351240537244	0.426208985848924	0.669955570313521	0.77845122881619	No	NoChange
AT1G09320	822.661723883544	1.06492058519992	0.180150011083072	5.91129902683635	3.39420212447586e-09	3.01029159246591e-08	Yes	Up
AT1G09330	2459.59825810182	0.32597436242499	0.254996321780852	1.27834927244612	0.201126301807612	0.322281872238282	No	NoChange
AT1G09340	329.010854556748	-0.487060000935459	0.316037904741955	-1.54114425398796	0.123281681372124	0.218658128395082	No	NoChange
AT1G09350	206.539908185545	-2.15732185251852	0.420349071418049	-5.13221510217875	2.86351973013843e-07	1.89148252858101e-06	Yes	Down
AT1G09360	0	NA	NA	NA	NA	NA	No	NoChange
AT1G09370	0.898211754494765	0	4.03352324894386	0	1	NA	No	NoChange
AT1G09380	12.2545343214459	1.08000715436071	0.965565443624979	1.11852299757755	0.263343690031601	0.396066408554882	No	NoChange
AT1G09390	227.881248901074	-0.69016332810494	0.378507252818102	-1.82338204345218	0.068245548018258	0.135536414262855	No	NoChange
AT1G09400	86.2924042068614	3.99383279782478	0.62594438929117	6.3804914081065	1.76520630465461e-10	1.83539599447033e-09	Yes	Up
AT1G09410	78.9280209025468	0.197378642015047	0.354352240592767	0.557012541207213	0.577518860623762	0.702638250724282	No	NoChange
AT1G09415	218.03284223928	0.243937631101717	0.510074099240988	0.478239595903236	0.632479683239521	0.748096365661767	No	NoChange
AT1G09420	293.468897128097	0.0902279527487237	0.23398944738449	0.385606931241056	0.699787799136326	0.802119408631504	No	NoChange
AT1G09421	0	NA	NA	NA	NA	NA	No	NoChange
AT1G09430	5425.06166029106	0.0529218256025876	0.104198897559646	0.507892375466775	0.611528822072336	0.730515517649487	No	NoChange
AT1G09440	287.453382486481	0.0904153752805817	0.230876012299672	0.391618749734921	0.695339932028066	0.799230826197397	No	NoChange
AT1G09450	483.27197078067	0.430279857292577	0.203354497500465	2.1159102089276	0.034352445001835	0.0761956090051165	No	NoChange
AT1G09460	2389.62669803667	-0.380620719182519	0.457987563327225	-0.831072172391222	0.405932858981739	0.546855786984617	No	NoChange
AT1G09470	467.679352272827	0.428849802646509	0.227129155263242	1.88813189636299	0.0590082457744727	0.120251234696007	No	NoChange
AT1G09480	204.344828013842	-1.57325072701951	0.300873623754222	-5.22894199693844	1.70482836763337e-07	1.16248494135096e-06	Yes	Down
AT1G09483	0.273363126619125	-2.56225377279247	5.93335099223893	-0.431839238255752	0.665858258928292	NA	No	NoChange
AT1G09490	465.870227742192	-0.433688216615592	0.199655350122036	-2.17218429834465	0.0298417645355509	0.0674917590695926	No	NoChange
AT1G09500	3.34716188318918	-3.80519036464577	2.04806162577708	-1.85794720078406	0.0631765125757592	0.127218250604675	No	NoChange
AT1G09510	0.448568936234861	0	6.00582262380911	0	1	NA	No	NoChange
AT1G09520	700.192212954479	0.0138609377686397	0.211786744377318	0.0654476171744967	0.947817612296405	0.972267332937747	No	NoChange
AT1G09530	117.112988810825	-1.33149833477981	0.372578202242828	-3.57374190643608	0.00035191581844431	0.00133384050734162	Yes	Down
AT1G09540	438.329844864362	-1.92727438800014	0.25084035883079	-7.68327073435668	1.5507737403017e-14	2.60772439722414e-13	Yes	Down
AT1G09550	1.3720400306673	4.69651312692839	4.65374099173551	1.00919091442107	0.31288308310348	0.451370369538501	No	NoChange
AT1G09560	21619.9800843617	-1.25430912127161	0.281748790010494	-4.45187048088084	8.51255083092108e-06	4.37267817181037e-05	Yes	Down
AT1G09570	6163.85083769492	-0.966456435095264	0.168629494439701	-5.73124196515251	9.9697925863522e-09	8.31948189171103e-08	Yes	Down
AT1G09575	281.383433993914	0.683026704414416	0.17653662007135	3.86903694054162	0.000109266088255074	0.000458499327271293	Yes	Up
AT1G09580	1063.25970819085	0.263044187062188	0.144818394272128	1.81637276386245	0.0693132102464233	0.137230165845181	No	NoChange
AT1G09590	23916.4734173139	0.302383978155662	0.213157336889905	1.41859521500704	0.156017061708721	0.263811719768799	No	NoChange
AT1G09600	241.681022295404	-0.0141629006624989	0.328426561460916	-0.0431234934211749	0.965603091674653	0.983232474134878	No	NoChange
AT1G09610	69.7615873720691	-1.02960418211182	0.459320832096892	-2.24157954563365	0.0249885591702701	0.0578959106599488	No	NoChange
AT1G09620	7929.70051846384	-0.324038170102826	0.123314711442609	-2.62773327133505	0.00859558846590188	0.0230692806261176	Yes	Down
AT1G09625	0	NA	NA	NA	NA	NA	No	NoChange
AT1G09630	1799.02864503354	-0.074996538750064	0.169777761269582	-0.441733582709814	0.658682005150433	0.76923262901102	No	NoChange
AT1G09640	19827.4547640399	-0.209031080741757	0.156138473752799	-1.33875447682867	0.180650615104061	0.296662929462383	No	NoChange
AT1G09645	961.192469422241	-0.369659899705331	0.19093909985118	-1.93600943962471	0.0528665448499446	0.109607470055322	No	NoChange
AT1G09650	22.782855737586	1.233393827343	0.771124100606989	1.59947513814201	0.109715068528564	0.198880912042953	No	NoChange
AT1G09660	3234.23425786425	-0.229533947313163	0.186876774180618	-1.22826364228289	0.219348014684152	0.344745894046597	No	NoChange
AT1G09665	0.305053433484789	-2.96029228146367	5.92273341551901	-0.499818592831982	0.617202817592201	NA	No	NoChange
AT1G09680	98.7442468913694	0.0982629654268097	0.315432954313562	0.311517753877833	0.755407048230587	0.843897482423881	No	NoChange
AT1G09690	26414.8774698965	0.153292972254507	0.165498558885166	0.926249589646711	0.354316286845657	0.495408386844167	No	NoChange
AT1G09700	794.175862747597	0.351323005653218	0.218052446156658	1.61118580344112	0.107139231117696	0.195158072211671	No	NoChange
AT1G09710	493.522941558237	0.0919934417270436	0.191051114113276	0.481512197162587	0.630152513031063	0.746350384486511	No	NoChange
AT1G09720	0.577904245774082	1.19133248990658	5.84491701446267	0.203823679097367	0.838491288012536	NA	No	NoChange
AT1G09730	3065.91976342901	0.375111682040097	0.118976884674648	3.15281143111008	0.00161706228282559	0.00524051366870226	Yes	Up
AT1G09740	6023.04389383867	0.131548672024035	0.195544708678155	0.672729387122152	0.501119468177604	0.636114575148123	No	NoChange
AT1G09750	418.680527393975	-1.11063325858573	0.470864669428998	-2.35871011501576	0.0183385748670846	0.0443761205687427	Yes	Down
AT1G09760	3020.30352807127	-0.237709103842966	0.151852227653698	-1.56539754151692	0.117489724527278	0.210282629409027	No	NoChange
AT1G09770	9547.17892028921	0.0397957474173638	0.256150061105851	0.155361069388614	0.876536673584938	0.927031040402771	No	NoChange
AT1G09780	22931.6672242254	0.53100805614105	0.173287876513958	3.06431163462425	0.00218171515946154	0.00686171987117821	Yes	Up
AT1G09790	18.2733462825664	0.525195142722196	1.05877215637668	0.496041702229412	0.619864988880564	0.737729603656486	No	NoChange
AT1G09794	406.65068871027	0.425476536527323	0.236717954747362	1.7973986678848	0.0722723520784229	0.142236679793906	No	NoChange
AT1G09795	966.728917023585	0.871450030933293	0.158959852391598	5.48220206437079	4.20064046478019e-08	3.17688238401054e-07	Yes	Up
AT1G09800	399.122469440084	-0.0569726483119578	0.212666633356595	-0.267896507377475	0.788778982180047	0.866292092166488	No	NoChange
AT1G09810	695.450829847021	-0.604202093041339	0.214831512582511	-2.81244630165363	0.00491662320296551	0.0141106157676551	Yes	Down
AT1G09812	50.4132746173289	-3.60574054752515	0.537634329744362	-6.70667840210211	1.99104393050931e-11	2.32223957562523e-10	Yes	Down
AT1G09815	1827.75366112396	1.35284284663619	0.144505081683826	9.36190499927319	7.83117884445154e-21	2.50795702262899e-19	Yes	Up
AT1G09820	306.239757352861	0.136272376955072	0.185639837090629	0.734068608822059	0.462906924276511	0.601950595229712	No	NoChange
AT1G09830	1907.86539421304	0.0705501060069811	0.189979911140909	0.371355611144874	0.710372682669699	0.810205321286182	No	NoChange
AT1G09840	3756.53511408015	-0.970078568400114	0.104158661094395	-9.31347002935234	1.2372274471375e-20	3.90197237200958e-19	Yes	Down
AT1G09850	1841.92740220416	-0.123574461231352	0.112004434617659	-1.10329971891907	0.269897028647102	0.403659454756082	No	NoChange
AT1G09860	14.930309975124	-0.620189964589492	0.684471346078865	-0.906086088398555	0.364890288058641	0.506123798846355	No	NoChange
AT1G09870	1967.1319717035	-0.547777596693644	0.158396963707811	-3.45825818797959	0.000543680085493527	0.00198003406954534	Yes	Down
AT1G09880	95.3316876231603	0.163375655860404	0.270178365575995	0.604695551814827	0.545381304263652	0.676115070941108	No	NoChange
AT1G09890	137.023334661813	-2.65422434076752	0.305700541201919	-8.68243258690984	3.87392821799695e-18	9.591021848726e-17	Yes	Down
AT1G09900	468.048540306337	-0.131569417460305	0.14720248244111	-0.893798903920939	0.371429495750495	0.512640600575194	No	NoChange
AT1G09910	793.598819817049	-0.44429805130821	0.172152124526241	-2.58084558950933	0.0098558653884815	0.0258920204191097	Yes	Down
AT1G09920	3122.5020707509	0.582141615412697	0.106590737847114	5.46146529398903	4.72220573922776e-08	3.53963626778012e-07	Yes	Up
AT1G09930	3.88478334253713	6.21832253117762	2.22636903512869	2.79303315535835	0.00522163396419065	0.0148885454109635	Yes	Up
AT1G09932	204.961072333346	1.13502240548197	0.339417624630078	3.3440290754465	0.000825710831328206	0.00287097565964406	Yes	Up
AT1G09935	0.828215950917124	3.68755373061967	5.91965197866685	0.622934210306419	0.533327755866465	NA	No	NoChange
AT1G09940	2175.1961652696	1.17819933102662	0.154274567175715	7.63702891925592	2.22291585050858e-14	3.66235023289716e-13	Yes	Up
AT1G09950	19.572211985071	-0.139655717664602	0.825680443750686	-0.16914015430741	0.865686401343419	0.919265185276051	No	NoChange
AT1G09960	617.885040820729	-1.23743751390058	0.176425290870742	-7.01394628736757	2.3168837228469e-12	3.04844677716993e-11	Yes	Down
AT1G09970	15306.9650778734	-0.228403403975675	0.154247776763558	-1.48075653839594	0.138671461812286	0.240409457696554	No	NoChange
AT1G09980	2752.77218150621	0.458850509153416	0.226780052776431	2.02332834627995	0.0430393062565707	0.0923653892952776	No	NoChange
AT1G09995	468.050319268115	-0.172755056168458	0.368849901178406	-0.468361400169929	0.639526166673171	0.754131006859248	No	NoChange
AT1G10000	46.9909191572642	0.0165132259032561	0.519154533000987	0.0318079200961627	0.974625230510356	0.98898155427427	No	NoChange
AT1G10010	0.749001938458346	-2.0355143304574	5.95270148613761	-0.341947993729841	0.732390030492308	NA	No	NoChange
AT1G10020	1268.26628789438	0.00644796851927056	0.124659581534871	0.0517246122590815	0.958748125739507	0.97896980713413	No	NoChange
AT1G10030	1307.5760862773	-0.319157229724737	0.336759997542537	-0.947729041613451	0.343267412343318	0.483487771712419	No	NoChange
AT1G10040	493.813088951204	-0.532770753651195	0.233129019486622	-2.28530431271242	0.0222949902365203	0.0525121751237615	No	NoChange
AT1G10050	2701.58523143662	0.452090599076064	0.118619513706655	3.81126667062622	0.00013825651918449	0.00056853474309193	Yes	Up
AT1G10060	51.7677873005361	2.27939300446674	0.495931580870316	4.59618441815422	4.3029788390453e-06	2.33555161837445e-05	Yes	Up
AT1G10070	442.044498010869	-3.15954748062805	0.70077596905566	-4.508641306416	6.52441076651965e-06	3.4262923606214e-05	Yes	Down
AT1G10090	1625.38411387629	0.418083731483352	0.332323071294927	1.25806411771007	0.208368568896996	0.33118779506408	No	NoChange
AT1G10095	214.757448845434	-0.46780047517722	0.223368449842326	-2.09429968962688	0.0362332919776738	0.0798175561467412	No	NoChange
AT1G10100	0.734203110380733	-1.60071032772645	4.17810670995862	-0.383118584288696	0.701631840724569	NA	No	NoChange
AT1G10110	67.6029232947355	1.61325152603627	0.440446096676339	3.66276722216422	0.000249505252981167	0.000974849002480562	Yes	Up
AT1G10120	2643.62564114103	-0.683671038961636	0.233270890846948	-2.93080305253432	0.00338087048713224	0.0101070481164161	Yes	Down
AT1G10130	3730.78591682909	-0.506103898105614	0.156405349722516	-3.23584774436111	0.00121282056798436	0.00405197576427537	Yes	Down
AT1G10140	1108.35005394764	-1.01223558526904	0.623267758861542	-1.62407820856639	0.104359118105848	0.19128590120977	No	NoChange
AT1G10150	714.428829623065	1.30542382309302	0.307853333062791	4.24040828177996	2.2311358847718e-05	0.000106187352211577	Yes	Up
AT1G10155	13.350297394512	-0.735062777493964	0.923986228410487	-0.795534343361888	0.426302741707882	0.566498928633553	No	NoChange
AT1G10170	5103.10231322669	0.461653631549931	0.122048190140915	3.78255204781744	0.000155228621427413	0.000632057683176406	Yes	Up
AT1G10180	1405.87222885441	-0.360997264638946	0.13558730734295	-2.6624709326652	0.00775692688388987	0.0211015803873129	Yes	Down
AT1G10190	3.06665847692698	5.57475775634465	3.51112732551167	1.58774013002569	0.112345114581159	0.202760396517298	No	NoChange
AT1G10200	4865.88503862878	0.551167775142957	0.214715799192034	2.56696422534801	0.0102593196327275	0.0267688529883799	Yes	Up
AT1G10210	355.00881137659	-1.45440242826366	0.271105433309657	-5.36471147224273	8.10787181360197e-08	5.83940913119874e-07	Yes	Down
AT1G10220	410.235374897346	2.84543346783121	0.381144500018696	7.46549790877641	8.29852093297425e-14	1.29074266243983e-12	Yes	Up
AT1G10230	518.618504191599	0.940591980371027	0.310044431000557	3.03373286640114	0.00241548211601197	0.00751197807000885	Yes	Up
AT1G10240	514.62160451824	-0.153280260133023	0.190291858973927	-0.805500881433002	0.420530697926558	0.560910977184646	No	NoChange
AT1G10250	0.22291240269723	0	6.0058226238497	0	1	NA	No	NoChange
AT1G10270	2063.43731052149	0.659692134523016	0.254814777127968	2.58890846896104	0.0096280682628683	0.0253949349369489	Yes	Up
AT1G10280	425.8559314717	0.393602505232448	0.242699253593904	1.62177056337818	0.104852483524178	0.191989587193312	No	NoChange
AT1G10290	9819.64956278187	0.45651685812015	0.11025068918723	4.14071659311701	3.46222513958738e-05	0.000159132549149106	Yes	Up
AT1G10300	375.432449617226	-0.151715481435293	0.240779796884112	-0.630100545804156	0.528628802618438	0.660409487031867	No	NoChange
AT1G10310	775.959141028702	1.05513634215808	0.213926177350414	4.93224511009585	8.12898196487994e-07	4.98673787363983e-06	Yes	Up
AT1G10320	1947.61655101557	0.0852909027486061	0.279443733738759	0.305216730421807	0.760201090944783	0.847191027813433	No	NoChange
AT1G10330	96.0145354405894	0.0376507566980307	0.361383090525803	0.104185164400608	0.917022406990893	0.953136962651613	No	NoChange
AT1G10340	71.5787222449654	-9.33298175132049	1.28613452207119	-7.25661397867669	3.96900299908128e-13	5.7384525955981e-12	Yes	Down
AT1G10350	760.744205410242	-0.67575536450419	0.163179102361307	-4.14118814680049	3.4551139561972e-05	0.000158849757373	Yes	Down
AT1G10360	195.373914536992	-2.21201933373837	0.487673242927159	-4.5358636460372	5.73682370848788e-06	3.04565900351433e-05	Yes	Down
AT1G10370	826.414097874199	-2.54527971358799	0.698486421386342	-3.64399311948852	0.000268440598624155	0.00104109134489814	Yes	Down
AT1G10380	1206.7819129632	-0.805640615141969	0.22896774477107	-3.51857688927965	0.000433868068549714	0.00161098513256319	Yes	Down
AT1G10385	91.7093217484806	-0.621111971054094	0.420868712119489	-1.47578556725251	0.140001466460377	0.242164934358749	No	NoChange
AT1G10390	8543.13200678848	0.604335011205065	0.0958702516715177	6.30367606914928	2.90667667745087e-10	2.94438212346667e-09	Yes	Up
AT1G10400	492.567727313026	0.105213890859637	0.272268897367168	0.386433749418506	0.699175459197187	0.801780266576859	No	NoChange
AT1G10410	4810.57343275808	0.672679019556765	0.147496034486545	4.56065833836453	5.09934937743368e-06	2.73267601655095e-05	Yes	Up
AT1G10417	353.930518474169	2.05585473599954	0.232780524699317	8.83172996819682	1.03069028206658e-18	2.70135630019336e-17	Yes	Up
AT1G10430	2103.23582496309	-0.168065096363486	0.0862426090263866	-1.9487478203734	0.0513255479175908	0.106976704169735	No	NoChange
AT1G10440	0	NA	NA	NA	NA	NA	No	NoChange
AT1G10450	3038.96298362295	0.610828070891331	0.10422367883192	5.86074179818971	4.6080401097795e-09	4.01193320287102e-08	Yes	Up
AT1G10455	0.337264607280214	-0.668321452732762	6.00582262383321	-0.111278919573919	0.911395171315715	NA	No	NoChange
AT1G10460	69.3709616677015	-0.92750720037061	0.585161523441994	-1.58504474955034	0.112956167320309	0.203606840097841	No	NoChange
AT1G10470	3937.20359039713	0.294814566346078	0.170137598109022	1.73280080136764	0.0831310803851624	0.15927116423558	No	NoChange
AT1G10480	636.360354331093	1.72102009893665	0.326142108842961	5.27690246758455	1.31385767596427e-07	9.1225891374352e-07	Yes	Up
AT1G10490	2893.05527066814	-0.27068177856834	0.177734875377305	-1.52295253249382	0.127770581499284	0.225061784422301	No	NoChange
AT1G10500	947.895788461501	1.04720575377558	0.176989679610646	5.91676167830403	3.28341910475213e-09	2.91885077686386e-08	Yes	Up
AT1G10510	1244.49075940865	-0.236287976480842	0.138568191057365	-1.70521080399342	0.0881551157483051	0.166786670203522	No	NoChange
AT1G10520	244.77965509856	-0.43345807619707	0.24373738183888	-1.77838160452385	0.0753412018488009	0.147183866051778	No	NoChange
AT1G10522	426.170121735219	0.346301325898249	0.210909692474421	1.64194125853295	0.100602178305312	0.185803569554328	No	NoChange
AT1G10530	365.149025777171	-2.09037322246097	0.277125266048243	-7.54306257336015	4.59060744533315e-14	7.32505465139863e-13	Yes	Down
AT1G10540	6.42501528517784	-1.72685371191596	1.23703390688549	-1.39596311976905	0.162725601333394	0.272868742580089	No	NoChange
AT1G10550	55.9709423879968	-2.94616211260316	0.63097322899252	-4.66923472697458	3.02323797447707e-06	1.68877688128432e-05	Yes	Down
AT1G10560	464.585754722452	-0.0722219673411975	0.252064640060303	-0.286521613360443	0.774478641979497	0.856889049923995	No	NoChange
AT1G10570	1183.67722328209	-0.546085977736798	0.158713118758589	-3.44071102633566	0.000580187812080036	0.00209625138504975	Yes	Down
AT1G10580	3956.75669699272	0.657252872506714	0.193228270569845	3.40143225713518	0.000670337403497862	0.00238015376794056	Yes	Up
AT1G10585	0.0309819441531561	0	6.00582262393083	0	1	NA	No	NoChange
AT1G10586	0.037152067116205	0	6.00582262393133	0	1	NA	No	NoChange
AT1G10588	0.0373588375016252	-0.668423578821479	6.00582262393133	-0.111295924085074	0.91138168743605	NA	No	NoChange
AT1G10590	5965.8245859716	0.257783766166022	0.128744124688037	2.00229538078466	0.0452529725217782	0.0963647178667617	No	NoChange
AT1G10600	374.75301739578	-1.44544987605548	0.321500118114901	-4.49595441684686	6.92585738372187e-06	3.62459031589686e-05	Yes	Down
AT1G10610	261.942655504209	-1.32226218325748	0.31889783486963	-4.14635045671616	3.37816639299343e-05	0.000155614040591992	Yes	Down
AT1G10620	35.4154904422026	7.04502778046287	1.32648362457184	5.31105522145955	1.08992295580662e-07	7.69424868058902e-07	Yes	Up
AT1G10630	5938.72451659702	-0.0567428783985673	0.186138190453803	-0.304842752904328	0.760485918165216	0.847412398279981	No	NoChange
AT1G10640	25.7556609089871	-3.27259022979586	0.963946853112091	-3.39499031427961	0.000686310284929209	0.0024311398348541	Yes	Down
AT1G10650	1261.61683449457	0.364460801306524	0.211462879706952	1.72352141336389	0.08479427623929	0.161729743773174	No	NoChange
AT1G10652	0.243166879111293	3.55547896804229	5.92255874938696	0.600328188962299	0.548287535763961	NA	No	NoChange
AT1G10657	9.45032800072389	1.76475410556457	1.02400435574033	1.72338535053271	0.0848188622999376	0.161763106236465	No	NoChange
AT1G10660	1198.14623870241	0.387171690374718	0.303567798756462	1.27540434776261	0.202166160595945	0.323448834823795	No	NoChange
AT1G10670	14430.7100001463	-0.166045876771952	0.0802578899710649	-2.06890408945234	0.0385550877685513	0.0841275704591874	No	NoChange
AT1G10680	126.690034652804	5.23678790639673	0.532310382312113	9.83784664062066	7.73486101161208e-23	2.94933613355817e-21	Yes	Up
AT1G10682	21951.8467717328	0.957421213943877	0.157186625035103	6.09098397354143	1.12218786267314e-09	1.06439798854713e-08	Yes	Up
AT1G10690	334.021888800763	-0.0164460774991716	0.23910522206783	-0.0687817579095202	0.945163338773798	0.97066227314868	No	NoChange
AT1G10700	1241.5628626439	0.00217130185098757	0.181867841363754	0.0119388993386948	0.990474362838341	0.998776454175526	No	NoChange
AT1G10710	23.966742408255	3.33070262220721	0.83300135876982	3.99843600150425	6.37624162170382e-05	0.000278847451971788	Yes	Up
AT1G10717	0	NA	NA	NA	NA	NA	No	NoChange
AT1G10720	2615.35841487243	1.02100964204054	0.154930875056127	6.59009794962212	4.39536500911449e-11	4.90808584416398e-10	Yes	Up
AT1G10730	547.475546317854	-0.13599756319655	0.192754810123276	-0.705546923106993	0.480469941624181	0.616971572444228	No	NoChange
AT1G10740	3358.21046466914	1.00716361134636	0.263110704611205	3.82790815308954	0.000129236961907268	0.000534723499439217	Yes	Up
AT1G10745	0	NA	NA	NA	NA	NA	No	NoChange
AT1G10747	0.0609303107743972	0	6.00582262393039	0	1	NA	No	NoChange
AT1G10750	401.003233148007	0.016694452408483	0.283887569642136	0.0588065635615106	0.953106180544357	0.975359862060732	No	NoChange
AT1G10760	2403.85154876955	-0.94219294715423	0.283183914015266	-3.32714148128993	0.000877418130466049	0.00303456517683708	Yes	Down
AT1G10770	54.5243224152093	3.93787586666325	0.538126313957276	7.31775377737038	2.52155975080396e-13	3.72146313513476e-12	Yes	Up
AT1G10780	545.662051051566	-0.0248365768886029	0.197951391036792	-0.125468059398414	0.900153010093846	0.942893597522155	No	NoChange
AT1G10790	57.5172376663325	-3.02890475053295	0.702454065598082	-4.31189012758305	1.61864867734539e-05	7.9026014146755e-05	Yes	Down
AT1G10800	57.3725053240688	0.26010895281611	0.5029888389218	0.517126688881756	0.605067724008787	0.725839343584194	No	NoChange
AT1G10810	341.683587031544	-0.226065659651511	0.238278583216012	-0.948745189770457	0.342750224433419	0.482908466233985	No	NoChange
AT1G10820	1320.56463436487	-0.544314204172272	0.153108629869631	-3.55508507022592	0.000377856813869491	0.00142319331253216	Yes	Down
AT1G10830	423.176086682995	0.814518396617923	0.17270955632822	4.71611654811968	2.40388767218136e-06	1.36896720032666e-05	Yes	Up
AT1G10840	8802.28928799859	-0.150446999546117	0.0838383819693829	-1.79448834784358	0.0727352567893323	0.142962617473524	No	NoChange
AT1G10850	1614.1883145631	-0.388655604568401	0.139954948326275	-2.77700509497051	0.00548623189761945	0.0155574007871557	Yes	Down
AT1G10865	1815.23667353955	0.449934605173712	0.244593977919981	1.83951628327051	0.0658392851351325	0.131701673800447	No	NoChange
AT1G10870	2107.345771024	-0.431595954513619	0.127273352750984	-3.39109440573988	0.000696141172837556	0.0024613755656756	Yes	Down
AT1G10880	3.31867670302259	2.14715693402955	2.20862777987011	0.972167856258616	0.330967048856004	0.470346565784643	No	NoChange
AT1G10890	5981.42867394503	0.899388387765849	0.235559528597337	3.81809385135616	0.000134486766836313	0.000554032024824139	Yes	Up
AT1G10900	3649.68163595213	0.336452184903309	0.140169184506789	2.40032918852441	0.016380333627444	0.0402741655812857	Yes	Up
AT1G10910	701.879524587357	-0.24588866108202	0.248054922216197	-0.991267010084607	0.321555217346648	0.460154516501711	No	NoChange
AT1G10920	35.0870529726946	-1.96035140483702	0.592104430183073	-3.31082036361541	0.000930229037256817	0.0031997409122839	Yes	Down
AT1G10930	1154.855804175	0.30547924919077	0.144101479516454	2.11988974863988	0.0340153441232121	0.0755153224318452	No	NoChange
AT1G10940	6533.08569396031	1.15422730456474	0.0934626251678887	12.3496135753878	4.89459597980484e-35	4.59286327290165e-33	Yes	Up
AT1G10950	8563.21723477737	-0.341894426653144	0.172698280059065	-1.97972108660382	0.0477348777998983	0.100698555240381	No	NoChange
AT1G10960	1729.08325834745	-1.62309998423293	0.485278458970395	-3.34467758506452	0.000823782729400491	0.00286558257754233	Yes	Down
AT1G10970	446.152195426075	-1.03220140989396	0.247576357595778	-4.16922447651182	3.05637850242565e-05	0.000141966882485862	Yes	Down
AT1G10980	0.470193782135821	0	6.005822623837	0	1	NA	No	NoChange
AT1G10990	426.977531717721	0.603833027237241	0.319475004774765	1.89007909292607	0.0587473828109677	0.119818145310685	No	NoChange
AT1G11000	1999.81733845338	0.115140441914322	0.106610877493483	1.08000651173104	0.280139280468336	0.415814078455865	No	NoChange
AT1G11010	0	NA	NA	NA	NA	NA	No	NoChange
AT1G11020	807.364442277674	0.0883065387701249	0.239892941142978	0.368108116684823	0.712792618941976	0.811964694865111	No	NoChange
AT1G11030	0.0401714859095038	0	6.00582262393133	0	1	NA	No	NoChange
AT1G11040	20.1155588503021	2.48152785522518	1.02990914267569	2.40946288599615	0.0159760208937093	0.0394120121625404	Yes	Up
AT1G11050	583.803255005905	-0.720706856270802	0.235288168028769	-3.06308159185752	0.00219070320053842	0.00688618891352041	Yes	Down
AT1G11060	1291.33099495323	0.235267302223409	0.233792406190205	1.00630857116892	0.31426715869415	0.452927182311411	No	NoChange
AT1G11070	62.6134854823534	-2.9677381390119	0.806874168127978	-3.67806810062755	0.000235007220889323	0.000924380653910357	Yes	Down
AT1G11080	631.423616727507	-0.521089986729776	0.863848988801532	-0.603218842048671	0.54636311465224	0.676974011378343	No	NoChange
AT1G11090	436.791936746918	-0.686145721800272	0.141596177763148	-4.84579268056237	1.26107151376709e-06	7.5117431183169e-06	Yes	Down
AT1G11100	766.56903402329	0.522419901746652	0.267110385044828	1.95582025632952	0.0504863317928611	0.105458898638771	No	NoChange
AT1G11110	4.11161040193611	5.66666043542148	2.13644785885338	2.65237478740191	0.00799277670172814	0.0216641306357103	Yes	Up
AT1G11112	2.78723147804341	2.12293738879324	1.90848814297656	1.11236603518124	0.265980801920843	0.399242593996383	No	NoChange
AT1G11120	224.6558667696	0.386210114713883	0.332035686274161	1.16315845157376	0.24476522033441	0.374774144108596	No	NoChange
AT1G11125	62.3042531447167	-0.360758333014351	0.526115390131627	-0.685701919733035	0.492901095943317	0.628832920589689	No	NoChange
AT1G11130	1183.0744607303	-1.03467474757108	0.171905828952137	-6.01884621294117	1.75664660816791e-09	1.62100590689781e-08	Yes	Down
AT1G11145	0.133245855945273	0	6.0058226239003	0	1	NA	No	NoChange
AT1G11160	1715.66944368243	1.32688471378265	0.184560411328087	7.18943301130757	6.50609312840233e-13	9.11812756692255e-12	Yes	Up
AT1G11170	314.218296547938	-0.332343584599411	0.314772597131458	-1.05582121070283	0.291049905797982	0.427886521728278	No	NoChange
AT1G11175	645.824756134477	0.600986344946553	0.550994558710571	1.09073009060738	0.275391665993482	0.409968059540601	No	NoChange
AT1G11180	330.545152207173	1.07165599074006	0.309285635235932	3.46493942378725	0.000530350924665048	0.00193581907863173	Yes	Up
AT1G11185	128.124632365544	-1.2979268088273	0.600951037357564	-2.15978794967124	0.0307890889308536	0.0693248549226152	No	NoChange
AT1G11190	439.639400117401	-0.12653581906109	0.202557965920707	-0.62468942401714	0.532174915709571	0.663966536879494	No	NoChange
AT1G11200	638.587209519458	-0.358437157519317	0.373896154590873	-0.958654303122022	0.337732926400515	0.477787950600852	No	NoChange
AT1G11210	219.521301360816	-2.35271168978427	0.946696125820485	-2.48518149131033	NA	NA	No	NoChange
AT1G11220	236.791810389383	0.765109022700556	0.355671212891469	2.1511693805088	0.0314628328882026	0.0706813315780094	No	NoChange
AT1G11230	0	NA	NA	NA	NA	NA	No	NoChange
AT1G11240	4225.9516899218	0.3438194463303	0.347973781499782	0.988061355796474	0.323122600200979	0.461904678689908	No	NoChange
AT1G11250	7.34069866657962	2.26288334913931	1.44320500093308	1.56795697608882	0.116891173445843	0.209441500621729	No	NoChange
AT1G11260	3368.06800788459	-2.08401031730967	0.353038348210324	-5.90307066604594	3.5679735027148e-09	3.15336944995747e-08	Yes	Down
AT1G11270	239.50472521373	0.215914338350621	0.263427007293353	0.819636302932971	0.412423471862027	0.55279097139654	No	NoChange
AT1G11280	1769.66053228333	-0.225100333139276	0.103783711026037	-2.16893702213831	0.0300874655287077	0.0679530892418377	No	NoChange
AT1G11290	119.445852798508	0.214817219959993	0.310638414223202	0.691534627155419	0.489229627781212	0.625513848416911	No	NoChange
AT1G11300	189.037783822645	-1.07270363283813	0.344143455607104	-3.11702464585813	0.00182686298877894	0.00584483371266135	Yes	Down
AT1G11310	3883.81589223888	-1.25168064963852	0.121187722467317	-10.3284443684143	5.24035266738732e-25	2.28909045060854e-23	Yes	Down
AT1G11320	269.154174208511	0.727282875705865	0.23058923120715	3.15401925709406	0.00161038459135269	0.00522035676031049	Yes	Up
AT1G11330	437.373620358419	0.136907698872062	0.498265406250358	0.274768621611415	0.783494006847619	0.862305575742823	No	NoChange
AT1G11340	2.11102251438008	-3.40351439829896	2.18684313354555	-1.5563596428523	0.119622596136082	0.213346455775905	No	NoChange
AT1G11350	192.493443661706	-0.86773906612927	0.2926485686365	-2.96512321988184	0.00302561715984726	0.00917177911178373	Yes	Down
AT1G11360	1503.15290819116	-0.592587837288243	0.168503686155901	-3.51676483053301	0.000436840632820464	0.00162096665737546	Yes	Down
AT1G11362	0.663910705257061	0	6.00582262375522	0	1	NA	No	NoChange
AT1G11370	1.8552172344646	4.65253799635155	3.60749150452972	1.28968785941966	0.197159056532463	0.317352873574278	No	NoChange
AT1G11380	1478.18154411235	0.863415374809542	0.288207663222476	2.99580991412795	0.00273717001304295	0.00839222141151073	Yes	Up
AT1G11390	2034.54441134401	0.225994525351429	0.161771266753196	1.39700040611176	0.162413448996165	0.272625802416155	No	NoChange
AT1G11400	2587.03938189978	0.669261593926669	0.248856368579812	2.6893488711824	0.0071591555666475	0.0196654698507043	Yes	Up
AT1G11410	107.785756443123	-0.21288716406548	0.369197846831474	-0.576620816975282	0.564195633524046	0.691729693279669	No	NoChange
AT1G11420	467.80460150496	-0.0930315349504477	0.183042219477365	-0.508251785932655	0.611276777708718	0.730329463015107	No	NoChange
AT1G11430	1128.57850090506	-0.0215210236883329	0.167469243559525	-0.128507320095964	0.897747505657863	0.941039793316351	No	NoChange
AT1G11440	319.732301758797	-2.31515314089975	0.265517025155164	-8.71941503392036	2.79642743978626e-18	7.00704818483585e-17	Yes	Down
AT1G11450	1308.82184083367	0.87435121707594	0.285384848190188	3.06376187320656	0.00218572813315689	0.00687244524162209	Yes	Up
AT1G11460	476.525544921669	2.56615937533885	0.43138427324952	5.94866232838892	2.70342696604048e-09	2.42786694287732e-08	Yes	Up
AT1G11470	0.148030837100616	0	6.0058226238984	0	1	NA	No	NoChange
AT1G11475	1238.06821546147	-0.244518489643605	0.201247903864455	-1.21501136135209	0.224361758180247	0.350764265342886	No	NoChange
AT1G11480	6489.4920246395	0.522808890389375	0.136864370460272	3.81990498061094	0.000133503094017291	0.000550079065735862	Yes	Up
AT1G11490	81.4352189638697	-0.682707976725164	0.287502158969873	-2.37461860867871	0.0175670911992333	0.0427588400432234	Yes	Down
AT1G11500	19.0047516422801	0.452429812403462	0.885673378325258	0.510831445853068	0.609469087885393	0.729003847446725	No	NoChange
AT1G11510	0.338227904995465	2.26100695666701	5.97062128067128	0.378688724402363	0.704919027470572	NA	No	NoChange
AT1G11520	0	NA	NA	NA	NA	NA	No	NoChange
AT1G11530	267.541932868582	-3.96931954472132	0.521050191200476	-7.61792167387213	2.57792639060802e-14	4.22283603151179e-13	Yes	Down
AT1G11540	557.662368132229	1.22890870767708	0.147460149856789	8.33383601515782	7.82643075107275e-17	1.68994577638221e-15	Yes	Up
AT1G11545	4107.8576759928	-0.651427318111437	0.134488265794089	-4.84374836916122	1.27412275716508e-06	7.58748795855803e-06	Yes	Down
AT1G11550	0.40424416252705	-2.86735816313701	5.9075829611763	-0.485369089521185	0.627414554679867	NA	No	NoChange
AT1G11560	6.62779112723775	-0.603055970877186	1.54258331044979	-0.39093899615791	0.695842328402476	0.799566456976076	No	NoChange
AT1G11570	53.4149797266619	0.426250997395793	0.555446367327627	0.767402619710304	0.442842171444758	0.583175696984313	No	NoChange
AT1G11572	1.95840079382351	-3.82127539412419	2.50909839566142	-1.52296753317116	0.127766828330947	0.225061784422301	No	NoChange
AT1G11580	13563.3578022517	0.117322723507382	0.143603300265466	0.816991832990595	0.413933095297962	0.554260522578198	No	NoChange
AT1G11590	0.533163379668119	2.10494481771246	5.92160064226004	0.355468891753747	0.722238345938467	NA	No	NoChange
AT1G11592	1179.80644436229	0.0254941092550381	0.119253463243771	0.213780871109165	0.830717942755966	0.89645198914915	No	NoChange
AT1G11593	0	NA	NA	NA	NA	NA	No	NoChange
AT1G11600	103.973550127327	1.0493192034194	0.269347614613424	3.89578056937839	9.78829783781412e-05	0.00041446915566063	Yes	Up
AT1G11608	0	NA	NA	NA	NA	NA	No	NoChange
AT1G11610	0	NA	NA	NA	NA	NA	No	NoChange
AT1G11620	1.23612127328869	4.09814586570006	4.46708507342653	0.917409406433474	0.358928145471342	0.500139304145536	No	NoChange
AT1G11630	514.53052068706	0.321425315298456	0.225622422180069	1.42461601197565	0.15426822895653	0.261358507813865	No	NoChange
AT1G11640	0.668398201259098	-4.2688007836743	5.90275434347453	-0.723187945030009	0.46956442402041	NA	No	NoChange
AT1G11650	12729.8973018517	0.249817694315984	0.098727364428578	2.53037945215998	0.0113939230127908	0.0293199675587018	Yes	Up
AT1G11655	84.0543410788827	0.0224539691594713	0.394134533295536	0.0569703166371227	0.954568840616465	0.976280950527286	No	NoChange
AT1G11660	4608.24841806196	1.07471775203872	0.0849465817201906	12.651689217805	1.09494974338994e-36	1.14004767346016e-34	Yes	Up
AT1G11670	4913.05997130024	-1.02946956811895	0.195243457013085	-5.27274810571479	1.34395967312627e-07	9.30044566513664e-07	Yes	Down
AT1G11680	9163.23797556795	-0.264834264650125	0.137304242474867	-1.92881341374869	0.0537540299891695	0.111073800798645	No	NoChange
AT1G11684	13.5295345734767	5.07728251166003	1.35677455816124	3.74217107854747	0.000182437241868989	0.000733545051859758	Yes	Up
AT1G11690	37.7272006778023	2.6604174298266	0.693414890466498	3.8366892121927	0.000124704123476823	0.000518036695849611	Yes	Up
AT1G11700	641.216717103711	-0.646929265481366	0.378318778668342	-1.7100109800484	0.0872638426556057	0.165374845431609	No	NoChange
AT1G11710	355.276603615866	0.338374668652381	0.31532147654366	1.07311012355205	0.283221709334092	0.419354177632608	No	NoChange
AT1G11720	596.385152028891	-0.264405784772265	0.152029656547955	-1.73917241396163	0.0820044402244244	0.157568487907418	No	NoChange
AT1G11730	50.7255803922545	0.0738821502736346	0.501974519640824	0.147183068826878	0.882987524169296	0.930927377805179	No	NoChange
AT1G11735	21.1601579962586	-3.70758472278958	1.13824514215678	-3.25728139350046	0.00112484863172797	0.00379251789156604	Yes	Down
AT1G11740	295.298954799408	-1.61073644355512	0.372911830411785	-4.31934927292726	1.56489945953254e-05	7.66878088894499e-05	Yes	Down
AT1G11750	1801.37213888514	-0.147072123591238	0.114029364348244	-1.28977412469022	0.197129094448279	0.317327046354371	No	NoChange
AT1G11755	298.648212508604	-0.535755187113363	0.204817719559611	-2.61576580515259	0.00890275973513587	0.0237798222817876	Yes	Down
AT1G11760	546.175694522949	0.293179548304075	0.177566988071519	1.65109264671422	0.098719658574433	0.183176158961714	No	NoChange
AT1G11765	0	NA	NA	NA	NA	NA	No	NoChange
AT1G11770	0.828087491967115	4.08411379163317	5.91235856301856	0.690775728180468	0.489706490935155	NA	No	NoChange
AT1G11780	654.133268781872	0.0660840960079763	0.272003787202035	0.242952852560436	0.808041921451311	0.880356055852301	No	NoChange
AT1G11785	1.19839653811224	-1.9165823939086	3.77081774060834	-0.508267045969559	0.611266077296406	0.730329463015107	No	NoChange
AT1G11790	1023.34527833487	-0.683303966195189	0.342306704749539	-1.99617464897497	0.0459149158519017	0.0975599101454071	No	NoChange
AT1G11800	778.056033149451	1.50749388911041	0.203670088604088	7.40164596304963	1.34506718494005e-13	2.04060026287445e-12	Yes	Up
AT1G11810	0.612086758206237	-2.68159569165437	5.92985566193663	-0.452219386867604	0.651110943138723	NA	No	NoChange
AT1G11820	1292.06316335725	-0.539235183633742	0.303391557572342	-1.77735724734254	0.0755094801979697	0.147411572557714	No	NoChange
AT1G11840	12839.5627163568	-1.17261683617313	0.126005124621908	-9.30610433259512	1.32607030242292e-20	4.16488361375308e-19	Yes	Down
AT1G11850	0	NA	NA	NA	NA	NA	No	NoChange
AT1G11860	7346.80336123302	-0.674192019851635	0.127064104508815	-5.3059203656125	1.12105895256146e-07	7.89689266660265e-07	Yes	Down
AT1G11870	1115.24757173707	0.619769693390868	0.103215827665763	6.00459936626994	1.9180491981491e-09	1.75997415759339e-08	Yes	Up
AT1G11880	242.420283013636	-0.429886247496933	0.426931092757652	-1.00692185411044	0.313972328979145	0.452626733601976	No	NoChange
AT1G11890	3480.21698622784	0.810481636164424	0.123688758634324	6.55258929843857	5.6547882370753e-11	6.24409110807705e-10	Yes	Up
AT1G11900	150.168368988378	0.655470519368396	0.236313909327873	2.77372805194875	0.00554179829278242	0.0156915540384981	Yes	Up
AT1G11905	1076.93732386981	0.188600615981317	0.170553825043625	1.10581287715521	0.26880752020813	0.402558063561393	No	NoChange
AT1G11910	41647.8560661457	0.750059956213361	0.192733620828316	3.89169234194746	9.95474262837533e-05	0.000420815797946263	Yes	Up
AT1G11915	40.8030164496066	-0.903412019515207	0.498653463369973	-1.81170308817233	0.0700320862118688	0.138433365875405	No	NoChange
AT1G11920	11.082672181969	-3.03084374112666	1.05893354789531	-2.86216613606268	0.00420756290389589	0.0122819883977663	Yes	Down
AT1G11925	1.80077408448332	4.89136560475848	4.89937008884515	0.998366221791472	0.318101806732084	0.45681807514202	No	NoChange
AT1G11930	1915.06477683346	-0.478882397278257	0.205191044333949	-2.33383673655306	0.0196042723905762	0.047054380952623	Yes	Down
AT1G11940	632.885197535821	1.33861817883798	0.171206105192572	7.8187525925685	5.33493460636535e-15	9.42270944185458e-14	Yes	Up
AT1G11950	422.530033111438	-0.261377935729385	0.220682366361013	-1.18440788921847	0.236251638765057	0.364781584837357	No	NoChange
AT1G11960	396.241567559042	-0.73179915497706	0.229150609191813	-3.19352917087163	0.00140545137032658	0.00462506886220041	Yes	Down
AT1G11970	0.997013199450788	0	6.0058226238268	0	1	1	No	NoChange
AT1G11980	0.93731697565204	0	6.0058226238057	0	1	NA	No	NoChange
AT1G11990	1.73674603260824	-3.68736875069704	2.32469644080137	-1.58617214961018	0.112700263651851	0.203306282578284	No	NoChange
AT1G12000	13081.3962561723	-0.21115815000848	0.156936996985741	-1.34549630784425	0.178465012826272	0.29385898486891	No	NoChange
AT1G12010	3911.99482443844	2.02933473610941	0.335934678212331	6.04086111891892	1.53293884767213e-09	1.42495196105259e-08	Yes	Up
AT1G12013	31.6962394270395	-0.770732499992307	0.538158127992059	-1.43216734989772	0.152095933380057	0.258389200112562	No	NoChange
AT1G12015	0.34427803605504	0	6.00582262380848	0	1	NA	No	NoChange
AT1G12020	393.363044989792	0.191135662192773	0.331774377338258	0.576101336475126	0.564546688159707	0.692048469620861	No	NoChange
AT1G12030	13.5733588861474	3.3838422961804	1.15766608660932	2.92298645984466	0.00346691592248339	0.0103512657934354	Yes	Up
AT1G12040	4227.65521956938	-0.021818526960697	0.347752363197864	-0.0627415634506636	0.949972299725193	0.973698074628406	No	NoChange
AT1G12050	1887.2576784358	-0.374850209272549	0.160389877014135	-2.33711887714406	0.0194330037260176	0.0467072152377627	Yes	Down
AT1G12060	118.424272741615	-0.0427760135576132	0.324652144394561	-0.131759528763888	0.895174498756052	0.939033395622004	No	NoChange
AT1G12064	2.47794856883583	1.85528113813749	2.61119689995982	0.710509857822684	0.477388020090534	0.614166272019876	No	NoChange
AT1G12070	19.9455648520883	0.83587666316226	0.627025809419533	1.33308174975456	0.1825049777767	0.298962458838826	No	NoChange
AT1G12080	20661.9333837403	0.696142207672394	0.436320517198426	1.59548354989644	0.110604145698937	0.20014250696192	No	NoChange
AT1G12090	8642.58478231249	-0.0940120003616913	0.255065537351977	-0.368579782818562	0.712440967171253	0.811726324560981	No	NoChange
AT1G12100	13.2275684527976	0.277629771995397	0.932334124659139	0.297779266737553	0.765871639831871	0.850670034168557	No	NoChange
AT1G12110	18506.6163885692	1.47587515949745	0.367713415697338	4.01365600626393	5.97854568846837e-05	0.000262816269112118	Yes	Up
AT1G12120	2676.62902734412	-0.491084541896139	0.197665175932597	-2.48442619990684	0.0129760401415417	0.0328390307777397	Yes	Down
AT1G12130	14.4032957623976	-1.81507435197052	0.888733419601774	-2.04231585303028	0.0411202105690531	0.0888237060814275	No	NoChange
AT1G12140	2131.08293726415	-1.44262804656721	0.259692215080618	-5.55514552532646	2.77380571365041e-08	2.16975361518547e-07	Yes	Down
AT1G12150	82.0467385433605	0.0974016184759428	0.464940404050882	0.209492695466586	0.834063637056802	0.898574016166747	No	NoChange
AT1G12160	897.685310843333	-0.58537183008712	0.189212354942062	-3.09372942515495	0.00197657661377363	0.00627627070704169	Yes	Down
AT1G12170	0	NA	NA	NA	NA	NA	No	NoChange
AT1G12180	0.869069060730751	3.42478473897845	5.92570770887487	0.577953707343543	0.563295373732534	NA	No	NoChange
AT1G12190	0.034460063728035	-0.668423578821479	6.00582262393133	-0.111295924085074	0.91138168743605	NA	No	NoChange
AT1G12200	1176.17217959652	-0.538451464677812	0.326785253625241	-1.6477226518162	0.0994095975649878	0.184078093525812	No	NoChange
AT1G12210	413.123209845672	0.234753780750705	0.179404987656083	1.30851312339613	0.190699326320397	0.309093406223891	No	NoChange
AT1G12211	3.43525601998415	2.73363413227565	1.7694138100634	1.54493771707236	0.122361329232451	0.217313110768623	No	NoChange
AT1G12220	342.559390026727	-1.67558524871634	0.249634608125411	-6.7121512569866	1.91775743751656e-11	2.23905300001293e-10	Yes	Down
AT1G12230	5617.11027379742	-0.170460664049986	0.162170355251947	-1.0511209880817	0.293203025777704	0.43021978080973	No	NoChange
AT1G12240	10316.2412582542	0.986160676301288	0.224464634059638	4.39338998961982	1.11596672627815e-05	5.61727887253739e-05	Yes	Up
AT1G12244	152.400698659506	-0.424554447715747	0.288591083010687	-1.47112808644897	0.14125648067308	0.243818740481911	No	NoChange
AT1G12250	139.162743393327	-1.96903086769991	0.41894853148586	-4.69993500327228	2.60244306990845e-06	1.472858061421e-05	Yes	Down
AT1G12260	396.927797515937	-0.98078783391303	0.182784765936564	-5.36580731379668	8.05879389479084e-08	5.80589631560887e-07	Yes	Down
AT1G12270	4660.00115031732	0.0582644289300093	0.167025189397261	0.348836179382682	0.727212300269303	0.822759495422281	No	NoChange
AT1G12280	208.346185646523	-1.02235986568268	0.299958419871308	-3.40833861613656	0.000653597335239928	0.00232864475595951	Yes	Down
AT1G12290	401.79342907	-0.677586564152932	0.228559443517153	-2.96459666564633	0.00303080006549537	0.00918504825803103	Yes	Down
AT1G12294	0	NA	NA	NA	NA	NA	No	NoChange
AT1G12300	233.445655327139	-0.365586825356597	0.274460222614858	-1.33202116457369	0.182853233860771	0.299362150941455	No	NoChange
AT1G12310	6429.11362499464	1.13342643518185	0.188144900599496	6.02422086152936	1.69926194674502e-09	1.56995830266126e-08	Yes	Up
AT1G12320	1026.86072335776	3.55654439569893	0.348084630813294	10.2174703530837	1.65606121178963e-24	6.94145363074029e-23	Yes	Up
AT1G12330	433.791853030131	3.31456378018925	0.277344748069202	11.9510601994966	6.41022169804839e-33	5.00568065612669e-31	Yes	Up
AT1G12340	5.15616597501543	-0.0943709067048779	1.26233147441702	-0.0747592123126465	0.940406294819882	0.967833031781311	No	NoChange
AT1G12350	852.624560037107	-0.604764864344146	0.341514757928702	-1.77083083616083	0.0765888364784635	0.149059290660799	No	NoChange
AT1G12360	6816.24547510686	0.607885816573975	0.136340005323071	4.45860197183892	8.24959487904793e-06	4.24525530200973e-05	Yes	Up
AT1G12370	1514.88721225356	0.638138597576898	0.370510595874708	1.72232212703761	0.0850111815675326	0.162007936657157	No	NoChange
AT1G12380	415.87547356295	-0.668835676829921	0.260628962056538	-2.56623696596248	0.0102808566387195	0.0268127751430953	Yes	Down
AT1G12390	1210.23314064703	-0.29762920249074	0.241109979672515	-1.23441262321448	0.217049187603559	0.341721713438952	No	NoChange
AT1G12400	330.565941974977	-0.228372795403794	0.371611417047695	-0.614547306479777	0.538853722544732	0.670099399076406	No	NoChange
AT1G12410	1805.3577510278	-0.656106510516653	0.132797732966005	-4.94064541511871	7.78643968069593e-07	4.7955196691133e-06	Yes	Down
AT1G12411	0.0309819441531561	0	6.00582262393083	0	1	NA	No	NoChange
AT1G12420	974.342124513128	-0.51995867182515	0.267217914954436	-1.94582265157562	0.051676046693574	0.107549946760394	No	NoChange
AT1G12423	0	NA	NA	NA	NA	NA	No	NoChange
AT1G12430	773.082233857981	-1.01231040396361	0.185075769324461	-5.46970793453191	4.50777788186359e-08	3.39452943402423e-07	Yes	Down
[truncated: 27,485 more rows]

## Sheet: ZAT14 OE 24h vs Mock 2 h
ID	baseMean	log2FoldChange	lfcSE	stat	pvalue	padj	Significance
[truncated: 28,775 more rows]

[truncated: 6 more sheets: zatx3 vs Col-0, zatx4 vs Col-0, Up-zatx3 vs Col-0, down-zatx3 vs Col-0, up-zatx4 vs Col-0, down-zatx4 vs Col-0]
