# Supplementary material for: The ZAT14 family promotes cell death and regulates expansins to affect xylem formation and salt tolerance in Arabidopsis
Source: Plant Cell. 2025 Nov 13;37(12):koaf271. doi: 10.1093/plcell/koaf271 (PMC12702618; doi:10.1093/plcell/koaf271)
Supplement: koaf271_Supplementary_Data [file koaf271_supplementary_data.zip › TPC-2025-0013-Supplementary Data Set S2.xlsx]

## Sheet: S2
Supplementary Data Set S2. List of genes downregulated in ZAT14-OE and upregulated in zat mutants.
Gene ID
AT1G01420
AT1G01610
AT1G02520
AT1G04020
AT1G04430
AT1G04680
AT1G05000
AT1G05280
AT1G05300
AT1G05590
AT1G05650
AT1G05870
AT1G06550
AT1G07420
AT1G09812
AT1G10120
AT1G10370
AT1G10550
AT1G10970
AT1G12290
AT1G12420
AT1G12740
AT1G12900
AT1G12950
AT1G13440
AT1G13500
AT1G13510
AT1G16022
AT1G16500
AT1G17050
AT1G18840
AT1G19540
AT1G19715
AT1G20640
AT1G22170
AT1G22440
AT1G23080
AT1G23160
AT1G23340
AT1G23830
AT1G24764
AT1G27740
AT1G28170
AT1G29740
AT1G29910
AT1G29930
AT1G30510
AT1G31320
AT1G31770
AT1G32440
AT1G33090
AT1G33610
AT1G33612
AT1G33800
AT1G33840
AT1G34510
AT1G34550
AT1G42970
AT1G43160
AT1G44575
AT1G48920
AT1G52780
AT1G53300
AT1G53310
AT1G54970
AT1G55320
AT1G55670
AT1G55690
AT1G55900
AT1G56330
AT1G56720
AT1G58270
AT1G59970
AT1G60270
AT1G60730
AT1G60740
AT1G60750
AT1G61870
AT1G62480
AT1G62580
AT1G63810
AT1G64060
AT1G64110
AT1G64390
AT1G64440
AT1G64780
AT1G64980
AT1G66200
AT1G66330
AT1G66930
AT1G67360
AT1G67560
AT1G67720
AT1G68500
AT1G69260
AT1G69550
AT1G70560
AT1G73490
AT1G74100
AT1G74650
AT1G74680
AT1G75760
AT1G76340
AT1G76570
AT1G77330
AT1G78340
AT1G78370
AT1G78570
AT1G78580
AT1G78990
AT1G79150
AT1G79180
AT1G79820
AT2G01420
AT2G03370
AT2G05100
AT2G16280
AT2G16570
AT2G17550
AT2G17630
AT2G18350
AT2G18980
AT2G19670
AT2G20750
AT2G21140
AT2G21970
AT2G22080
AT2G22122
AT2G23630
AT2G23910
AT2G24570
AT2G24980
AT2G25240
AT2G25355
AT2G25440
AT2G26260
AT2G27010
AT2G27150
AT2G27840
AT2G28190
AT2G28250
AT2G28260
AT2G28520
AT2G29480
AT2G29510
AT2G31390
AT2G32220
AT2G32270
AT2G32430
AT2G32620
AT2G32720
AT2G34660
AT2G34910
AT2G35605
AT2G35940
AT2G36080
AT2G36880
AT2G37040
AT2G37250
AT2G38180
AT2G38300
AT2G38940
AT2G38970
AT2G39180
AT2G39690
AT2G40010
AT2G40150
AT2G40230
AT2G40660
AT2G41190
AT2G41290
AT2G41660
AT2G41800
AT2G41810
AT2G43360
AT2G43880
AT2G43890
AT2G44390
AT2G45360
AT2G46225
AT2G47930
AT2G48080
AT3G02350
AT3G03780
AT3G04120
AT3G04140
AT3G04770
AT3G05390
AT3G06650
AT3G07770
AT3G08670
AT3G09270
AT3G10470
AT3G10530
AT3G12110
AT3G13470
AT3G14370
AT3G14440
AT3G14940
AT3G15350
AT3G15460
AT3G15950
AT3G16180
AT3G17390
AT3G19030
AT3G19440
AT3G19450
AT3G20110
AT3G20380
AT3G20570
AT3G21240
AT3G21250
AT3G21890
AT3G22930
AT3G23400
AT3G23630
AT3G23810
AT3G24300
AT3G25500
AT3G26610
AT3G27170
AT3G28180
AT3G28860
AT3G42180
AT3G44990
AT3G45310
AT3G46270
AT3G46720
AT3G46940
AT3G47710
AT3G48690
AT3G48920
AT3G49720
AT3G49930
AT3G49960
AT3G50300
AT3G50950
AT3G52370
AT3G54420
AT3G55120
AT3G55510
AT3G56290
AT3G57000
AT3G57157
AT3G57540
AT3G58000
AT3G59220
AT3G59670
AT3G60320
AT3G61220
AT3G61470
AT3G61590
AT3G62270
AT4G00710
AT4G01410
AT4G01540
AT4G01680
AT4G02270
AT4G02280
AT4G02810
AT4G02940
AT4G03292
AT4G03560
AT4G04450
AT4G04745
AT4G04750
AT4G04840
AT4G08390
AT4G08400
AT4G08410
AT4G09510
AT4G10380
AT4G10430
AT4G10480
AT4G11350
AT4G12880
AT4G13180
AT4G13390
AT4G13620
AT4G13660
AT4G13930
AT4G15480
AT4G18020
AT4G18030
AT4G18060
AT4G18070
AT4G18210
AT4G19680
AT4G20460
AT4G22070
AT4G22130
AT4G24260
AT4G24450
AT4G24830
AT4G24960
AT4G25630
AT4G25640
AT4G25790
AT4G25870
AT4G26780
AT4G27030
AT4G27560
AT4G27720
AT4G27860
AT4G28100
AT4G28110
AT4G28840
AT4G30190
AT4G30470
AT4G31890
AT4G33110
AT4G34000
AT4G34050
AT4G34630
AT4G34760
AT4G35420
AT4G35630
AT4G35880
AT4G36610
AT4G37080
AT4G37160
AT4G37400
AT4G38400
AT4G38950
AT4G38970
AT4G39070
AT4G39350
AT4G39955
AT5G02270
AT5G03300
AT5G03530
AT5G03760
AT5G04140
AT5G04160
AT5G04390
AT5G04740
AT5G04950
AT5G05500
AT5G06270
AT5G06570
AT5G06630
AT5G06640
AT5G07070
AT5G07190
AT5G07340
AT5G07770
AT5G07990
AT5G08130
AT5G08391
AT5G09870
AT5G10990
AT5G11110
AT5G11420
AT5G11470
AT5G11880
AT5G12050
AT5G12170
AT5G12860
AT5G13930
AT5G14340
AT5G14580
AT5G14600
AT5G14780
AT5G15290
AT5G15490
AT5G16970
AT5G16980
AT5G17000
AT5G17050
AT5G17230
AT5G17920
AT5G19790
AT5G19850
AT5G20070
AT5G20860
AT5G20885
AT5G22410
AT5G22780
AT5G24120
AT5G24280
AT5G24330
AT5G25460
AT5G25810
AT5G26290
AT5G35190
AT5G39090
AT5G42860
AT5G43960
AT5G44130
AT5G44480
AT5G44572
AT5G45060
AT5G45380
AT5G45870
AT5G45920
AT5G47820
AT5G47870
AT5G48880
AT5G49280
AT5G49870
AT5G50370
AT5G52250
AT5G52310
AT5G52320
AT5G52882
AT5G53370
AT5G53460
AT5G53500
AT5G53760
AT5G54230
AT5G54770
AT5G55050
AT5G56080
AT5G56320
AT5G56500
AT5G56890
AT5G57530
AT5G57625
AT5G58900
AT5G59260
AT5G59810
AT5G59820
AT5G59850
AT5G60920
AT5G61000
AT5G61010
AT5G61240
AT5G61350
AT5G62130
AT5G62210
AT5G62620
AT5G63450
AT5G64120
AT5G64410
AT5G64850
AT5G64940
AT5G65140
AT5G65380
AT5G65870
AT5G66270
AT5G66460
AT5G66480
AT5G66490
AT5G66690
AT5G67400
AT1G02850
AT1G02920
AT1G06570
AT1G13530
AT1G13590
AT1G14860
AT1G16225
AT1G17300
AT1G23560
AT1G25560
AT1G30720
AT1G52710
AT1G54890
AT1G65730
AT1G69040
AT1G70000
AT1G74170
AT1G76470
AT1G77380
AT1G80830
AT2G01430
AT2G07680
AT2G14170
AT2G15480
AT2G22590
AT2G23690
AT2G30520
AT2G30990
AT2G32020
AT2G39980
AT2G41310
AT2G43500
AT3G01810
AT3G03280
AT3G16560
AT3G21510
AT3G22060
AT3G25730
AT3G26770
AT3G27770
AT3G43430
AT3G46620
AT3G47010
AT3G47050
AT3G51000
AT3G53180
AT3G54110
AT3G59930
AT4G01630
AT4G01870
AT4G02715
AT4G08555
AT4G08850
AT4G18940
AT4G20320
AT4G25100
AT4G26200
AT4G36670
AT4G38810
AT4G39675
AT5G05320
AT5G07450
AT5G08640
AT5G12010
AT5G13330
AT5G26280
AT5G36150
AT5G37260
AT5G40390
AT5G45310
AT5G46590
AT5G58750
AT5G61600
AT5G62670
AT1G02930
AT1G03590
AT1G19250
AT1G25275
AT1G26270
AT1G26945
AT1G27730
AT1G51760
AT1G69530
AT1G76680
AT1G78460
AT1G80840
AT2G02950
AT2G17450
AT2G17880
AT2G34470
AT3G13610
AT3G15370
AT3G20340
AT3G20360
AT3G21351
AT3G23150
AT3G28940
AT3G44300
AT3G47380
AT3G50010
AT3G56880
AT3G59750
AT4G05120
AT4G07820
AT4G17030
AT5G05410
AT5G07860
AT5G07870
AT5G08380
AT5G11180
AT5G14090
AT5G22140
AT5G25640
AT5G39040
AT5G43870
AT5G54500
AT5G57710
ATCG01130
