# Supplementary material for: The ZAT14 family promotes cell death and regulates expansins to affect xylem formation and salt tolerance in Arabidopsis
Source: Plant Cell. 2025 Nov 13;37(12):koaf271. doi: 10.1093/plcell/koaf271 (PMC12702618; doi:10.1093/plcell/koaf271)
Supplement: koaf271_Supplementary_Data [file koaf271_supplementary_data.zip › TPC-2025-0013-Supplementary Data Set S3.xlsx]

## Sheet: GO-enriched-2
Supplementary Data Set S3. GO-enrichment of genes downregulated in ZAT14-OE and upregulated in zat mutants.
	ID	Description	GeneRatio	BgRatio	pvalue	p.adjust	qvalue	geneID	Count
GO:0009664	GO:0009664	plant-type cell wall organization	22/554	190/25790	1.5984980469671e-10	2.08923694738599e-07	1.83574880972748e-07	XET/ATEXPB1/ATPRP2/EXT6/TEB/PGX1/CGR2/EXT7/EXT8/EXT12/ATEXLA2/EXT9/EXT10/UGD3/EXT13/FRA1/ATEXP14/COB/AtMAN7/ATEXP17/AT-EXP1/ATEXP12	22
GO:0042546	GO:0042546	cell wall biogenesis	33/554	495/25790	1.1494027107353e-08	3.75567335732759e-06	3.29999567740056e-06	NA/XET/NA/AtGXMT1/ZW9/BGLU6/AtGH9C2/REB1/ATMYB31/ATTPS1/ATMYB63/ATCSLB02/NA/ATCRR2/GAUT9/NA/ATSAHH2/AtXTH31/CGR2/FLA15/NA/RHS13/NA/SRF8/NA/NA/ATCESA2/CESA5/CC2/FLA13/FRA1/AtXTH12/COB	33
GO:0009812	GO:0009812	flavonoid metabolic process	20/554	208/25790	2.71565670654947e-08	7.09872663092032e-06	6.23743466704311e-06	BGLU6/AtGH9C2/ATRHM1/NA/NA/ATSAHH2/ATCLC-B/FLA15/A11/SRF8/ATDTX35/UGT79B2/ABCI20/CYP75B1/ATCHS/UGT78D2/MYBD/UGT73B5/ATFLS1/NA	20
GO:0098754	GO:0098754	detoxification	17/554	162/25790	8.3950101669182e-08	1.82871304802702e-05	1.60683440212417e-05	ATGSTU17/AtDTX31/NA/NA/ATGSTU22/ATGSTU20/AtSOD2/ATGSTU2/ATGSTU8/ATDTX35/AtMYB49/AtPRX71/NA/ATGST11/ATFSD1/ATGST1/AtNIT2	17
GO:0009813	GO:0009813	flavonoid biosynthetic process	14/554	120/25790	3.14770566837068e-07	5.87721615508641e-05	5.16413065292093e-05	AtGH9C2/ATRHM1/NA/ATSAHH2/FLA15/A11/ATDTX35/ABCI20/CYP75B1/ATCHS/UGT78D2/MYBD/UGT73B5/ATFLS1	14
GO:0009411	GO:0009411	response to UV	14/554	127/25790	6.34898962963953e-07	9.22014382882096e-05	8.10145928179734e-05	ATMYB63/SEP2/AtSOD2/ATPAL1/4CL2/BBX31/ABCB19/A11/UGT84A1/CYP75B1/ATCHS/EFO1/AtZAT12/DREB2	14
GO:1901605	GO:1901605	alpha-amino acid metabolic process	26/554	423/25790	1.90610097057964e-06	0.000249127396854759	0.000218900648305514	NA/NA/BGLU6/ATGSR2/PSAT2/ATMS2/AtSAMS3/ATCLC-B/ATMSRB6/SHM4/NA/PSAT1/FD-GOGAT/DAPDC2/DiT1/ATCIMS/GLT1/ATMLO11/ATPSK5/HPD/ALDH6B2/NA/NodGS/AtPLT6/NA/NA	26
GO:0016051	GO:0016051	carbohydrate biosynthetic process	25/554	415/25790	4.27212101779872e-06	0.000465305180855244	0.000408849476352492	GAPA-2/GAPC-2/AtGXMT1/GAPB/REB1/ATMYB31/ATTPS1/FRK1/ATCSLB02/ATCRR2/GAUT9/GAPC/ATSAHH2/CGR2/NA/NA/AtFBA2/ATCESA2/CESA5/ATSPS2F/DUR/NA/COB/TPPJ/RS5	25
GO:0044272	GO:0044272	sulfur compound biosynthetic process	20/554	297/25790	7.70282760864496e-06	0.000774430437269151	0.000680468414658433	NA/NA/ATRFNR2/BGLU6/AtGH9C2/ATSOT16/MAT3/ATPT2/BIO2/ATMS2/ACLB-1/AtSAMS3/ATMSRB6/ATCIMS/ATMLO11/THI1/NA/MIK2/NA/NA	20
