# Supplementary material for: The ZAT14 family promotes cell death and regulates expansins to affect xylem formation and salt tolerance in Arabidopsis
Source: Plant Cell. 2025 Nov 13;37(12):koaf271. doi: 10.1093/plcell/koaf271 (PMC12702618; doi:10.1093/plcell/koaf271)
Supplement: koaf271_Supplementary_Data [file koaf271_supplementary_data.zip › TPC-2025-0013-Supplementary Data Set S4.xlsx]

## Sheet: Index
Supplementary Data Set S4. Overlapped genes differentially expressed in ZAT14 OE/zatx4 in response to salt.
overlap_A: (zat4x up or ZAT14-OE down) and (salt 1h up or salt 8h up)
overlap_A: (zat4x down or ZAT14-OE up) and (salt 1h down or salt 8h down)

## Sheet: overlap_A
			zat4x				ZAT14oe		salt 1h			salt 8h
TAIR	SYMBOL	GENE	log2FC	pvalue	padj	log2FC	pvalue	padj	log2FC	pvalue	padj	log2FC	pvalue	padj
AT1G01070	UMAMIT28	NA	-0.136933	0.220782	0.652988	-1.35314	0.00180145	0.00504468	-0.678008	0.020337	0.0871764	0.606567	8.39e-06	6.68e-05
AT1G01520	ASG4	NA	2.19349	0.26448	NA	-2.48431	0.0158662	0.0346381	3.05061	2.13e-05	0.000304546	-0.126475	0.931763	0.96611
AT1G01610	ATGPAT4	Encodes a protein with glycerol-3-phosphate acyltransferase activity. Involved in cutin assembly. Is functional redundant of GPAT8.	-0.00944032	0.914944	0.980287	-1.84706	2.06e-07	1.2e-06	-0.527116	0.0359555	0.133392	1.31915	8.53e-12	1.71e-10
AT1G01830	NA	NA	0.0263141	0.80608	0.95091	-0.970098	7.78e-08	4.79e-07	0.575567	0.00265825	0.0179355	-0.330336	0.0389778	0.104585
AT1G01900	ATSBT1.1	Encodes AtSBT1.1, a subtilisin-like serine protease. Cleaves the phytosulfokine AtPSK4, a growth promoting peptide.	0.769504	0.00992383	0.133778	-2.22941	5.52e-06	2.56e-05	0.0843926	0.810986	0.914798	1.9839	7.81e-14	1.96e-12
AT1G02010	SEC1A	member of KEULE Gene Family	0.595139	0.000824092	0.0239022	-0.384333	0.0646564	0.115587	0.703373	2.41e-05	0.000337366	0.21482	0.357648	0.54136
AT1G02030	NA	NA	1.0199	0.01534	0.175424	-4.6487	5.34e-13	6.15e-12	1.57495	0.00148011	0.0111499	1.12112	0.0282655	0.0808652
AT1G02380	NA	NA	0.338885	0.336263	0.754681	-1.22615	0.00139999	0.00402345	0.631838	0.0429581	0.151597	1.49889	0.000449337	0.00238404
AT1G02390	ATGPAT2	Encodes a member of a family of proteins with glycerol-3-phosphate acyltransferase activity.	-0.081743	0.808108	0.951687	-1.38959	5.43e-06	2.53e-05	-0.0548375	0.930567	0.969936	1.51299	0.00011133	0.000694032
AT1G02460	NA	NA	0.223142	0.479487	0.840155	-2.04121	4.16e-05	0.0001647	-0.406937	0.121648	0.311665	0.886376	8e-07	7.69e-06
AT1G02720	AtGATL5	Encodes a protein with putative galacturonosyltransferase activity.	-0.0443617	0.724602	0.930727	-0.731343	0.00197751	0.00548935	0.739847	4.13e-10	1.53e-08	-0.0538246	0.763043	0.865751
AT1G02850	BGLU11	NA	0.538765	4.57e-06	0.000378988	0.0104301	0.957387	0.972023	0.354574	0.253164	0.495618	1.68002	1.74e-19	7.38e-18
AT1G02920	ATGST11	Encodes glutathione transferase belonging to the phi class of GSTs. Naming convention according to Wagner et al. (2002).	0.893816	9.12e-08	1.35e-05	-0.156165	0.648653	0.737392	-1.51409	0.26072	0.504492	2.49824	0.00725898	0.0266984
AT1G02930	ATGST1	Encodes glutathione transferase belonging to the phi class of GSTs. Naming convention according to Wagner et al. (2002).	1.16109	4.65e-09	1.08e-06	3.15343	3.65e-15	5.2e-14	-0.988872	0.291363	0.536658	2.84153	2.05e-10	3.46e-09
AT1G03080	NET1D	NA	0.14757	0.0196545	0.20054	-0.709896	2.78e-05	0.000113987	0.37326	0.0569733	0.185326	0.597201	1.14e-06	1.07e-05
AT1G03290	NA	NA	0.292749	0.000825445	0.0239022	0.4564	0.0236185	0.0490024	0.274117	0.0116036	0.0571699	0.636746	2.22e-07	2.38e-06
AT1G03310	AtBE2	Encodes a protein with strong similarity to isoamylase (EC:3.2.1.68) however lacks critical residues known to be important for activity. Appears to co localize with ISA1 in the chloroplast isoamylase complex. Mutations in this gene cause the loss of detectable isoamylase activity and the disruption of normal starch structure. It has been postulated that AtISA2 interacts with AtISA1 to form the Is…	-0.0709992	0.648395	0.907626	-0.516173	0.0192349	0.0410145	0.0442014	0.817159	0.916812	0.609733	0.00252603	0.0108489
AT1G04180	YUC9	NA	0.519705	0.00896373	0.124812	-1.54846	4.21e-06	2e-05	1.56675	1.52e-10	6.11e-09	1.54562	1.13e-08	1.46e-07
AT1G04220	DAISY	Encodes KCS2, a member of the 3-ketoacyl-CoA synthase family involved in the biosynthesis of VLCFA (very long chain fatty acids).	-0.0832409	0.66465	0.912373	-0.94945	0.00604878	0.0147912	0.660697	0.00971657	0.0500543	1.77189	1.07e-26	7.71e-25
AT1G04240	IAA3	SHY2/IAA3 regulates multiple auxin responses in roots. It is induced rapidly by IAA, and has been shown to be phosphorylated by oat phytochrome A in vitro.	-0.608414	0.00125322	0.0326419	-1.32632	9.01e-06	4.03e-05	1.09088	1.66e-05	0.000244506	-0.551217	0.00177496	0.00801436
AT1G04490	NA	NA	0.549794	0.173443	0.597143	-1.22639	0.00451806	0.0114366	1.89975	2.86e-07	6.42e-06	2.52582	3.56e-20	1.58e-18
AT1G04680	NA	NA	-0.000202856	0.997942	0.999373	-1.02772	1.84e-07	1.08e-06	0.442516	0.00176464	0.0128215	0.744966	1.21e-13	2.98e-12
AT1G05010	ACO4	Encodes 1-aminocyclopropane-1-carboxylate oxidase	-0.114376	0.63252	0.902425	-2.47667	6e-31	2.88e-29	0.167655	0.628721	0.81529	0.847791	0.000711833	0.00359699
AT1G05100	MAPKKK18	member of MEKK subfamily	0.21281	0.521905	0.861238	-2.086	2.52e-06	1.24e-05	4.7712	8.49e-82	4.61e-78	3.49857	5.5e-40	8.71e-38
AT1G05280	NA	NA	0.563488	0.000461862	0.0155704	-1.12533	4.67e-05	0.000183278	0.4882	0.161502	0.375476	1.47066	8.72e-10	1.34e-08
AT1G05690	BT3	BTB and TAZ domain protein. Acts redunantly with BT1 and BT2 during female gametophyte development. Acts with BT2 during male gametophyte development.	0.456658	0.23293	0.663558	-1.27741	0.00932545	0.021698	2.30999	1.03e-20	1.46e-18	0.823673	0.00853946	0.0306283
AT1G06180	ATMYB13	member of MYB3R- and R2R3- type MYB- encoding genes	0.601336	7.75e-05	0.00394583	-0.145137	0.33898	0.445971	0.823112	6.9e-06	0.00011165	0.239689	0.225431	0.393883
AT1G06320	NA	NA	0.370397	0.548929	0.870453	-1.0924	0.00996484	0.0230036	0.549851	0.328219	0.575066	2.15449	4.86e-05	0.000326627
AT1G06330	NA	NA	0.460596	0.277317	0.707166	-5.29172	3.46e-09	2.56e-08	3.00141	0.000108852	0.00126943	2.69321	4.57e-07	4.62e-06
AT1G06430	FTSH8	encodes a FtsH protease that is localized to the chloroplast	0.109313	0.334092	0.753316	-1.2184	0.000190361	0.000664701	0.646806	0.00164624	0.0121402	0.495018	0.000291044	0.00161794
AT1G06550	NA	NA	0.00074487	0.993853	0.99827	-0.667977	0.011697	0.0264415	-0.304253	0.0486438	0.165785	0.28988	0.000964122	0.00468889
AT1G06570	HPD	Mutation of the PDS1 locus disrupts the activity of p-hydroxyphenylpyruvate dioxygenase (HPPDase), the first committed step in the synthesis of both plastoquinone and tocopherols in plants.	0.489261	0.000762511	0.0226817	-0.0663108	0.820636	0.87086	2.14772	2.05e-23	3.62e-21	1.2671	0.000158605	0.000948323
AT1G06645	NA	NA	-0.181626	0.826343	0.957015	-3.72725	1.15e-05	5.05e-05	1.84742	0.00247492	0.0169016	0.835684	0.306286	0.4885
AT1G07175	NA	NA	0.385793	0.11635	0.509781	-3.46276	1.69e-13	2.07e-12	-0.562992	0.262364	0.506142	0.982589	0.00211302	0.00931854
AT1G07250	UGT71C4	NA	-0.106277	0.221941	0.654274	-0.665809	0.000787756	0.00240552	-0.0834307	0.447074	0.683011	0.320862	0.00620678	0.0233724
AT1G07280	NA	NA	-0.0819395	0.578105	0.88187	-0.705471	0.00439653	0.0111581	1.55613	1.89e-06	3.55e-05	0.935077	0.0221425	0.0666569
AT1G07500	SMR5	NA	NA	NA	NA	-1.45039	0.0075626	0.0180364	2.65267	8.05e-07	1.63e-05	2.84635	3.74e-11	6.92e-10
AT1G07870	NA	NA	0.326267	0.0182798	0.191254	-0.643758	0.000280768	0.000947758	0.926646	0.000527552	0.00477459	1.10023	1.29e-07	1.43e-06
AT1G08200	AXS2	Encodes a putative UDP-D-apiose/UPD-D-xylose synthetase.	-0.0731666	0.251197	0.681774	-0.778126	6.46e-07	3.49e-06	0.1082	0.402105	0.645576	0.226066	0.00160605	0.00732655
AT1G08230	NA	NA	-0.0165364	0.938933	0.98738	-1.39228	1.96e-06	9.8e-06	0.806929	0.00360709	0.0230317	1.87587	8.53e-19	3.47e-17
AT1G08250	ADT6	Encodes a plastid-localized arogenate dehydratase involved in phenylalanine biosynthesis. Although this enzyme has sequence similarity to prephenate dehydratases, it is 98 times more active with arogenate than prephenate in enzymatic assays.	NA	NA	NA	-1.24274	0.000565369	0.00177901	0.275063	0.242092	0.481898	0.867398	3.33e-07	3.46e-06
AT1G08470	SSL3	Although this enzyme is predicted to encode a strictosidine synthase (SS), it lacks a conserved catalytic glutamate residue found in active SS enzymes and it is not expected to have SS activity.	-0.0927479	0.361858	0.770667	-0.798505	1.52e-07	8.99e-07	-0.509978	0.00150007	0.0112573	0.913864	1.89e-09	2.75e-08
AT1G08890	NA	NA	0.0885218	0.204531	0.634908	-1.63817	2.87e-07	1.63e-06	0.607809	1.93e-06	3.6e-05	0.38926	0.000270703	0.0015196
AT1G09310	NA	NA	-0.0960677	0.832255	0.959492	-2.57894	0.024033	0.0497238	-0.180132	0.751796	0.884531	2.21806	1.24e-06	1.16e-05
AT1G09580	NA	NA	0.0892771	0.371765	0.778959	-0.348124	0.0167705	0.0363669	-0.0150765	0.947885	0.97824	0.451983	0.013025	0.0432121
AT1G09840	AtHIR1	NA	0.0700103	0.307998	0.733823	-1.04775	9.21e-24	2.75e-22	-0.316386	0.0891354	0.253639	0.569963	1.37e-07	1.51e-06
AT1G09850	XBCP3	Arabidopsis thaliana papain-like cysteine peptidase	0.0971407	0.208959	0.639527	-0.518845	4.16e-06	1.97e-05	-0.285753	0.051961	0.173494	0.361969	0.000475961	0.00251162
AT1G09960	ATSUC4	low affinity (10mM) sucrose transporter in sieve elements (phloem)	0.132313	0.165251	0.586485	-0.995981	1.52e-08	1.03e-07	0.769371	0.000259997	0.00265312	1.24804	2.24e-17	8.02e-16
AT1G10350	NA	NA	-0.19913	0.068415	0.399001	-0.595854	0.00027983	0.000945019	0.457663	0.000753845	0.00642857	-0.0331842	0.80571	0.892204
AT1G10360	ATGSTU18	Encodes glutathione transferase belonging to the tau class of GSTs. Naming convention according to Wagner et al. (2002).	0.0763744	0.774952	0.942406	-2.00683	2.87e-05	0.000117342	0.770332	0.0159585	0.072701	0.791594	0.000204263	0.00118135
AT1G10370	ATGSTU17	NA	0.565685	0.00388764	0.0724841	-2.54682	0.000223017	0.00077029	1.01974	0.0142698	0.0668749	0.818274	3.38e-05	0.000236805
AT1G10530	NA	NA	-0.255054	0.41569	0.80479	-3.28347	1.33e-30	6.14e-29	1.01047	0.000184875	0.00199214	0.65167	0.00785448	0.0284975
AT1G10670	ACLA-1	One of the three genes encoding subunit A of the trimeric protein ATP Citrate Lyase. Antisense ACLA-1 plants cause a reduction in cytosolic acetyl-CoA metabolism and have upregulation of stress-related genes and down-regulation of primary metabolism and growth genes, suggesting the mutation restricts normal growth and developmental processes and puts the plant into a state of stress.	-0.0266205	0.614502	0.895018	-0.392843	9.97e-07	5.22e-06	-0.0753689	0.579228	0.783684	0.295079	6.93e-06	5.62e-05
AT1G10790	NA	NA	0.109136	0.703232	0.924313	-2.01177	0.00177374	0.00497522	-0.797696	0.0263559	0.105946	1.20382	3.72e-06	3.15e-05
AT1G11190	BFN1	Encodes a bifunctional nuclease that acts on both RNA and DNA involved in nucleic acid degradation to facilitate nucleotide and phosphate recovery during senescence. It has mismatch-specific endonuclease activity with wide recognition of single base mismatches as well as the ability to cleave indel types of mismatches (heteroduplexes with loops).	-0.657491	0.00040826	0.0143222	-0.99451	1.46e-06	7.46e-06	-0.0182392	0.923441	0.966504	1.71058	4.11e-23	2.28e-21
AT1G11700	NA	NA	0.360962	0.146353	0.558367	-1.40174	0.000212481	0.000736179	-0.742255	0.0754385	0.225515	0.860278	0.000613757	0.00315324
AT1G11840	ATGLX1	Encodes a glyoxalase I homolog ATGLX1.	-0.078048	0.346376	0.761696	-0.922403	2.49e-13	2.98e-12	-0.00385642	0.980576	0.992171	0.52403	2.77e-05	0.000197848
AT1G12140	FMO	belongs to the flavin-monooxygenase (FMO) family, encodes a glucosinolate S-oxygenase that catalyzes the conversion of methylthioalkyl glucosinolates to methylsulfinylalkyl glucosinolates	-0.119704	0.24311	0.672635	-0.895996	0.000543172	0.00171546	-0.010722	0.926247	0.967973	0.505577	0.000257353	0.00145197
AT1G12420	ACR8	NA	0.527901	0.000434045	0.0148628	-1.08846	4.5e-05	0.000177118	1.59387	1.16e-18	1.34e-16	0.739963	2.55e-09	3.65e-08
AT1G12560	ATEXP7	Member of Alpha-Expansin Gene Family. Naming convention from the Expansin Working Group (Kende et al, 2004. Plant Mol Bio). Containing a conserved root hair-specific cis-element RHE. Expressed specifically in root hair cell.	-0.0306019	0.769424	0.941233	-1.54666	8.86e-23	2.43e-21	-0.0328462	0.933402	0.971663	0.645257	0.0100084	0.034848
AT1G12580	PEPKR1	NA	0.269813	0.000616631	0.019283	-1.21576	1.75e-13	2.13e-12	0.547954	2.13e-06	3.91e-05	0.385508	0.00071098	0.00359359
AT1G12845	NA	NA	0.23871	0.558319	0.874491	-1.33347	0.0070991	0.0170458	-1.33535	0.00192916	0.0138089	1.28605	6.02e-07	5.92e-06
AT1G12950	AtDTX31	NA	0.472153	0.0011677	0.0309193	-0.613222	0.00783233	0.0185864	-0.904809	0.0719741	0.218225	0.707818	0.00693505	0.0256592
AT1G13090	CYP71B28	putative cytochrome P450	-0.301462	0.10427	0.483739	-1.30585	0.00124302	0.00361705	-0.351716	0.0752229	0.225057	0.505412	0.00213731	0.00941785
AT1G13130	NA	NA	-0.458814	0.0195847	0.200321	-2.4182	2.13e-14	2.84e-13	-0.229987	0.607284	0.80169	1.80119	6.1e-05	0.000401978
AT1G13300	AtNIGT1	Overexpression confers hypersensitivity to low phosphate-elicited inhibition of primary root growth.	-0.413935	2.65e-07	3.35e-05	-1.65606	9.99e-05	0.000368166	0.820002	0.00072877	0.00623925	-0.548505	0.0996585	0.215252
AT1G13590	ATPSK1	Encodes a phytosulfokine-alpha (PSK) precursor, a unique plant peptide growth factor first described in Asparagus.	0.638886	8.38e-12	4.19e-09	-0.368392	0.301078	0.406022	-0.967162	4.11e-08	1.09e-06	1.11727	8.22e-09	1.09e-07
AT1G13740	AFP2	Encodes a member of a small plant-specific gene family whose members interact with ABI5 and appear to be involved in mediating stress responses. AFP2 mutants affect a number of ABA mediated processes such as germination and response to osmotic and sugar stress. AFP2 nuclear localization is stress dependent.	-0.0929376	0.720143	0.930012	-1.08802	0.00022838	0.000786258	2.65918	1.68e-29	4.57e-27	0.833738	0.0026859	0.0114406
AT1G14340	NA	NA	0.0660177	0.621958	0.897797	-1.84443	9.71e-18	1.79e-16	-0.0108084	0.954732	0.980955	0.629625	0.00857859	0.0307374
AT1G14520	MIOX1	Encodes MIOX1. Belongs to myo-inositol oxygenase gene family.	-0.0152096	0.967571	0.993247	-1.27641	0.0177734	0.038259	2.34556	3.48e-07	7.58e-06	5.22458	7e-116	4.95e-112
AT1G14720	ATXTH28	member of Glycoside Hydrolase Family 16	-0.324845	0.00052861	0.0171782	-1.79053	1.11e-08	7.69e-08	0.715328	0.0018732	0.0134795	0.841051	1.28e-10	2.22e-09
AT1G14730	NA	NA	-0.330273	0.00205368	0.0464262	-1.35495	4.95e-07	2.71e-06	1.15747	7.51e-07	1.52e-05	2.85435	2.66e-46	5.69e-44
AT1G15460	ATBOR4	Encodes a efflux-type boron transporter. Over-expression improved plant growth under B toxic conditions.	6.7e-05	0.999682	0.999682	-1.96719	2e-08	1.33e-07	1.52704	3.86e-10	1.44e-08	0.679409	0.00103181	0.00497447
AT1G16010	AtMGT2	Transmembrane magnesium transporter. One of nine family members.	-0.0362778	0.680702	0.917083	-0.601144	0.00234404	0.00637845	-0.0234375	0.849561	0.93419	0.371124	0.000503079	0.00264026
AT1G16130	WAKL2	wall-associated kinase like	-0.32069	0.183203	0.6087	-1.65236	0.00230679	0.00629013	1.74618	3.21e-11	1.45e-09	2.30433	1.92e-11	3.71e-10
AT1G16500	NA	NA	0.354773	0.10529	0.486945	-2.72764	3.47e-10	2.9e-09	0.158358	0.668356	0.837491	2.01594	1.07e-11	2.12e-10
AT1G16850	NA	NA	0.0639946	0.817374	0.954604	-1.80063	0.000144435	0.000516126	3.41003	5.96e-14	3.75e-12	4.5882	3.21e-61	1.42e-58
AT1G17050	AtSPS2	Encodes a protein with solanesyl diphosphate synthase activity.	0.237042	0.019302	0.198309	-1.26993	0.000548215	0.00172992	0.780005	4.34e-10	1.6e-08	0.216868	0.0946376	0.207129
AT1G17360	NA	NA	0.17161	0.115985	0.509259	-0.575385	0.000154176	0.000548214	0.0631086	0.761114	0.889301	0.348269	0.0127827	0.0425583
AT1G17500	NA	NA	0.00673676	0.930394	0.985031	-0.57919	1.7e-05	7.26e-05	0.0566132	0.68225	0.845692	0.354083	0.0132737	0.0437669
AT1G17745	PGDH	encodes a 3-Phosphoglycerate dehydrogenase	-0.216272	0.000668662	0.0205383	-0.880707	3.88e-05	0.000154665	-0.0706574	0.728738	0.871183	0.844106	7.59e-12	1.53e-10
AT1G18400	BEE1	NA	-1.05739	0.0655018	0.389796	-4.16559	0.0089325	0.0208709	1.83673	0.00483519	0.0290993	1.18089	0.0541373	0.134933
AT1G18835	MIF3	NA	0.0796813	0.846928	0.964153	-1.80164	0.0021765	0.00597426	-0.610077	0.291652	0.537051	2.35959	2.37e-11	4.51e-10
AT1G18870	ATICS2	Encodes a protein with isochorismate synthase activity involved in phylloquinone biosynthesis. Mutant studies of this gene's function suggest that its function is redundant with that of ICS1 (AT1G7410).	-1.33133	4.12e-11	1.5e-08	-1.18271	0.0121598	0.0273573	0.824536	0.0369645	0.136158	1.53203	6.47e-16	2.04e-14
AT1G19570	ATDHAR1	Encodes a member of the dehydroascorbate reductase gene family. Critical for a mutualistic symbiosis between the host Arabidopsis and the root colonizing fungus Piriformospora indica.	-0.359917	3.73e-08	6.21e-06	-1.44956	2.02e-09	1.54e-08	-0.145907	0.601896	0.798418	0.438006	0.00777534	0.0282507
AT1G19580	GAMMA	Encodes mitochondrial gamma carbonic anhydrase. Component of the NADH dehydrogenase complex.	0.0199931	0.798782	0.948845	-0.289086	0.0155708	0.0340398	0.0680264	0.593229	0.791909	0.258431	0.0144571	0.0469894
AT1G19660	AtBBD2	NA	0.0893675	0.479761	0.840155	-1.60081	0.000740728	0.00227625	0.551672	0.000819303	0.00688665	-0.609298	0.000305962	0.00169289
AT1G19700	BEL10	Encodes a member of the BEL family of homeodomain proteins. Its interaction with PLP (PAS/LOV PROTEIN) is diminished by blue light.	-0.0868246	0.347605	0.762292	-1.00792	1.2e-05	5.25e-05	0.564876	5.38e-05	0.000688515	0.220291	0.0485511	0.123878
AT1G20440	AtCOR47	Belongs to the dehydrin protein family, which contains highly conserved stretches of 7-17 residues that are repetitively scattered in their sequences, the K-, S-, Y- and lysine rich segments. Cold regulated gene, amino acid sequence homology with Group II LEA (late embryogenesis abundant) proteins. Also responds to osmotic stress, ABA, dehydration and inhibits e.coli growth while overexpressed. C…	0.0215375	0.799684	0.948876	-1.97296	1.13e-07	6.83e-07	1.05028	1.63e-06	3.1e-05	0.872183	2.09e-14	5.63e-13
AT1G20450	ERD10	Encodes a gene induced by low temperature and dehydration. Inhibits e.coli growth while overexpressed. Belongs to the dehydrin protein family, which contains highly conserved stretches of 7-17 residues that are repetitively scattered in their sequences, the K-, S-, Y- and lysine rich segments. LTI29 and LTI30 double overexpressors confer cold tolerance. Localized to membranes and cytoplasm.	0.00279936	0.982085	0.996574	-2.31329	8.02e-11	7.23e-10	2.03863	7.29e-32	2.2e-29	2.25257	1.38e-62	6.81e-60
AT1G20560	AAE1	NA	0.128008	0.167078	0.589391	-0.685961	1.29e-06	6.66e-06	0.209449	0.125432	0.318406	0.25955	0.0131711	0.0435504
AT1G21000	NA	NA	-0.217706	0.0514983	0.341559	-0.903111	0.015627	0.0341492	1.9794	5.57e-32	1.7e-29	0.87623	7.74e-07	7.47e-06
AT1G21010	NA	NA	-0.106417	0.488412	0.844352	-0.687953	0.00568035	0.0139945	0.384701	0.365375	0.610897	0.702111	0.00519312	0.0200813
AT1G21340	NA	NA	-0.0888616	0.820544	0.955203	-3.28453	4.77e-11	4.41e-10	0.519247	0.16369	0.379224	1.3324	0.0100198	0.0348818
AT1G21410	SKP2A	AtSKP2;1 is a homolog of human SKP2, the human F-box protein that recruits E2F1. Contains an F-box motif at the N-terminal region and a C-terminal Leu-rich repeat domain. Forms part of an E3-ubiquitin-ligase SCF (Skp1, cullin, F-box) complex and recruits phosphorylated AtE2Fc, a transcriptional factor that might play a role in cell division and during the transition from skotomorphogenesis to pho…	-0.311836	0.170687	0.593411	-1.51558	6.97e-05	0.000265377	2.26177	2.41e-18	2.59e-16	1.54795	3.14e-11	5.89e-10
AT1G21590	NA	NA	0.238532	0.0358442	0.28342	-0.845026	5.72e-08	3.58e-07	1.55293	9.88e-16	7.91e-14	0.973636	2.26e-12	4.83e-11
AT1G21670	NA	NA	0.258815	0.00627616	0.100249	-0.75287	0.00736328	0.0176138	1.52459	2.42e-42	1.81e-39	0.620509	7.41e-05	0.000482208
AT1G21780	NA	BTB/POZ domain-containing protein. Contains similarity to gb:AJ000644 SPOP (speckle-type POZ protein) from Homo sapiens and contains a PF:00651 BTB/POZ domain. ESTs gb:T75841, gb:R89974, gb:R30221, gb:N96386, gb:T76457, gb:AI100013 and gb:T76456 come from this gene;supported by full-length. Interacts with CUL3A and CUL3B.	-0.0612038	0.531209	0.864681	-0.98779	1.68e-12	1.83e-11	0.350847	0.010433	0.0528384	0.242541	0.0150924	0.0486446
AT1G22170	NA	NA	0.0831423	0.530163	0.864448	-0.8208	0.00416989	0.0106507	0.124959	0.664165	0.835236	1.15077	9.43e-08	1.07e-06
AT1G22180	NA	NA	0.352587	0.0036196	0.069166	-0.436827	0.00928575	0.021617	0.182612	0.506458	0.732582	0.86395	7.72e-05	0.000500821
AT1G22430	NA	NA	0.391851	0.0197463	0.201377	-3.5412	5.61e-21	1.33e-19	0.731879	2.07e-06	3.82e-05	1.12255	5.09e-13	1.19e-11
AT1G22440	NA	NA	0.321741	1.89e-06	0.00017934	-0.492556	0.000383816	0.0012548	0.00207154	0.9904	0.995671	0.350901	0.00024269	0.0013784
AT1G22610	MCTP6	NA	NA	NA	NA	-0.59662	3.18e-07	1.8e-06	0.590737	6.08e-05	0.000765113	0.347689	0.000140529	0.000849343
AT1G22640	ATMYB3	MYB-type transcription factor (MYB3) that represses phenylpropanoid biosynthesis gene expression	0.308154	0.00667368	0.10411	-0.944325	5.05e-05	0.000197219	1.56062	7.76e-37	3.24e-34	1.03143	8.03e-15	2.27e-13
AT1G23040	NA	NA	0.0900917	0.344071	0.759786	-1.72314	2.34e-07	1.35e-06	0.249438	0.254732	0.497431	1.28126	3.55e-25	2.33e-23
AT1G23060	MDP40	NA	-0.0662196	0.749892	0.93576	-0.729864	1.43e-05	6.17e-05	0.916612	0.0217779	0.0916159	1.62515	5.73e-13	1.33e-11
AT1G23080	ATPIN7	Encodes a novel component of auxin efflux that is located apically in the basal cell and is involved during embryogenesis in setting up the apical-basal axis in the embryo. It is also involved in pattern specification during root development. In roots, it is expressed at lateral and basal membranes of provascular cells in the meristem and elongation zone, whereas in the columella cells it coincid…	-0.141403	0.0481181	0.328709	-0.956725	9.59e-05	0.000354278	-0.0863259	0.738504	0.876264	0.560001	1.37e-06	1.27e-05
AT1G23120	NA	NA	0.257941	0.151925	0.566756	-1.17048	4.02e-05	0.000159481	0.122129	0.647483	0.826069	0.745231	0.000878867	0.0043256
AT1G23160	NA	NA	-0.353882	0.182061	0.6081	-3.65831	1.1e-35	6.86e-34	2.35381	5.55e-05	0.00070758	-0.921232	0.00170685	0.00773647
AT1G23180	NA	NA	-0.0574881	0.647882	0.907611	-0.505319	0.0041738	0.0106595	-0.0154383	0.916438	0.96317	0.465505	0.00396543	0.0159914
AT1G23190	PGM3	Encodes a cytosolic phosphoglucomutase (PGM). Two Arabidopsis PGM proteins (AT1G70730/PGM2 and AT1G23190/PGM3) have high sequence similarities and redundant functions. Mature plants possessing a single cPGM allele had a major reduction in cPGM activity. Whereas pgm2 and pgm3 single mutants are undistinguishable from the wild type, loss of both PGM2 and PGM3 severely impairs male and female gameto…	-0.0579115	0.551775	0.871399	-1.19428	7.1e-24	2.13e-22	0.146534	0.275964	0.519751	1.00613	9.47e-50	2.54e-47
AT1G23330	NA	NA	-0.130234	0.229867	0.66091	-0.697084	0.0019051	0.00530765	0.151244	0.482198	0.711737	1.46418	5.89e-45	1.2e-42
AT1G23740	AOR	NA	-0.0973908	0.750293	0.93597	-2.4909	7.79e-05	0.000293889	1.64589	0.00241491	0.0165542	-0.487575	0.148538	0.290209
AT1G23800	ALDH2B	Encodes a mitochondrial aldehyde dehydrogenase; nuclear gene for mitochondrial product.	-0.0842805	0.318585	0.741543	-1.5423	4.15e-10	3.43e-09	0.643235	0.00335811	0.0217102	1.95434	9.34e-57	3.47e-54
AT1G24130	NA	NA	0.136487	0.485357	0.843755	-0.929265	0.000470516	0.00150733	1.4486	4.73e-09	1.51e-07	1.25748	1.57e-06	1.43e-05
AT1G24267	NA	NA	0.142183	0.0809286	0.431095	-0.559569	4.92e-08	3.11e-07	0.324647	0.000536231	0.00483298	0.433127	6.23e-05	0.000410023
AT1G24360	NA	NA	0.00920294	0.896819	0.977733	-0.355152	0.00218372	0.0059904	-0.225611	0.134003	0.333134	0.391407	9.27e-06	7.3e-05
AT1G24735	NA	NA	0.41421	0.0903319	0.451783	-2.45759	1.92e-19	4.09e-18	0.0158529	0.979559	0.991802	3.31294	1.35e-09	2e-08
AT1G25530	NA	NA	0.0290366	0.738864	0.93401	-1.473	7.2e-06	3.27e-05	0.2762	0.456293	0.690588	1.40365	2.06e-24	1.27e-22
AT1G26450	NA	NA	0.109225	0.326238	0.74732	-0.549706	0.0103233	0.0236961	0.885473	0.000190236	0.00203886	0.64839	2.94e-05	0.000208392
AT1G27100	NA	NA	-0.305462	0.00214541	0.047624	-0.414853	0.00966957	0.0224077	0.389572	0.0748619	0.224379	0.845978	5.57e-08	6.51e-07
AT1G27320	AHK3	Encodes a histidine kinases, a cytokinin receptor that controls cytokinin-mediated leaf longevity through a specific phosphorylation of the response regulator, ARR2.	0.03048	0.735383	0.933609	-0.390851	0.00154356	0.00439028	0.729661	1.01e-10	4.18e-09	0.72213	9.92e-20	4.28e-18
AT1G27740	RSL4	Basic helix-loop-helix (bHLH) transcription factor that is sufficient to promote postmitotic cell growth in root-hair cells. RSL4 is a direct transcriptional target of RHD6	0.379498	0.00488026	0.0848134	-1.22392	7.4e-07	3.95e-06	0.42721	0.191168	0.416613	0.829945	0.00179219	0.00808011
AT1G27910	ATPUB45	Encodes a protein containing a UND, a U-box, and an ARM domain. This protein has E3 ubiquitin ligase activity based on in vitro assays.	0.29854	0.045541	0.319426	-0.92249	0.000107075	0.00039262	1.50307	2.7e-09	8.96e-08	0.711596	3.87e-08	4.65e-07
AT1G28120	NA	NA	0.0955609	0.17207	0.595127	-0.622569	5.31e-06	2.48e-05	0.272768	0.0230613	0.0958813	0.263719	0.00145238	0.00671799
AT1G28260	NA	NA	0.0399736	0.791265	0.946817	-1.33162	0.00483598	0.0121367	0.11815	0.74861	0.882322	1.60272	9.28e-12	1.85e-10
AT1G28610	NA	NA	0.519178	0.339323	0.756906	-1.82069	0.00131246	0.00379439	-1.03567	0.0318758	0.122356	0.987307	0.000906867	0.00444587
AT1G29330	AERD2	Encodes a protein similar in sequence to animal and yeast endoplasmic reticulum retention signal receptor. This protein can functionally complement the yeast homologue. Transcript is detected in flower buds, stems, root, and leaves.	0.345821	0.000128543	0.00592791	0.235788	0.358484	0.466468	0.166811	0.202262	0.42994	0.319742	0.00435854	0.0173104
AT1G30090	NA	NA	0.300337	0.00333096	0.0652133	-0.756185	1.38e-07	8.21e-07	-0.0414366	0.750722	0.883708	0.619932	1.51e-06	1.38e-05
AT1G30260	NA	NA	0.244738	0.366041	0.773317	-2.64353	0.000191954	0.000669635	1.32148	0.000720398	0.00618674	1.65706	1.91e-06	1.71e-05
AT1G30360	ERD4	NA	0.00785126	0.864637	0.969105	-1.66919	1.36e-12	1.5e-11	0.738263	0.000165197	0.00180891	0.127874	0.197183	0.357281
AT1G30500	NF-YA7	NA	-0.199153	0.503887	0.8521	-2.10139	1.79e-09	1.37e-08	0.796958	0.152268	0.361639	2.35569	1.67e-05	0.0001255
AT1G30510	ATRFNR2	Encodes a root-type ferredoxin:NADP(H) oxidoreductase.	-0.26246	0.00816204	0.117598	-1.11933	6.61e-06	3.02e-05	-0.562848	0.0347858	0.130277	1.44187	3.86e-08	4.63e-07
AT1G30650	AR411	member of WRKY Transcription Factor; Group II-e	0.0555068	0.441059	0.819309	-1.80785	7.52e-08	4.63e-07	0.00598005	0.966128	0.985889	0.628155	2.27e-05	0.000165136
AT1G31500	HESP	NA	0.374017	0.00962578	0.131297	-0.619478	0.000959041	0.00286544	-0.0632495	0.722002	0.867162	0.32577	0.00749223	0.0273863
AT1G31800	CYP97A3	Encodes a protein with &#946;-ring carotenoid hydroxylase activity.	0.213039	0.200012	0.629492	-1.15113	0.00453069	0.0114634	0.335341	0.236135	0.474619	0.823589	3.36e-06	2.88e-05
AT1G31850	NA	NA	0.0104131	0.859924	0.967348	-0.549268	0.00422536	0.0107776	0.172964	0.189121	0.414107	0.25768	0.0109967	0.0375552
AT1G32090	OSCA1.8	NA	0.0848727	0.491717	0.846179	-0.741682	0.0101068	0.0232759	-0.401205	0.0162846	0.0737686	0.612116	2.06e-06	1.83e-05
AT1G32440	PKp3	encodes a chloroplast pyruvate kinase beta subunit. The enzyme is less active than the other chloroplast pyruvate kinase beta subunit encoded by AT5G52920. Involved in seed oil biosynthesis. Can partially complement the AT5G52920 mutant.	0.133655	0.12552	0.525844	-0.72077	9.72e-07	5.09e-06	-0.0706358	0.673132	0.839917	1.1276	5.89e-29	4.91e-27
AT1G32860	NA	NA	0.199307	0.222099	0.654289	-0.884927	0.00374061	0.00966152	0.315015	0.163444	0.378856	0.56249	0.00185513	0.00832142
AT1G33490	NA	NA	0.0744956	0.527843	0.863957	-0.864534	0.00888288	0.0207658	-0.068415	0.738267	0.876079	0.501207	0.000866533	0.00427581
AT1G33560	ADR1	Encodes a NBS-LRR disease resistance protein that possesses N-terminal kinase subdomains. Activation tagged mutant of ADR1 showed elevated levels of SA and reactive oxygen species in addition to number of defense gene transcripts. Exhibits resistance to number of microbial pathogens.	0.113944	0.460596	0.830322	-0.950285	0.000860292	0.0026028	0.959138	2.17e-08	6.07e-07	0.637087	0.00024038	0.00136602
AT1G33800	AtGXMT1	NA	0.0684929	0.331294	0.751418	-1.46995	7.99e-15	1.1e-13	-0.0318293	0.852425	0.935544	0.603109	9.04e-12	1.81e-10
AT1G34430	EMB3003	NA	0.0184704	0.811527	0.952914	-0.589366	0.000453341	0.00145628	-0.26964	0.0782116	0.230974	0.221963	0.0118681	0.0400029
AT1G34550	EMB2756	NA	0.0305693	0.696692	0.921983	-0.802872	1.26e-07	7.56e-07	-0.400091	0.00218069	0.0152032	0.411186	7.89e-06	6.32e-05
AT1G34630	NA	NA	0.0794464	0.506944	0.854011	-0.43204	0.0203409	0.0430713	0.511076	0.00622092	0.0351962	0.591767	1.36e-05	0.000104058
AT1G35250	ALT2	NA	-0.554456	2.44e-06	0.000219884	-1.20611	1.53e-05	6.6e-05	0.0303879	0.952844	0.980381	1.47902	0.000985255	0.00477716
AT1G35330	NA	NA	-0.200773	0.115946	0.509259	-0.849053	0.000223937	0.00077323	-0.775948	0.00241317	0.0165475	0.703216	0.0022527	0.00983839
AT1G36160	ACC1	Encodes acetyl-CoA carboxylase. Mutant displays uncoordinated cell divisions which are enhanced by cytokinins. Mutant also has aberrant organization of the apical region in the embryo and abnormal root and shoot development. Essential for very long chain fatty acid elongation.	-0.293956	1.29e-08	2.47e-06	-0.88038	0.0010331	0.00306334	-0.0674675	0.722474	0.867441	0.394591	0.00589288	0.0224253
AT1G41830	SKS6	NA	-0.0165049	0.85697	0.96708	-1.31732	2.08e-24	6.55e-23	-0.482092	0.000533392	0.0048154	0.569432	1.61e-07	1.76e-06
AT1G42470	AtNPC1	NA	-0.0121278	0.910881	0.979865	-1.14386	4.29e-07	2.37e-06	0.430591	0.0046244	0.028058	0.861616	5.62e-12	1.15e-10
AT1G42970	GAPB	Encodes chloroplast localized glyceraldehyde-3-phosphate dehydrogenase that can use both NADH and NADPH to reduce 1,3-diphosphate glycerate. It forms A2B2 heterotetramers with GapA forms of the GADPH enzyme. These complexes are active in the light under reducing conditions, but show reduced NADPH-dependent activity in response to oxidized thioredoxins and increased NAD(H)/NADP(H) ratios due to th…	0.301006	0.108728	0.493382	-3.30549	0.000389616	0.00127189	0.931634	0.00916777	0.0478519	0.574769	0.082387	0.186395
AT1G43160	RAP2.6	encodes a member of the ERF (ethylene response factor) subfamily B-4 of ERF/AP2 transcription factor family (RAP2.6). The protein contains one AP2 domain. There are 7 members in this subfamily.	0.629831	2.35e-05	0.00146137	-1.67883	3.81e-06	1.82e-05	2.16267	6.79e-08	1.74e-06	1.51604	4.56e-05	0.000308842
AT1G43650	UMAMIT22	NA	0.241084	0.0774357	0.423078	-2.30851	5.62e-24	1.71e-22	0.849058	0.00392458	0.0246619	-2.89433	6.74e-09	9.08e-08
AT1G43910	NA	NA	0.643599	0.000345564	0.0126352	1.86319	1.59e-08	1.07e-07	0.99361	0.0442225	0.154825	2.6789	9.48e-19	3.84e-17
AT1G44100	AAP5	amino acid permease 5	-0.0324085	0.776995	0.943617	-1.82252	8.77e-07	4.63e-06	-0.273814	0.247852	0.489101	0.297585	0.00898073	0.0318981
AT1G44446	ATCAO	Encodes chlorophyllide <i>a</i> oxygenase which converts chlorophyllide <i>a</i> to chlorophyllide <i>b</i> by catalyzing two successive hydroxylations at the 7-methyl group of chlorophyllide <i>a</i> . Mutants are deficient in pigments that associate with thylakoid membrane proteins, lacking chlorophyll <i>b</i> and light-harvesting proteins of photosystem II. The protein was shown through cross…	-0.0688585	0.699808	0.922933	-1.1891	0.00615385	0.0150218	1.30726	5.63e-08	1.47e-06	-0.112572	0.744287	0.853711
AT1G44800	SIAR1	NA	-0.316857	0.00531665	0.0893999	-1.94727	1.37e-05	5.93e-05	-0.280722	0.204452	0.433032	1.5778	1.43e-25	9.64e-24
AT1G44970	PRX9	NA	0.282808	0.0175784	0.187187	-3.24506	3.69e-12	3.87e-11	-0.849825	3.33e-05	0.000452347	0.717589	2.59e-09	3.71e-08
AT1G45130	AtBGAL5	NA	-0.10419	0.058926	0.367986	-0.730063	8.61e-14	1.08e-12	0.151742	0.458846	0.693042	0.513628	9.8e-05	0.000618941
AT1G45230	NA	NA	-0.10666	0.482841	0.841834	-0.585953	0.00773179	0.0183799	0.915801	0.00504332	0.0300536	0.283225	0.160643	0.307511
AT1G45249	ABF2	Leucine zipper transcription factor that binds to the abscisic acid (ABA)responsive element (ABRE) motif in the promoter region of ABA-inducible genes. Enhances drought tolerance in vegetative tissues. Required for normal glucose response. Localized in the nucleus. Expressed constitutively in roots, leaf vascular tissues, and hydathodes or in all tissues under stress conditions. It's phosphorylat…	0.298224	0.0160924	0.179282	-1.32661	2.19e-11	2.11e-10	1.97206	4.89e-34	1.77e-31	1.57174	2.27e-36	2.94e-34
AT1G46480	WOX4	Encodes a WUSCHEL-related homeobox gene family member with 65 amino acids in its homeodomain. Proteins in this family contain a sequence of eight residues (TLPLFPMH) downstream of the homeodomain called the WUS box. This protein also contains an acidic domain approximately 10 residues upstream of the WUS box. Part of the TDIF-TDR-WOX4 signaling pathway that plays a crucial role in the maintenance…	0.0449525	0.893267	0.976846	-2.02105	0.00172784	0.00486163	0.1417	0.796925	0.90729	1.79496	1.99e-05	0.00014684
AT1G47530	DTX33	NA	0.0543715	0.408114	0.800469	-1.22383	7.45e-05	0.000281932	0.471925	0.00483713	0.0290993	0.656866	1.84e-07	2e-06
AT1G47610	NA	NA	-0.502929	0.297918	0.724545	-3.13915	6.05e-05	0.000232367	3.63706	2.33e-21	3.46e-19	-1.01004	0.0403407	0.107309
AT1G48000	AtMYB112	Encodes a putative transcription factor (MYB112).	0.891663	0.0262886	0.236563	-1.19781	0.000250707	0.000854946	1.45068	0.0296898	0.115788	3.2078	3.03e-19	1.27e-17
AT1G48840	NA	NA	0.227245	0.0313515	0.26213	-0.455001	0.0196832	0.0418572	0.543319	0.00043795	0.00409514	-0.176647	0.231494	0.401236
AT1G48960	NA	NA	-0.00876518	0.969155	0.993392	-0.60489	0.00672369	0.0162581	0.212878	0.484859	0.714336	1.05545	8.61e-05	0.000551146
AT1G49430	LACS2	Encodes a long chain acyl-CoA synthetase that catalyzes the synthesis of omega-hydroxy fatty acyl-CoA intermediates in the pathway to cutin synthesis. Required for repression of lateral root formation.	-0.109794	0.40856	0.800635	-0.985457	0.000843108	0.00255636	-0.774056	0.00225526	0.0156327	1.94824	9.27e-47	2.01e-44
AT1G49450	NA	NA	-0.767327	1.06e-06	0.000113025	-1.75692	2.41e-06	1.19e-05	2.53413	1.33e-24	2.65e-22	0.765016	0.0482175	0.123219
AT1G49660	AtCXE5	Encodes a protein with carboxylesterase whose activity was tested using pNA.	0.180696	0.0675829	0.396042	-1.48615	5.56e-09	3.99e-08	0.579972	8.04e-05	0.000976162	0.145126	0.292481	0.473688
AT1G49670	NQR	molecular function has not been defined. Was shown involved in oxidative stress tolerance.	-0.00183338	0.981449	0.996479	-0.482018	0.000344272	0.0011392	-0.0637222	0.573923	0.780687	0.589397	4.38e-18	1.67e-16
AT1G49710	ATFUT12	Encodes a protein with core &alpha;1,3-fucosyltransferase activity.	0.084149	0.382642	0.785061	-0.843073	1.8e-07	1.06e-06	0.1256	0.441513	0.678794	0.255683	0.00365319	0.0149288
AT1G49900	NA	NA	-1.56197	0.00743631	0.111144	-2.63611	0.00272485	0.00730599	1.84609	0.167884	0.38549	4.34371	0.000200201	0.00116134
AT1G49970	CLPR1	Encodes a ClpP-related sequence. Though similar to ClpP proteins, this does not contains the highly conserved catalytic triad of Ser-type proteases (Ser-His-Asp). The name reflects nomenclature described in Adam et. al (2001).	0.12403	0.156453	0.572575	-0.687254	1.02e-05	4.54e-05	-0.115328	0.425258	0.664748	0.266673	0.0114764	0.0388743
AT1G50060	NA	NA	0.0113969	0.937942	0.987135	-4.35057	7.29e-99	5.81e-96	-0.218394	0.563104	0.772702	0.798154	0.000276575	0.00154765
AT1G50575	NA	NA	0.0667225	0.685503	0.918802	-0.714886	0.00558898	0.0137984	0.260668	0.201892	0.429576	0.559785	0.00269115	0.0114537
AT1G51090	AtHMAD1	NA	-0.144524	0.839436	0.962172	-3.77813	0.00979146	0.022669	3.25808	0.000843624	0.0070489	3.06053	0.000405168	0.00217429
AT1G51820	SIF4	NA	-0.529697	0.400198	0.796197	-4.62503	3.92e-10	3.25e-09	0.644165	0.125864	0.319226	1.06463	0.000244199	0.00138569
AT1G51860	NA	NA	-0.164515	0.0788409	0.426366	-2.95657	1.05e-37	7.39e-36	-0.623434	0.00632911	0.0356503	0.522196	0.0116522	0.0393815
AT1G51950	IAA18	NA	0.20206	0.220703	0.652988	-1.38379	0.000309153	0.00103249	0.446484	0.0350663	0.130876	0.4617	0.00673384	0.0250502
AT1G52080	AR791	unknown function	-0.192788	0.159355	0.577808	-0.731549	0.0015803	0.0044822	0.362532	0.053943	0.178464	0.744442	1.07e-06	1.01e-05
AT1G52565	NA	NA	0.841181	0.0365215	0.285736	-1.7849	6.47e-06	2.97e-05	1.28589	1.32e-06	2.56e-05	0.724089	0.00570649	0.0218099
AT1G53060	NA	NA	0.447528	0.261375	0.689971	-1.28464	2.11e-05	8.83e-05	1.72964	0.00863486	0.0455967	-0.753342	0.133471	0.268512
AT1G53300	TTL1	NA	0.368487	1.46e-05	0.00100659	-1.33085	5.41e-12	5.56e-11	0.90078	8.43e-12	4.09e-10	0.294987	0.0317285	0.0886559
AT1G53310	ATPEPC1	Encodes one of four Arabidopsis phosphoenolpyruvate carboxylase proteins.	0.102434	0.269225	0.697834	-0.895465	1.29e-05	5.62e-05	0.0421171	0.70769	0.858812	0.408322	0.00279956	0.0118568
AT1G53570	MAP3KA	MEK kinase (MAP3Ka)	-0.00787009	0.921766	0.982654	-0.31318	0.003911	0.0100504	0.384327	0.000709734	0.0061246	0.296369	0.00246391	0.0106295
AT1G54575	NA	NA	0.749276	5.99e-05	0.00319306	-0.106021	0.765349	0.829985	0.626842	0.0215623	0.0909381	2.11698	6.15e-32	6.12e-30
AT1G54630	ACP3	encodes an acyl carrier protein expressed in leaves, roots, and dry seeds. Gene expression is not regulated by light.	0.0567668	0.508486	0.854539	-0.569129	4.44e-09	3.24e-08	-0.318166	0.0235783	0.0975446	0.195037	0.00425137	0.016983
AT1G54970	ATPRP1	encodes a proline-rich protein that is specifically expressed in the root.	0.117809	0.598268	0.889231	-2.17613	4.39e-07	2.42e-06	-2.86597	0.000461604	0.00429596	3.33609	5.02e-11	9.16e-10
AT1G54990	AXR4	auxin response mutant (AXR4)	0.0960901	0.335535	0.754107	-0.744004	7.85e-07	4.17e-06	-0.188917	0.070993	0.21616	0.209098	0.0108636	0.0372146
AT1G55265	NA	NA	NA	NA	NA	-1.97849	1.05e-09	8.23e-09	0.0112152	0.964694	0.985382	0.663081	0.000784322	0.0039157
AT1G55420	EDA11	NA	-0.551291	0.00305861	0.061222	-1.49677	3.93e-08	2.52e-07	-1.10709	2.81e-07	6.32e-06	0.762456	0.000130865	0.000799134
AT1G55510	BCDH	branched-chain alpha-keto acid decarboxylase E1 beta	0.500192	0.00141088	0.035586	1.31631	3.05e-06	1.48e-05	0.110632	0.674336	0.8408	0.940465	1.12e-05	8.72e-05
AT1G55690	NA	NA	0.146451	0.107165	0.490137	-0.58424	4.23e-06	2e-05	0.256389	0.0675767	0.209188	0.349066	0.00221028	0.00968706
AT1G55760	NA	NA	0.0886884	0.608176	0.892632	-1.04298	1.85e-07	1.08e-06	-0.240402	0.335255	0.580967	0.843076	2.81e-07	2.96e-06
AT1G56170	ATHAP5B	Encodes a protein with similarity to a subunit of the CCAAT promoter motif binding complex of yeast.One of two members of this class (HAP5B) and expressed in vegetative and reproductive tissues	NA	NA	NA	-0.888771	0.0240882	0.0498195	2.90725	6e-27	1.41e-24	2.05411	5.21e-07	5.2e-06
AT1G56670	NA	NA	0.111357	0.602665	0.889415	-0.815684	0.00656211	0.0159122	1.44341	3.36e-05	0.000455207	0.648402	0.0274637	0.0791266
AT1G58250	HPS4	SABRE, putative gene of unknown function, homologous to maize apt1 gene. Required for normal cell expansion in the root cortex. The sabre mutation results in abnormal cell expansion. Encodes a rare message; very low level of expression was detected in roots and shoots.	0.0378248	0.652266	0.908699	-0.816269	2.06e-20	4.68e-19	0.0879579	0.606239	0.80095	0.357793	0.0087185	0.031144
AT1G58360	AAP1	Encodes AAP1 (amino acid permease 1), a neutral amino acid transporter expressed in seeds. Functions in amino acid uptake into embryos.	-0.0411435	0.677231	0.916098	-1.89735	4.83e-09	3.5e-08	0.319473	0.0989839	0.27193	1.85661	1.8e-56	6.46e-54
AT1G60095	NA	NA	-1.13309	1.26e-07	1.78e-05	-1.47391	0.00212165	0.00584312	-0.574767	0.231576	0.468658	1.31044	6.94e-06	5.63e-05
AT1G60190	AtPUB19	NA	-0.931955	0.0138937	0.165076	-1.08234	0.0145794	0.0321701	6.14369	1.59e-186	3.45e-182	2.99064	6.72e-13	1.54e-11
AT1G60730	NA	NA	0.634525	1.03e-12	6.09e-10	-0.54318	0.00224914	0.00614946	0.394786	0.333574	0.579304	1.48176	2.75e-08	3.37e-07
AT1G60790	TBL2	Encodes a member of the TBL (TRICHOME BIREFRINGENCE-LIKE) gene family containing a plant-specific DUF231 (domain of unknown function) domain. TBL gene family has 46 members, two of which (TBR/AT5G06700 and TBL3/AT5G01360) have been shown to be involved in the synthesis and deposition of secondary wall cellulose, presumably by influencing the esterification state of pectic polymers. A nomenclature…	0.0170406	0.888534	0.975718	-0.554708	0.000296519	0.000995114	0.844217	0.000864495	0.0071858	0.540441	0.000223968	0.00128238
AT1G61240	NA	NA	0.124623	0.332653	0.752473	-0.555562	0.00462561	0.0116665	0.442	0.0202628	0.0869443	1.08061	5.71e-13	1.32e-11
AT1G61890	NA	NA	0.141475	0.126974	0.52799	-0.860325	0.000528802	0.00167339	1.79757	2.98e-34	1.11e-31	1.25387	1.48e-34	1.68e-32
AT1G62570	FMO	belongs to the flavin-monooxygenase (FMO) family, encodes a glucosinolate S-oxygenase that catalyzes the conversion of methylthioalkyl glucosinolates to methylsulfinylalkyl glucosinolates	0.218323	0.0168741	0.183938	-0.553001	0.0233098	0.0484793	2.07071	6.78e-26	1.49e-23	1.84921	2.57e-53	8.14e-51
AT1G63000	NRS/ER	NA	-0.110309	0.204282	0.63461	-1.0334	9.24e-08	5.64e-07	-0.271384	0.0472434	0.162287	0.252259	0.0025656	0.0109877
AT1G63120	ATRBL2	AtRBL2 has been identified as a rhomboid protein involved in regulated intramembrane proteolysis (RIP). The enzyme has the proteolytic activity and substrate specificity comparable to the Drosophila Rho-1 protein.	-0.140477	0.110159	0.495428	-0.946904	3.14e-05	0.000127304	0.0540557	0.695596	0.852333	0.6938	5.56e-08	6.51e-07
AT1G63240	NA	NA	0.0767121	0.744225	0.934643	-1.26798	0.00110062	0.00324286	0.435408	0.188175	0.412938	1.04738	2.09e-05	0.00015341
AT1G63700	EMB71	Member of MEKK subfamily, a component of the stomatal development regulatory pathway. Mutations in this locus result in embryo lethality.	0.076584	0.37419	0.780686	-0.645618	3.19e-07	1.8e-06	0.424117	0.00238011	0.0163519	0.122296	0.351213	0.53471
AT1G63750	NA	NA	0.334847	0.504703	0.852535	-1.56133	0.00132308	0.00382014	0.446276	0.592759	0.791671	2.70719	0.0113671	0.038568
AT1G63940	MDAR6	NA	-0.0501554	0.541321	0.8686	-0.773294	3.39e-08	2.18e-07	-0.115407	0.472931	0.704512	0.65387	3.52e-05	0.000245025
AT1G64060	ATRBOH	Interacts with AtrbohD gene to fine tune the spatial control of ROI production and hypersensitive response to cell in and around infection site.	0.24811	0.000788307	0.0233152	-0.960587	4.99e-07	2.74e-06	0.484284	9.38e-05	0.00111164	0.47882	0.000360643	0.00196066
AT1G64110	DAA1	NA	0.610248	0.00625031	0.0999905	-0.880223	0.0146086	0.0322109	-0.21459	0.523072	0.744344	2.52561	3e-27	2.29e-25
AT1G64380	NA	encodes a member of the DREB subfamily A-6 of ERF/AP2 transcription factor family. The protein contains one AP2 domain. There are 8 members in this subfamily including RAP2.4.	-0.134367	0.474198	0.837583	-1.41427	3e-05	0.000121798	1.74191	9.26e-06	0.000144874	-0.312238	0.294057	0.475405
AT1G64390	AtGH9C2	NA	-0.220984	0.301662	0.727675	-0.952858	0.00310836	0.00819833	1.15348	5.43e-12	2.71e-10	1.6143	6.39e-26	4.47e-24
AT1G64610	NA	NA	0.313392	0.093895	0.460654	-1.12689	8.18e-06	3.69e-05	0.556252	0.0202568	0.0869356	1.04689	4.42e-08	5.26e-07
AT1G64680	NA	NA	0.171722	0.840006	0.962435	-5.6942	0.00220403	0.00604092	1.21586	0.259227	0.502771	2.47808	0.000387612	0.00209226
AT1G64860	RPOD1	Subunit of chloroplast RNA polymerase, confers the ability to recognize promoter sequences on the core enzyme	0.066825	0.622571	0.898035	-0.69961	0.0022242	0.00608947	-0.104445	0.520023	0.742448	0.784052	1.96e-06	1.75e-05
AT1G65920	NA	NA	0.728013	1.91e-05	0.00123249	-0.468228	0.238789	0.336926	0.136816	0.594121	0.792807	0.500008	0.00358036	0.0146925
AT1G66020	TPS26	NA	1.11927	0.0394896	0.296752	-1.92422	0.0209431	0.0441746	0.0901615	0.835985	0.926585	1.61845	3.11e-05	0.000219648
AT1G66180	NA	NA	0.00872256	0.948536	0.988753	-1.59271	2.14e-12	2.3e-11	1.54976	1.26e-08	3.73e-07	0.257016	0.201935	0.363645
AT1G66200	ATGSR2	encodes a cytosolic glutamate synthetase, this enzyme has low affinity with substrate ammonium	0.125273	0.45863	0.828455	-2.55017	1.87e-23	5.36e-22	-0.405173	0.0749281	0.224463	0.823906	0.00132099	0.00617898
AT1G66230	AtMYB20	Encodes a putative transcription factor (MYB20).	-0.147499	0.537519	0.866805	-1.36151	3.98e-05	0.00015803	2.05123	1.28e-17	1.23e-15	0.144597	0.416301	0.597996
AT1G66470	AtRHD6	NA	0.846075	3.62e-06	0.00031104	0.0367093	0.836814	0.883157	0.628643	0.0209539	0.0890469	0.399985	0.00895365	0.0318285
AT1G66890	NA	NA	0.190461	0.343082	0.759175	-0.985186	0.0028013	0.00748759	0.756984	0.00648862	0.0363882	0.171921	0.492512	0.664657
AT1G67310	NA	NA	0.0602269	0.439388	0.818721	-0.49821	0.00357941	0.00929571	0.679116	5.32e-06	8.84e-05	0.0231235	0.843532	0.916839
AT1G67360	LDAP1	NA	0.106798	0.416364	0.805656	-2.05081	1.85e-08	1.24e-07	0.865159	1.11e-05	0.000170416	1.07782	6.41e-12	1.31e-10
AT1G67510	NA	NA	-0.0365261	0.739774	0.93401	-1.22633	2.32e-10	1.98e-09	-0.743069	1.35e-07	3.22e-06	0.611623	1.13e-05	8.77e-05
AT1G67720	NA	NA	0.477928	1.03e-06	0.000110847	-0.559994	0.000550025	0.00173538	0.498946	0.00295094	0.0195316	0.267002	0.0864664	0.193621
AT1G67880	NA	NA	0.0558631	0.656136	0.909802	-1.47392	1.3e-10	1.14e-09	0.873211	0.00221501	0.015398	0.60268	0.0133511	0.0439879
AT1G67900	NA	NA	-0.0292169	0.859371	0.967348	-0.697837	0.0101415	0.023351	0.368649	0.227144	0.462991	1.2082	7.65e-08	8.79e-07
AT1G67920	NA	NA	-0.422845	0.0139662	0.165842	-1.77944	1.44e-15	2.16e-14	0.97917	7.03e-05	0.000870962	0.851691	0.00379748	0.0154315
AT1G68150	ATWRKY9	member of WRKY Transcription Factor; Group II-b	0.0806361	0.342607	0.758974	-1.11627	8.07e-08	4.96e-07	-1.17668	3.7e-10	1.39e-08	0.393962	0.000835792	0.00413567
AT1G68200	AtC3H15	NA	0.0807056	0.722806	0.930471	-1.39526	0.00393654	0.0101114	-0.271232	0.494541	0.722451	1.30733	0.00373918	0.0152325
AT1G68490	NA	NA	0.136258	0.0647422	0.387388	-1.26124	6.04e-10	4.9e-09	0.814273	6.1e-07	1.26e-05	0.241372	0.0496371	0.126042
AT1G68500	NA	NA	1.26243	2.49e-07	3.17e-05	-2.22181	0.00255816	0.00689523	2.66189	2.52e-14	1.68e-12	2.90576	1.15e-19	4.93e-18
AT1G68620	NA	NA	0.174994	0.204998	0.635141	-1.70052	1.75e-05	7.43e-05	2.34303	5.02e-13	2.86e-11	0.985711	0.000247269	0.00140179
AT1G68760	ATNUDT1	Encodes a cytosol-localized nudix hydrolase that hydrolyzes 8-oxo-(d)GTP to its monophosphate form. This protective mechanism prevents the misincorporation of these oxidized nucleotides into DNA and RNA. NUDX1 also has a low level of dihydroneopterin triphosphate pyrophosphatase activity in vitro and may participate in the folate synthesis pathway.	-0.197571	0.102922	0.480178	-0.914051	1.63e-05	6.98e-05	0.00480104	0.978475	0.991403	0.791105	2.99e-06	2.57e-05
AT1G68880	AtbZIP	NA	-0.0419403	0.769585	0.941345	-1.02806	0.0117177	0.0264856	-0.166071	0.72559	0.869402	1.54814	0.000369809	0.00200689
AT1G68920	bHLH49	NA	0.237314	0.00342246	0.0666789	-0.358764	0.00765654	0.0182235	0.406663	0.00610708	0.0346425	-0.0736248	0.560553	0.721204
AT1G69040	ACR4	ACT-domain containing protein involved in feedback regulation of amino acid metabolism	0.288563	0.000101394	0.00492319	-0.305109	0.139432	0.219185	0.78385	2.97e-13	1.73e-11	0.468127	0.00202793	0.0090001
AT1G69252	NA	NA	0.0783713	0.680615	0.917083	-1.55114	0.023066	0.0480304	1.74956	4.69e-20	6.21e-18	0.594415	0.0136999	0.0449346
AT1G69260	AFP1	NA	0.539569	0.000470982	0.0157752	-1.6261	2.98e-05	0.000121129	3.68995	4.53e-43	3.64e-40	3.7545	1.76e-65	9.59e-63
AT1G69295	PDCB4	Encodes a member of the X8-GPI family of proteins. It localizes to the plasmodesmata and is predicted to bind callose.	0.084519	0.279943	0.708671	-1.22044	2.59e-07	1.48e-06	0.88926	1.21e-10	4.96e-09	1.34335	9.83e-27	7.19e-25
AT1G69480	NA	NA	0.203471	0.574052	0.880292	-3.96847	4.92e-17	8.5e-16	2.83218	4.32e-08	1.15e-06	2.91452	3.82e-07	3.93e-06
AT1G69560	ATMYB105	Encodes LOF2 (LATERAL ORGAN FUSION2), a MYB-domain transcription factor expressed in organ boundaries. Functions in boundary specification, meristem initiation and maintenance, and organ patterning. Also see LOF1 (At1g26780).	0.00958668	0.991351	0.998024	-3.37377	0.0192153	0.0409832	-2.44277	0.0500053	0.169097	2.26006	0.00636197	0.0238509
AT1G69790	NA	NA	-0.219438	0.30607	0.731805	-1.04608	5.35e-06	2.49e-05	0.335321	0.12208	0.312332	0.802844	1.03e-05	8.06e-05
AT1G70280	NA	NA	0.0743771	0.410428	0.802083	-0.535141	0.00389791	0.010026	0.750821	1.84e-05	0.000267579	0.136746	0.3115	0.493854
AT1G70410	ATBCA4	Encodes a putative beta-carbonic anhydrase betaCA4. Together with betaCA1 (At3g01500) regulates CO2-controlled stomatal movements in guard cells.	-0.0891707	0.245767	0.674721	-0.412415	0.00129431	0.00374726	-0.496733	0.00495351	0.0296732	1.1069	1.17e-09	1.76e-08
AT1G70420	NA	NA	-0.134268	0.335103	0.753735	-1.36974	1.39e-09	1.08e-08	1.42883	1.65e-05	0.000243516	0.435106	0.151108	0.294118
AT1G70480	NA	NA	-0.201369	0.0263229	0.236743	-0.599633	0.00144167	0.00413202	0.491209	0.0023146	0.0160031	0.508419	0.000768109	0.00384199
AT1G70560	CKRC1	TAA1 is involved in the shade-induced production of indole-3-pyruvate (IPA), a precursor to IAA, a biologically active auxin. It is also involved in regulating many aspects of plant growth and development from embryogenesis to flower formation and plays a role in ethylene-mediated signaling. This enzyme can catalyze the formation of IPA from L-tryptophan. Though L-Trp is expected to be the prefer…	0.334889	0.0124857	0.154851	-1.85524	3.62e-13	4.25e-12	0.196568	0.328373	0.575195	1.39083	3.92e-25	2.55e-23
AT1G70580	AOAT2	Encodes a protein with glyoxylate aminotransferase activity. It can act on a number of different small substrates and amino acids in vitro.	0.130571	0.163627	0.583803	-0.811572	4.94e-08	3.12e-07	-0.0764727	0.617872	0.808153	0.733899	3.07e-07	3.22e-06
AT1G70730	PGM2	Encodes a cytosolic phosphoglucomutase (PGM). Two Arabidopsis PGM proteins (AT1G70730/PGM2 and AT1G23190/PGM3) have high sequence similarities and redundant functions. Mature plants possessing a single cPGM allele had a major reduction in cPGM activity. Whereas pgm2 and pgm3 single mutants are undistinguishable from the wild type, loss of both PGM2 and PGM3 severely impairs male and female gameto…	0.0402969	0.579127	0.882417	-0.772583	1.09e-05	4.82e-05	0.556789	8.69e-08	2.18e-06	0.797053	6.72e-28	5.38e-26
AT1G70940	ATPIN3	A regulator of auxin efflux and involved in differential growth. PIN3 is expressed in gravity-sensing tissues, with PIN3 protein accumulating predominantly at the lateral cell surface. PIN3 localizes to the plasma membrane and to vesicles. In roots, PIN3 is expressed without pronounced polarity in tiers two and three of the columella cells, at the basal side of vascular cells, and to the lateral …	-0.155307	0.0604265	0.373086	-1.64745	4.71e-15	6.63e-14	0.0536599	0.796318	0.906789	0.314849	0.0052509	0.0202807
AT1G71040	LPR2	Encodes LPR2. Function together with LPR1 (AT1G23010) and a P5-type ATPase (At5g23630/PDR2) in a common pathway that adjusts root meristem activity to Pi (inorganic phosphate) availability.	0.0867999	0.414093	0.804107	-0.873906	0.000149474	0.000532683	-0.294471	0.226817	0.462564	0.938328	3.24e-12	6.83e-11
AT1G71050	HIPP20	NA	0.27379	0.750967	0.936164	-3.23844	0.000922346	0.00277064	0.429785	0.652923	0.829395	2.08475	0.00403066	0.0162175
AT1G71380	ATCEL3	NA	-1.99189	2e-11	8.28e-09	-1.61388	0.00245972	0.00665588	0.107289	0.760497	0.889234	1.10217	0.00636844	0.023871
AT1G71692	AGL12	Encodes a member of the MADS box family of transcription factors. Involved in root cell differentiation and flowering time. Loss of function mutations have abnormal cellular differentiation in the roots and are late flowering. AGL12 along with AGL14, and AGL17 is preferentially expressed in root tissues and represent the only characterized MADS box genes expressed in roots.	0.264843	0.0701813	0.402205	-1.65703	8.41e-16	1.29e-14	0.650474	0.00199969	0.0142014	-0.972499	9.7e-05	0.000612795
AT1G72220	NA	NA	0.11186	0.485608	0.843755	-2.27316	3.74e-09	2.76e-08	-0.428772	0.194318	0.420268	1.40136	2.04e-06	1.82e-05
AT1G72700	NA	NA	-0.0430932	0.584879	0.884917	-0.464125	0.00796709	0.018872	0.51399	1.63e-06	3.1e-05	0.879159	2.04e-13	4.95e-12
AT1G73220	AtOCT1	NA	-0.587853	0.163986	0.584479	-1.64984	0.00118741	0.0034729	-0.301902	0.674145	0.840619	4.50047	1.16e-36	1.56e-34
AT1G73260	ATKTI1	Encodes a trypsin inhibitor involved in modulating programmed cell death in plant-pathogen interactions.	0.162456	0.40486	0.798168	-1.14393	0.00301637	0.00799444	0.153807	0.781174	0.898841	2.12706	6.18e-14	1.58e-12
AT1G73370	ATSUS6	Encodes a protein with sucrose synthase activity (SUS6).	0.463506	1.42e-05	0.000985918	0.285933	0.0645206	0.115372	-0.00149616	0.99504	0.99795	0.736124	0.0131255	0.0434132
AT1G73490	NA	NA	0.133351	0.104448	0.484239	-0.4608	0.0169322	0.0366676	-0.00330467	0.975616	0.9901	0.399327	0.000790728	0.00394397
AT1G73620	NA	NA	-0.245536	0.0250202	0.230553	-1.16181	2.34e-09	1.77e-08	-0.564528	0.0163349	0.0739654	0.392665	0.00828723	0.0298498
AT1G73680	ALPHA	Encodes an alpha dioxygenase. Recombinant protein catalyzes the conversion of a wide range of fatty acids into 2(R)-hydroperoxy derivatives.	0.202077	0.306459	0.732087	-2.8249	2.83e-29	1.22e-27	-0.665535	0.00951569	0.0493474	1.19499	8.88e-14	2.23e-12
AT1G73740	NA	NA	0.164037	0.208082	0.638285	-0.989469	0.001464	0.00418721	0.820422	0.00043541	0.00408019	1.40646	3.45e-15	1.02e-13
AT1G73760	NA	NA	-0.270248	0.012284	0.153286	-0.768378	0.0133055	0.0296273	0.0108687	0.965022	0.985463	0.851154	9.32e-06	7.34e-05
AT1G74030	ENO1	Encodes the plastid-localized phosphoenolpyruvate enolase. Mutant plants have abnormal trichomes.	-0.0386004	0.641131	0.905119	-0.451344	0.00574565	0.0141352	-0.247729	0.041133	0.146875	0.215321	0.00136712	0.0063681
AT1G74100	ATSOT16	encodes a desulfoglucosinolate sulfotransferase, involved in the final step of glucosinolate core structure biosynthesis. Has a broad-substrate specificity with different desulfoglucosinolates, the best substrate is indole-3-methyl-dsGS, followed by benzyl-dsGS. Expression was induced by wounding, jasmonate and ethylene stimulates.	-0.310377	0.000293669	0.0110904	-0.695439	0.00820916	0.0193899	-1.29185	0.000120984	0.00139665	1.17069	2.67e-20	1.19e-18
AT1G74160	LNG3	NA	-0.0604591	0.454038	0.826004	-0.419483	1.73e-05	7.36e-05	-0.0818964	0.496881	0.724573	0.333322	0.00152783	0.00700591
AT1G74300	NA	NA	0.0474194	0.821186	0.955639	-0.900948	1.71e-05	7.28e-05	-0.260184	0.167647	0.385347	0.670195	0.00447606	0.0176973
AT1G74458	NA	NA	-0.163606	0.263394	0.692359	-1.42137	5.56e-07	3.03e-06	0.647448	0.000631582	0.00555398	0.418347	0.10799	0.22882
AT1G74500	ATBS1	Encodes a basic helixloophelix transcription factor that acts downstream of MP in root initiation. TMO7 protein moves to the hypophysis and to vascular cells, contributing to MP-dependent root formation. Promotes the correct definition of the hypophysis cell division plane.	0.0897336	0.340277	0.757377	-0.425519	0.00985381	0.0227906	0.983788	0.00222788	0.0154775	0.508535	0.015179	0.0488268
AT1G74800	GALT5	NA	-0.0779549	0.392117	0.791586	-0.685503	0.000287162	0.000966854	0.575552	0.000222465	0.00232682	0.0868174	0.432516	0.612703
AT1G75170	NA	NA	0.280845	0.0101281	0.135844	-1.04225	8.91e-05	0.000331627	1.28273	1.06e-10	4.37e-09	1.14903	3.87e-14	1.01e-12
AT1G75410	BLH3	BEL1-like homeodomain 3 (BLH3)	0.0562898	0.592421	0.886847	-2.00102	7.86e-17	1.33e-15	-0.0122282	0.951641	0.979842	0.597435	1.99e-07	2.15e-06
AT1G75590	SAUR52	NA	-0.293595	0.283547	0.711115	-1.2527	0.000300985	0.00100822	0.676084	0.103017	0.279459	1.32771	1e-09	1.52e-08
AT1G75730	NA	NA	0.169942	0.158875	0.576774	-0.470154	0.0220164	0.0461592	0.121266	0.631002	0.81642	1.3516	9.48e-14	2.37e-12
AT1G75760	NA	NA	0.289548	0.000379157	0.0135535	-1.18912	0.00277496	0.00742782	0.566533	1.44e-06	2.77e-05	0.657554	4.59e-08	5.44e-07
AT1G76160	sks5	NA	-0.0257325	0.732207	0.932968	-0.324391	0.000628897	0.00195766	0.555748	9.29e-06	0.000145187	0.282496	0.000499613	0.00262467
AT1G77330	ACO5	similar to 1-aminocyclopropane-1-carboxylate oxidase GI:3386565 from (Sorghum bicolor)	0.227444	0.000468287	0.0157103	-1.60932	1.57e-15	2.34e-14	-0.261279	0.362294	0.608189	0.449475	2.99e-06	2.57e-05
AT1G77450	anac032	NA	0.0995465	0.253228	0.68315	-0.979788	0.000396016	0.00129127	1.71547	1.07e-34	4.08e-32	0.915112	1.27e-10	2.21e-09
AT1G78000	SEL1	Encodes a sulfate transporter that can restore sulfate uptake capacity of a yeast mutant lacking sulfate transporter genes.	-0.805612	9.06e-06	0.000680481	-1.64921	7.95e-05	0.000299629	-1.5943	0.00493654	0.0295879	2.52607	3.17e-19	1.33e-17
AT1G78040	NA	NA	-0.0290915	0.638648	0.903952	-0.597741	0.00706571	0.0169729	-0.168592	0.186802	0.411005	0.368157	0.00051787	0.00271051
AT1G78070	NA	NA	0.413708	0.00110109	0.0296836	-2.063	4.78e-07	2.63e-06	3.57373	3.96e-64	7.81e-61	1.78788	4.89e-16	1.56e-14
AT1G78240	OSU1	Encodes TSD2 (TUMOROUS SHOOT DEVELOPMENT2), a putative methyltransferase with an essential role in cell adhesion and coordinated plant development.	0.0109631	0.892403	0.976701	-0.482261	1.38e-06	7.06e-06	0.187265	0.112431	0.296055	0.442216	3.81e-08	4.58e-07
AT1G78340	ATGSTU22	Encodes glutathione transferase belonging to the tau class of GSTs. Naming convention according to Wagner et al. (2002).	0.332741	6.3e-05	0.00329678	-1.39816	3.59e-06	1.72e-05	0.212512	0.245691	0.486518	0.419522	0.00122461	0.0057817
AT1G78580	ATTPS1	Encodes an enzyme putatively involved in trehalose biosynthesis. The protein has a trehalose synthase (TPS)-like domain but no trehalose phosphatase (TPP)-like domain. ATTPS1 is able to complement yeast tps1 mutants in vivo. The gene product modulates cell growth but not cell differentiation by determining cell wall deposition and cell division.	-0.302366	0.0100942	0.135721	-1.63429	8.37e-06	3.77e-05	0.706827	0.000130334	0.00148954	0.744303	6.29e-08	7.3e-07
AT1G78780	NA	NA	-0.97481	1.7e-06	0.000166655	-0.826812	0.0226226	0.0472436	-0.422988	0.343139	0.589069	1.22296	3.25e-05	0.000228172
AT1G78990	NA	NA	0.296125	0.00350788	0.0677044	-2.11929	2.19e-08	1.45e-07	-1.0474	0.0121568	0.0591169	1.7659	1.63e-18	6.45e-17
AT1G79180	ATMYB63	Member of the R2R3 factor gene family.	0.171027	0.335892	0.754166	-1.17878	5.67e-07	3.09e-06	0.347049	0.0159297	0.072626	0.667825	3.49e-06	2.97e-05
AT1G79530	GAPCP-1	Encodes one of the chloroplast/plastid localized GAPDH isoforms (GAPCp1/At1g79530 and GAPCp2/At1g16300). gapcp double mutants display a drastic phenotype of arrested root development, dwarfism and sterility. GAPCps are important for the synthesis of serine in roots.	-0.065223	0.340678	0.757795	-0.564434	0.00582291	0.0142921	-0.087168	0.42965	0.66803	0.237501	0.00081378	0.00404089
AT1G79600	ABC1K3	NA	0.0313549	0.716919	0.928539	-0.84896	0.00368391	0.00953492	-0.129538	0.259788	0.503409	0.311998	0.0146498	0.0474994
AT1G79620	VRLK1	NA	-0.175991	0.120172	0.517159	-1.5774	1.46e-13	1.8e-12	-0.0189426	0.906695	0.958351	1.15337	3.6e-07	3.72e-06
AT1G79660	NA	NA	0.0769756	0.474816	0.838018	-1.15761	0.000901559	0.00271441	1.10865	2.46e-12	1.3e-10	0.237088	0.0404775	0.107561
AT1G79820	SGB1	NA	-0.0380047	0.733892	0.933184	-0.548514	1.6e-05	6.86e-05	0.230915	0.180436	0.402799	0.811981	2.69e-10	4.45e-09
AT1G79970	NA	NA	-0.116431	0.123613	0.523387	-0.590059	0.00878487	0.0205625	0.0150956	0.906806	0.958351	0.751509	2e-11	3.85e-10
AT1G80110	ATPP2-B11	NA	0.166478	0.44058	0.818947	-0.909784	0.000635811	0.0019778	1.93412	4.71e-09	1.51e-07	0.911609	0.00615363	0.0232052
AT1G80120	NA	NA	-0.184811	0.152926	0.568722	-2.19676	1.67e-08	1.13e-07	0.573081	0.0294819	0.115287	1.05591	6.06e-05	0.000399678
AT1G80520	NA	NA	0.0126355	0.94634	0.988536	-1.20001	1.43e-05	6.2e-05	-0.167765	0.623784	0.811824	0.613222	0.0145602	0.0472666
AT1G80610	NA	NA	-0.0747209	0.602109	0.889331	-0.712471	0.00990112	0.0228858	1.01778	0.000248708	0.0025509	0.327454	0.0739869	0.1718
AT2G01150	RHA2B	Encodes a RING-H2 finger protein that is expressed in vascular tissue, root tips, embryos and pistils.	-0.110128	0.387025	0.788063	-0.977018	0.00025499	0.000867301	2.03605	1.59e-22	2.54e-20	1.16058	1.49e-13	3.65e-12
AT2G01420	ATPIN4	Encodes a putative auxin efflux carrier that is localized in developing and mature root meristems. It is involved in the maintenance of embryonic auxin gradients. A role for AtPIN4 in generating a sink for auxin below the quiescent center of the root meristem that is essential for auxin distribution and patterning is proposed. In the root, PIN4 is detected around the quiescent center and cells su…	0.263461	0.00247436	0.0522413	-1.0719	4.4e-05	0.000173604	0.944842	0.00481933	0.0290403	0.0487497	0.754624	0.860433
AT2G01430	ATHB-17	NA	0.747304	8.29e-08	1.28e-05	-0.574057	0.0813506	0.1405	0.340763	0.30483	0.551769	0.938485	0.000293597	0.00163
AT2G01890	ATPAP8	Encodes a purple acid phosphatase (PAP) belonging to the low molecular weight plant PAP group.	-0.342322	0.00685717	0.106153	-0.979925	2.76e-07	1.58e-06	0.0487243	0.797681	0.907674	0.658564	1.22e-05	9.42e-05
AT2G02930	ATGSTF3	Encodes glutathione transferase belonging to the phi class of GSTs. Naming convention according to Wagner et al. (2002).	2.14108	0.000424985	0.0147097	2.70973	0.000325047	0.00108087	-0.383766	0.851805	0.935351	6.65298	9.94e-06	7.8e-05
AT2G03090	ATEXP15	member of Alpha-Expansin Gene Family. Naming convention from the Expansin Working Group (Kende et al, 2004. Plant Mol Bio). Involved in the formation of nematode-induced syncytia in roots of Arabidopsis thaliana.	0.0730815	0.633355	0.90256	-1.39296	2.69e-06	1.32e-05	0.613266	0.000594046	0.00528817	0.489275	0.00645127	0.0241515
AT2G03360	NA	NA	-0.189112	0.518203	0.858693	-1.9278	1.66e-07	9.78e-07	-1.19885	0.0134018	0.0638691	0.689147	0.0142708	0.0464907
AT2G03760	AtSOT1	Encodes a brassinosteroid sulfotransferase. In vitro experiements show that this enzyme has a preference for 24-epibrassinosteroids, particularly 24-epicathasterone, but does not act on castasterone and brassinolide. It is differentially expressed during development, being more abundant in young seedlings and actively growing cell cultures. Expression is induced in response to salicylic acid and …	0.319629	0.0107977	0.1422	-0.846813	1.98e-06	9.89e-06	0.80809	3.13e-05	0.000429393	-0.344451	0.60539	0.755331
AT2G04050	NA	NA	3.85395	0.0183687	NA	-1.82955	0.00144184	0.00413202	-0.263542	NA	NA	4.5069	0.000912774	0.00447
AT2G04350	LACS8	NA	-0.00552709	0.948064	0.988753	-0.656419	0.00204311	0.00565053	1.34572	4.34e-14	2.83e-12	1.6137	6.85e-34	7.52e-32
AT2G04850	NA	NA	-0.0117821	0.944839	0.988186	-1.08618	8.07e-06	3.64e-05	-0.0763148	0.723821	0.868049	0.586679	0.00126039	0.00593215
AT2G13810	ALD1	NA	-0.414051	0.111606	0.49912	-2.43251	0.000350932	0.00115952	-2.42594	0.000466753	0.00433273	1.43634	0.00166522	0.00757204
AT2G14520	NA	NA	0.16033	0.390647	0.790749	-0.846902	0.0026243	0.00705844	0.631531	0.0199545	0.0859441	1.23882	4.41e-05	0.000300018
AT2G15480	UGT73B5	NA	0.236729	0.00113212	0.0300927	-0.450934	0.0553668	0.101251	0.792605	6.33e-06	0.000103224	0.283021	0.0218068	0.0658709
AT2G15880	LRX10	NA	0.542343	2.08e-05	0.00131521	0.183921	0.87892	0.914661	2.50401	1.2e-09	4.18e-08	-0.0336975	0.94233	0.971652
AT2G15970	ATCOR413-PM1	encodes an alpha form of a protein similar to the cold acclimation protein WCOR413 in wheat. Expression is induced by short-term cold-treatment, water deprivation, and abscisic acid treatment.	-0.0561044	0.249491	0.679238	-1.84769	0.000588633	0.00184545	1.80445	2.47e-38	1.24e-35	1.86811	1.5e-38	2.22e-36
AT2G16060	AHB1	Encodes a class 1 nonsymbiotic hemoglobin induced by low oxygen levels with very high oxygen affinity. It is not likely to be a hemoglobin transporter because of its extremely high affinity for oxygen.	-0.140605	0.383103	0.785413	-2.50552	5.05e-16	7.89e-15	-0.232584	0.622738	0.810976	1.51238	4.84e-08	5.72e-07
AT2G16990	NA	NA	0.132717	0.425222	0.810605	-2.26908	9.34e-11	8.32e-10	-0.14722	0.720381	0.866125	1.74934	7.44e-11	1.33e-09
AT2G17760	NA	NA	0.136158	0.185931	0.612083	-0.934277	0.00115057	0.00337665	0.459967	0.0206855	0.0882171	0.993366	1.86e-11	3.61e-10
AT2G18090	NA	NA	0.121634	0.123937	0.523387	-0.3886	0.00592666	0.014518	0.39051	0.000201009	0.00213952	0.338889	0.00144542	0.00668874
AT2G18230	AtPPa2	Encodes a protein that might have inorganic pyrophosphatase activity.	0.149578	0.0965003	0.46725	-1.13141	2.5e-13	3e-12	0.727071	0.00213857	0.0149769	0.937515	3.43e-10	5.6e-09
AT2G18350	AtHB24	NA	0.397219	0.0242523	0.227409	-1.04273	6.93e-05	0.000263889	0.734586	0.153876	0.364036	1.87039	3.1e-08	3.78e-07
AT2G18370	NA	Predicted to encode a PR (pathogenesis-related) protein. Belongs to the lipid transfer protein (PR-14) family with the following members: At2g38540/LTP1, At2g38530/LTP2, At5g59320/LTP3, At5g59310/LTP4, At3g51600/LTP5, At3g08770/LTP6, At2g15050/LTP7, At2g18370/LTP8, At2g15325/LTP9, At5g01870/LTP10, At4g33355/LTP11, At3g51590/LTP12, At5g44265/LTP13, At5g62065/LTP14, At4g08530/LTP15.	-0.367774	0.000267237	0.010337	-0.834335	0.0169118	0.0366375	0.0714094	0.91061	0.960638	1.76594	0.000352077	0.0019195
AT2G18500	ATOFP7	NA	-0.152447	0.527666	0.863873	-1.43249	0.000883629	0.00266726	0.412508	0.504704	0.731166	1.56629	0.000202234	0.00117217
AT2G18960	AHA1	Encodes a plasma membrane proton ATPase. Mutants have a reduced ability to close their stomata in response to drought and are affected in stomatal but not seed responsiveness to ABA.	-0.102261	0.06502	0.388154	-0.777935	2.86e-14	3.76e-13	-0.124818	0.35558	0.601775	1.01267	6.56e-24	3.9e-22
AT2G19310	NA	NA	-0.408852	0.0412836	0.302663	-2.89976	5.44e-40	4.26e-38	-0.165867	0.606807	0.801359	0.987543	2.46e-06	2.16e-05
AT2G19860	ATHXK2	Encodes a protein with hexokinase activity (AtHXK2) and acts as a sensor for plant sugar responses.	0.267284	0.0758768	0.418615	-1.09669	5.77e-16	8.96e-15	0.373069	0.0461346	0.159691	1.42073	8.16e-25	5.2e-23
AT2G19900	ATNADP-ME1	The malic enzyme (EC 1.1.1.40) encoded by AtNADP-ME1 is expressed in response to developmental and cell-specific signals. The enzyme is active in vitro and appears to function as a homohexamer or homooctamer. It is believed to be a cytosolic protein.	-0.0921514	0.823835	0.956279	-2.87264	3.96e-06	1.89e-05	1.94889	0.000126892	0.00145557	4.84125	3.88e-31	3.67e-29
AT2G20050	NA	NA	-0.0382254	0.654232	0.908983	-0.939747	0.000116786	0.000425238	0.22191	0.07562	0.225836	0.324102	0.000919562	0.00449356
AT2G20300	ALE2	Encodes ABNORMAL LEAF SHAPE 2 (ALE2), a receptor-like protein kinase (RLK) with a cluster of basic amino acid residues followed by a cysteine-containing sequence in the putative extracellular domain. Function together with ACR4 (Arabidopsis homolog of the Crinkly4) and ALE1 in positively regulating protoderm-specific gene expression and for the formation of leafy organs. ale2 mutants have various…	0.0729664	0.375303	0.780911	-0.651412	7.16e-07	3.83e-06	0.350966	0.000936761	0.0076893	0.0915766	0.463244	0.639615
AT2G20370	AtMUR3	Encodes a xyloglucan galactosyltransferase located in the membrane of Golgi stacks that is involved in the biosynthesis of fucose. It is also involved in endomembrane organization. It is suggested that it is a dual-function protein that is responsible for actin organization and the synthesis of cell wall materials.	0.0348512	0.713629	0.927557	-0.960728	1.15e-07	6.93e-07	0.495974	0.000464119	0.00431567	0.752669	2.3e-14	6.16e-13
AT2G20890	PSB29	Chloroplast-localized Thylakoid formation1 gene product involved in vesicle-mediated formation of thylakoid membranes. Thf1 antisense lines contain abnormal chloroplasts early in leaf development (chloroplasts have loosely stacked thylakoid membranes). Expression was induced in the light and decreased under dark conditions. G-alpha interaction partner that functions downstream of the plasma membr…	-0.0497988	0.600212	0.889331	-0.511668	0.0211448	0.0445327	0.420668	0.00529213	0.0312361	-0.268343	0.0520809	0.130946
AT2G21100	NA	NA	-0.150134	0.381591	0.784511	-2.05916	1.48e-11	1.45e-10	-0.62901	0.0901257	0.255319	2.41318	6.97e-54	2.24e-51
AT2G21590	APL4	Encodes the large subunit of ADP-glucose pyrophosphorylase, the enzyme which catalyzes the first and limiting step in starch biosynthesis. The large subunit plays a regulatory role whereas the small subunit (ApS) is the catalytic isoform. Four isoforms of the large subunit (ApL1-4) have been described.	0.394837	0.361811	0.770667	-1.49629	0.00276796	0.0074109	1.21678	2.84e-05	0.000392909	2.20988	1.92e-12	4.15e-11
AT2G21820	NA	NA	-0.264675	0.529159	0.864448	-3.28103	2.71e-08	1.78e-07	1.46677	0.017085	0.0764534	1.34825	0.0147901	0.0478808
AT2G22080	NA	NA	0.238575	0.00308612	0.0615237	-0.739159	0.00998388	0.0230424	0.522011	8.56e-05	0.00102921	-0.449635	0.0288558	0.0821553
AT2G22190	TPPE	NA	-0.410111	0.0766665	0.420621	-2.52913	1.24e-05	5.41e-05	1.91916	1.83e-08	5.2e-07	-0.815692	0.0107855	0.0369947
AT2G22330	CYP79B3	Encodes a cytochrome P450. Involved in tryptophan metabolism. Converts Trp to indole-3-acetaldoxime (IAOx), a precursor to IAA and indole glucosinolates.	-0.770249	6.72e-24	2.32e-20	-1.01494	0.000300439	0.001007	-1.85959	0.00150654	0.0112941	1.12298	3.5e-08	4.23e-07
AT2G22480	PFK5	NA	0.0127065	0.865455	0.969318	-0.743215	0.000497261	0.00158504	-0.225431	0.0691085	0.212098	0.332416	0.000302993	0.00167778
AT2G22510	NA	NA	-0.217131	0.0159591	0.178951	-1.46994	0.0105904	0.0242271	-0.212774	0.58572	0.787406	2.56289	1.12e-75	8.16e-73
AT2G22780	PMDH1	encodes an peroxisomal NAD-malate dehydrogenase that is involved in fatty acid beta-oxidation through providing NAD to the process of converting fatty acyl CoA to acetyl CoA.	-0.0825339	0.150235	0.565084	-0.719982	0.000603542	0.00188795	-0.059595	0.66055	0.83346	0.429881	1.01e-07	1.14e-06
AT2G23000	scpl10	NA	0.170657	0.63704	0.903787	-2.495	4.64e-05	0.000182243	0.205979	0.631883	0.817131	2.30387	6.01e-31	5.67e-29
AT2G23560	ATMES7	Encodes a protein shown to have carboxylesterase activity, methyl salicylate esterase activity, and methyl IAA esterase activity in vitro. This protein does not act on methyl JA, MeGA4, or MEGA9 in vitro. MES7 appears to be involved in MeSA hydrolysis in planta. Expression of MES7 can restore systemic acquired resistance in SAR-deficient tobacco plants.	-0.00979152	0.944185	0.988186	-2.4066	7.04e-36	4.41e-34	-0.196891	0.316608	0.563502	0.545321	0.00388873	0.015733
AT2G23610	ATMES3	Encodes a protein shown to have carboxylesterase activity, methyl IAA esterase activity, and methyl jasmonate esterase activity in vitro. This protein does not act on methyl salicylate, MeGA4, or MEGA9 in vitro.	-0.14715	0.122453	0.521523	-1.18722	9.61e-24	2.85e-22	0.401814	0.0158835	0.0725172	1.41515	4.79e-13	1.12e-11
AT2G24100	ASG1	NA	0.328531	0.00184216	0.0430108	0.572003	0.070353	0.12415	1.2413	5.79e-11	2.53e-09	0.737181	0.000136505	0.000828875
AT2G24170	NA	NA	0.0784415	0.378309	0.782513	-0.758405	8.38e-05	0.000313865	-0.19879	0.153829	0.364034	0.378997	0.0095098	0.0334553
AT2G24180	CYP71B6	cytochrome P450 monooxygenase	-0.0361014	0.710575	0.926155	-0.5647	0.000897168	0.00270265	-0.324943	0.447823	0.683385	0.741644	0.000127603	0.000782368
AT2G24490	ATRPA2	Encodes a component of Replication Protein A. Component of transcriptional gene silencing which does not affect endogenous small RNA accumulation nor DNA methylation. Localized in the nucleus. Involved in DNA repair. Interacts physically with ROS1.	-0.0313386	0.761547	0.939383	-0.506945	0.00106885	0.00315802	0.657409	0.000211461	0.00222784	-0.302222	0.0216146	0.0653739
AT2G24790	ATCOL3	Positive regulator of photomorphogenesis that acts downstream of COP1 but can promote lateral root development independently of COP1 and also function as a daylength-sensitive regulator of shoot branching.	-0.180912	0.0269721	0.239697	-0.539397	0.000971903	0.00290076	0.266586	0.00897579	0.0470535	0.0402364	0.685871	0.813441
AT2G24820	AtTic55	NA	-0.366166	0.0606325	0.373278	-2.12661	6.26e-10	5.06e-09	-0.676598	0.0151705	0.0701105	0.473487	0.00275148	0.0116824
AT2G25190	NA	NA	-0.0796219	0.5266	0.863415	-0.748631	0.00111337	0.00327612	-0.244976	0.0954924	0.265705	0.590492	8.07e-07	7.74e-06
AT2G25625	CV	NA	0.460381	0.330302	0.750647	-1.98988	1.03e-05	4.57e-05	1.91419	2.27e-08	6.34e-07	2.92444	8.14e-08	9.33e-07
AT2G25690	NA	NA	0.238924	0.26583	0.694667	-0.555862	0.0112399	0.0255271	2.20024	1.87e-10	7.41e-09	2.18456	1.74e-38	2.57e-36
AT2G26100	NA	NA	0.13987	0.258954	0.688056	-1.01401	5.64e-06	2.61e-05	-0.0504451	0.834802	0.925899	0.429784	0.00598126	0.0226965
AT2G26190	IQM4	NA	-0.0869645	0.351918	0.763943	-0.538339	8.83e-05	0.000329272	0.552257	0.000138045	0.00156286	-0.489349	3.35e-05	0.000234797
AT2G26250	FDH	epidermis-specific, encodes KCS10, a putative 3-ketoacyl-CoA synthase. probably involved in the synthesis of long-chain lipids found in the cuticle.	0.174039	0.0451646	0.319159	-1.71689	3.32e-12	3.5e-11	0.0566831	0.843531	0.930904	1.07125	1.21e-09	1.82e-08
AT2G26560	PLA	Encodes a lipid acyl hydrolase with wide substrate specificity that accumulates upon infection by fungal and bacterial pathogens. Protein is localized in the cytoplasm in healthy leaves, and in membranes in infected cells. Plays a role in cell death and differentially affects the accumulation of oxylipins. Contributes to resistance to virus.	-2.21521	1.48e-09	3.99e-07	-2.18757	3.05e-07	1.73e-06	-0.697776	0.468684	0.701119	1.50255	0.00010825	0.000678217
AT2G26600	NA	NA	0.055023	0.549106	0.870453	-1.10295	1.34e-06	6.9e-06	0.525258	0.0053063	0.0312942	0.278318	0.0117788	0.0397524
AT2G26650	AKT1	Encodes AKT1, a member of the Shaker family inward rectifying potassium channel predominantly expressed in predominantly in root hairs and root endodermis. This family includes five groups based on phylogenetic analysis (FEBS Letters (2007) 581: 2357): I (inward rectifying channel): AKT1 (AT2G26650), AKT5 (AT4G32500) and SPIK (also known as AKT6, AT2G25600); II (inward rectifying channel): KAT1 (…	0.147886	0.0311643	0.26142	-1.71168	3.11e-55	5.38e-53	-0.321757	0.0228516	0.0952099	0.402116	0.00741459	0.0271639
AT2G26690	AtNPF6.2	NA	-0.537741	0.00134042	0.0343561	-1.99471	5.51e-05	0.000213303	1.21594	0.00503453	0.0300095	1.1084	0.000325073	0.0017879
AT2G26770	SCAB1	NA	-0.0226865	0.771064	0.941877	-0.905792	3.36e-08	2.17e-07	-0.196876	0.129279	0.32553	0.304812	0.00895965	0.0318392
AT2G26910	ABCG32	NA	-0.0190765	0.88595	0.975072	-1.15597	0.00011575	0.000421935	-0.358128	0.0320141	0.122735	0.792384	0.000231766	0.00132167
AT2G27040	AGO4	AGO4 is a member of a class of PAZ/PIWI domain containing proteins involved in siRNA mediated gene silencing.Loss of function mutations have reduced site specific CpNpG and CpHpH methylation and increased susceptibility to bacterial pathogens.	0.0192885	0.79263	0.947073	-0.511707	3.43e-06	1.65e-05	0.476347	0.000104763	0.00123101	0.363872	0.0104947	0.0362259
AT2G27150	AAO3	Encodes the aldehyde oxidase delta isoform catalyzing the final step in abscisic acid biosynthesis.	0.366888	0.000916222	0.0257748	-0.385857	0.0134133	0.0298526	0.406165	0.00462944	0.0280807	0.713682	3.14e-12	6.62e-11
AT2G27550	ATC	encodes a protein similar to TFL1. overexpression leads to similar phenotype as TFL1 overexpression. expressed specifically in the hypocotyl and null mutation does not result in phenotypes exhibited by TFL1 null mutations.	0.650691	4.65e-09	1.08e-06	-0.230146	0.524609	0.628319	0.284362	0.436374	0.673634	1.8988	3.33e-21	1.58e-19
AT2G28200	NA	NA	-0.660249	3.71e-07	4.42e-05	-3.19768	1.41e-22	3.82e-21	-0.34411	0.0848377	0.24504	0.442164	0.000400555	0.00215445
AT2G28210	ACA2	NA	1.78516	1.83e-08	3.35e-06	3.7261	2.61e-44	2.53e-42	1.74239	0.000145108	0.00162501	0.23817	0.258458	0.434094
AT2G28520	VHA-A1	Vacuolar proton ATPase subunit VHA-a isoform 1. Localized in the trans-Golgi network.	0.107877	0.132806	0.537806	-0.572849	0.0162362	0.0353574	0.08036	0.533701	0.752674	0.305553	0.00304855	0.0127951
AT2G28690	NA	NA	0.174046	0.637134	0.903787	-2.09249	4.41e-07	2.43e-06	-1.66999	NA	NA	2.39308	5.36e-13	1.24e-11
AT2G29065	NA	NA	0.19193	0.239148	0.66809	-0.710571	0.00110505	0.0032542	0.570321	0.00645622	0.0362346	0.200139	0.290046	0.470925
AT2G29350	SAG13	senescence-associated gene SAG13 encoding a short-chain alcohol dehydrogenase	NA	NA	NA	-3.18082	1.3e-07	7.81e-07	-3.10963	0.158214	0.370531	6.39765	3.88e-05	0.000267198
AT2G29380	HAI3	NA	-1.36918	0.144503	0.554819	-2.09421	0.00140094	0.0040249	7.34944	6.71e-73	2.43e-69	7.89829	3.51e-68	2.07e-65
AT2G29450	AT103-1A	Encodes a member of the TAU glutathione S-transferase gene family. Gene expression is induced by exposure to auxin, pathogen and herbicides. Naming convention according to Wagner et al. (2002)	0.516344	0.171678	0.59482	-1.0214	0.00448793	0.0113668	1.25881	0.0233417	0.0968428	2.17439	1.34e-71	9.15e-69
AT2G29480	ATGSTU2	Encodes glutathione transferase belonging to the tau class of GSTs. Naming convention according to Wagner et al. (2002).	-0.387151	0.668881	0.9133	-0.467827	0.00218475	0.0059925	0.687768	0.000154962	0.00171348	0.324947	0.187214	0.344207
AT2G29500	NA	NA	-0.181796	0.333463	0.752712	-0.582919	0.0225153	0.0470504	0.435398	0.0439943	0.154225	1.09835	3.26e-10	5.33e-09
AT2G29510	NA	NA	0.153777	0.0432641	0.311348	-0.507665	0.00744142	0.0177835	0.66321	0.000207284	0.00219448	0.0123643	0.928464	0.964812
AT2G29710	NA	NA	-0.385249	0.0913239	0.454493	-1.45183	0.000142878	0.000511462	-0.505634	0.181821	0.404476	1.2993	6.4e-09	8.65e-08
AT2G29740	UGT71C2	NA	-0.366003	0.000355216	0.0129205	-0.700734	0.00324917	0.0085274	0.943653	1.29e-06	2.5e-05	-0.332681	0.0798308	0.181697
AT2G30040	MAPKKK14	member of MEKK subfamily	0.139681	0.43655	0.817068	-1.47514	0.000564448	0.00177637	0.790745	0.0335085	0.126895	0.714863	5.65e-06	4.67e-05
AT2G30060	NA	NA	0.00101872	0.987771	0.997597	-0.72829	7.3e-11	6.61e-10	-0.0867956	0.532338	0.751563	0.237453	0.00725999	0.0266984
AT2G30140	UGT87A2	NA	0.424179	0.00106992	0.028997	-0.896341	0.00150176	0.00428175	0.588119	0.0272495	0.108613	1.57293	9.51e-42	1.65e-39
AT2G30720	NA	NA	0.0994039	0.449239	0.823536	-0.5579	0.000420532	0.00136167	-0.0944677	0.729165	0.87148	0.725186	1.21e-05	9.37e-05
AT2G30840	NA	encodes a protein whose sequence is similar to 2-oxoglutarate-dependent dioxygenase	0.243312	0.0218168	0.213765	-2.59838	8.11e-19	1.63e-17	-0.756403	0.0269369	0.107683	0.662352	0.00118913	0.00564058
AT2G30860	ATGSTF7	Encodes glutathione transferase belonging to the phi class of GSTs. Naming convention according to Wagner et al. (2002).	-0.276168	0.000135737	0.00618512	-0.838901	7.19e-06	3.27e-05	-0.68301	0.0114879	0.0567544	0.491622	0.0016888	0.00766774
AT2G30970	ASP1	ASPARTATE AMINOTRANSFERASE 1	-0.162947	0.0590982	0.368617	-0.738325	3.1e-11	2.95e-10	-0.123065	0.344777	0.590491	0.261805	0.00564526	0.0215993
AT2G31160	LSH3	NA	-0.35397	0.216763	0.648871	-1.24015	0.017625	0.037991	-0.0756608	0.938701	0.973711	1.43969	0.000326347	0.00179398
AT2G31510	ARI7	NA	-0.0100213	0.906474	0.979232	-0.443475	0.000212825	0.000737142	0.216575	0.0450024	0.157069	0.250453	0.00989485	0.0345603
AT2G31820	NA	NA	-0.0554163	0.598644	0.889257	-0.643693	0.000247704	0.000845481	0.239857	0.206759	0.436124	0.406572	0.000638651	0.00326059
AT2G31955	CNX2	COFACTOR OF NITRATE REDUCTASE AND XANTHINE DEHYDROGENASE 2. Encodes a protein involved in molybdenum cofactor biosynthesis. Homologous to E.coli moaA. Expression is abundant in all tissues examined, particularly in roots. Appears to have targeting signals for chloroplast or mitochondria.	0.150342	0.148235	0.562181	-0.818501	0.00071855	0.00221389	0.524358	0.00301405	0.0198625	0.73676	8.73e-12	1.75e-10
AT2G31960	ATGSL03	encodes a protein similar to callose synthase	0.00255696	0.972406	0.993931	-0.823668	7.47e-12	7.57e-11	0.0687613	0.639709	0.821321	0.314295	0.0110269	0.0376463
AT2G31990	NA	NA	0.137065	0.386126	0.787559	-1.74863	1.44e-11	1.41e-10	0.134314	0.571983	0.779724	1.02168	2.19e-07	2.35e-06
AT2G32430	NA	NA	0.161685	0.134602	0.540937	-1.46122	2.88e-13	3.43e-12	-0.0822794	0.694036	0.851479	1.15204	3.62e-16	1.16e-14
AT2G32510	MAPKKK17	member of MEKK subfamily	0.0923532	0.582406	0.883904	-1.49122	0.000251512	0.000857431	3.29348	9e-38	4.16e-35	2.60524	1.15e-39	1.79e-37
AT2G32720	ATCB5-B	member of Cytochromes b5	0.0694262	0.47108	0.836422	-1.0071	3.84e-06	1.83e-05	-0.3969	0.0128568	0.0617841	0.283032	0.00994534	0.0346681
AT2G32810	BGAL9	putative beta-galactosidase	-0.0222135	0.767036	0.940347	-0.340142	0.00835203	0.0196711	-0.212652	0.0452598	0.157592	0.258032	0.00263519	0.011251
AT2G32990	AtGH9B8	NA	-0.528897	4.31e-06	0.000360672	-2.26024	1.86e-06	9.32e-06	0.853066	0.00215894	0.0150927	0.279584	0.16423	0.312404
AT2G33205	NA	NA	-0.103783	0.496864	0.849607	-1.03743	0.0204661	0.0433117	-0.290024	0.497407	0.725145	1.11065	0.0124589	0.04165
AT2G33590	AtCRL1	NA	0.119485	0.0939259	0.460697	-0.582557	0.00103264	0.00306237	0.358759	0.00482199	0.0290457	0.705485	5.99e-11	1.08e-09
AT2G33790	AGP30	pollen Ole e 1 allergen protein containing 14.6% proline residues, similar to arabinogalactan protein (Daucus carota) GI:11322245, SP:Q03211 Pistil-specific extensin-like protein precursor (PELP) {Nicotiana tabacum}; contains Pfam profile PF01190: Pollen proteins Ole e I family	-0.529879	0.0116897	0.149379	-2.89232	2.66e-14	3.5e-13	-0.0812413	0.926432	0.968085	1.28577	0.000308092	0.0017029
AT2G34200	NA	NA	0.108991	0.7121	0.926796	-0.856122	0.000741737	0.00227903	-0.0204189	0.954516	0.980955	0.876809	0.000939258	0.00458137
AT2G34300	NA	NA	0.087871	0.20822	0.638494	-0.638472	1.86e-05	7.89e-05	0.0106059	0.936262	0.972746	0.395829	1.31e-08	1.68e-07
AT2G34355	NA	NA	0.0200864	0.922015	0.98268	-1.17585	0.000843427	0.00255698	0.455	0.105848	0.284344	0.840608	1.94e-06	1.73e-05
AT2G34410	RWA3	NA	0.0264676	0.798523	0.948845	-0.743109	0.0205308	0.0434279	0.0160898	0.889552	0.951064	0.404137	0.000885476	0.00435307
AT2G34720	NF-YA4	NA	-0.0718513	0.571462	0.879429	-1.1186	3.23e-11	3.06e-10	0.709257	0.000652258	0.0057098	0.689291	0.00307523	0.0128867
AT2G34810	AtBBE16	NA	0.456274	0.0142644	0.16756	-3.90292	3.49e-12	3.66e-11	0.499475	0.115857	0.301272	1.34941	1e-20	4.59e-19
AT2G34850	MEE25	NA	-1.4239	0.00721481	0.109456	-1.47843	0.0216751	0.0455121	2.3874	0.000417015	0.00393929	4.30376	1.54e-14	4.21e-13
AT2G35260	NA	NA	0.0378566	0.823864	0.956279	-3.73983	4.47e-08	2.83e-07	1.02574	0.00385063	0.0243149	-0.130688	0.552094	0.714377
AT2G35585	NA	NA	0.330641	0.00716695	0.109022	-2.00216	7.06e-23	1.95e-21	0.238129	0.32301	0.569525	0.553649	0.000750863	0.00376996
AT2G35760	CASPL2B2	NA	0.0755648	0.825728	0.956856	-3.1136	8.21e-10	6.53e-09	1.29193	3.87e-07	8.35e-06	1.11134	2.27e-06	2e-05
AT2G35840	NA	NA	0.0931322	0.530185	0.864448	-1.56574	9.95e-22	2.53e-20	0.155057	0.478255	0.709265	1.54561	5.39e-62	2.54e-59
AT2G35940	BLH1	Encodes a member of the BEL-like homeodomain protein family. Ecotopic expression in the embryo sac leads to defects in nuclear migration and cellularization and embryo sacs with multiple egg cells. Loss of function alleles have no female gametophyte defects. The ecotopic expression phenotype requires KNAT3 because it can be suppressed by loss of KNAT3 function alleles. Localized to the nucleus bu…	0.200906	0.101076	0.476273	-1.5084	3.46e-15	4.94e-14	0.652288	0.00135724	0.0103975	0.294871	0.0613276	0.148593
AT2G36080	ABS2	Encodes a plant-specific B3 DNA-binding domain transcription factor. Has transcription repressor activity.	0.40394	0.00393478	0.0731001	-0.798116	0.0011677	0.00342288	1.13843	1.43e-07	3.41e-06	0.79555	1.35e-06	1.26e-05
AT2G36210	SAUR45	NA	-0.16422	0.608478	0.892637	-3.15195	2.52e-11	2.42e-10	-1.76731	1.82e-06	3.43e-05	1.36817	2.34e-07	2.49e-06
AT2G36720	NA	NA	0.0839715	0.323468	0.745214	-0.413744	7.23e-05	0.000274221	0.373497	0.00663167	0.0369993	-0.091714	0.39195	0.574288
AT2G36840	ACR10	NA	0.281168	0.0868232	0.444353	-0.776008	4.17e-05	0.00016486	0.290534	0.266726	0.510147	0.648095	0.00137846	0.00641248
AT2G36910	ABCB1	Belongs to the family of ATP-binding cassette (ABC) transporters. Also known as AtMDR1.Possibly regulates auxin-dependent responses by influencing basipetal auxin transport in the root. Exerts nonredundant, partially overlapping functions with the ABC transporter encoded by AT3G28860. PGP1 mediates cellular efflux of IAA and interacts with PIN genes that may confer an accelerated vectoral compone…	-0.097325	0.243312	0.672728	-0.424608	0.0139087	0.0308412	0.153067	0.118062	0.305344	0.507956	1.3e-05	0.00010039
AT2G36970	NA	NA	0.856845	0.728265	NA	-2.56273	0.000433854	0.00140094	-1.07284	0.676686	0.842094	3.63109	0.000679094	0.00344798
AT2G37220	NA	Encodes a chloroplast RNA binding protein. A substrate of the type III effector HopU1 (mono-ADP-ribosyltransferase). Protein is tyrosine-phosphorylated and its phosphorylation state is modulated in response to ABA in Arabidopsis thaliana seeds.	-0.206204	0.000218372	0.0088949	-0.463101	0.0131147	0.0292521	0.715613	3.35e-06	5.86e-05	0.514169	1.38e-06	1.28e-05
AT2G37250	ADK	encodes adenylate kinase that is located in the chloroplast involved in the coordination of metabolism and growth	0.0904584	0.278623	0.708009	-0.357228	0.0118987	0.0268512	0.0237274	0.859391	0.938386	0.411443	4.35e-07	4.4e-06
AT2G37770	AKR4C9	NA	0.426757	0.405511	0.798619	-0.842832	0.0215258	0.045224	2.77651	0.000251408	0.00257495	4.06947	3.73e-17	1.32e-15
AT2G37870	NA	NA	-0.170211	0.447169	0.821739	-4.73694	1.03e-16	1.72e-15	0.875244	0.0605785	0.193914	4.42085	1.68e-59	7.13e-57
AT2G37970	AtHBP2	NA	0.0240734	0.895838	0.977494	-0.885631	0.00191902	0.00534243	0.637634	2.99e-06	5.29e-05	0.243731	0.05282	0.132324
AT2G38010	AtNCER2	NA	-0.0382473	0.740781	0.934222	-1.15537	1.09e-06	5.65e-06	0.643296	0.000353198	0.00342361	0.628397	2.02e-07	2.18e-06
AT2G38180	NA	NA	0.199485	0.0498358	0.335395	-0.476194	0.00315574	0.00831349	-0.0250465	0.88108	0.947916	0.451171	0.000941318	0.00458825
AT2G38465	NA	NA	-0.531258	0.0283359	0.24674	-1.74586	0.0163259	0.035514	0.332068	0.23538	0.473883	0.94009	0.000292039	0.00162305
AT2G38630	NA	NA	0.118775	0.316774	0.740019	-0.443881	0.0231973	0.0482767	-0.258066	0.195679	0.421912	0.465478	0.00354324	0.0145743
AT2G38640	NA	NA	0.655009	1.59e-05	0.00106404	1.99836	1.95e-14	2.62e-13	0.670423	0.0162089	0.0735791	0.717098	0.00052104	0.00272575
AT2G38710	NA	NA	0.0715845	0.33123	0.751418	-1.19401	3.78e-13	4.42e-12	-0.137016	0.291675	0.537051	0.626724	1.66e-09	2.44e-08
AT2G38740	NA	NA	-0.0330603	0.774274	0.942334	-0.999628	0.000668871	0.00207227	0.265565	0.233828	0.471764	0.612562	4.65e-05	0.000313953
AT2G38940	ATPT2	Encodes Pht1;4, a member of the Pht1 family of phosphate transporters which include: Pht1;1/At5g43350, Pht1;2/At5g43370, Pht1;3/At5g43360, Pht1;4/At2g38940, Pht1;5/At2g32830, Pht1;6/At5g43340, Pht1;7/At3g54700, Pht1;8/At1g20860, Pht1;9/At1g76430 (Plant Journal 2002, 31:341).	0.545398	4.82e-05	0.00273793	-3.42073	7.06e-28	2.78e-26	-1.8532	1.09e-08	3.25e-07	2.03021	3.49e-07	3.62e-06
AT2G38970	NA	NA	0.280388	0.0288827	0.249636	-0.786323	0.00761423	0.0181383	0.441727	0.0194919	0.084387	0.573871	0.00116893	0.00555348
AT2G39050	ArathEULS3	NA	-0.468895	0.000199564	0.00825859	-1.16095	1.53e-05	6.59e-05	0.896887	0.000108726	0.00126865	1.21313	7.59e-17	2.61e-15
AT2G39110	NA	NA	0.0757939	0.44537	0.82107	-0.66379	0.000303251	0.0010152	0.617314	0.00497172	0.0297461	1.74592	9.13e-35	1.05e-32
AT2G39250	SNZ	Encodes a AP2 domain transcription factor that can repress flowering. SNZ and its paralogous gene, SCHLAFMUTZE (SMZ), share a signature with partial complementarity to the miR172 microRNA, whose precursor is induced upon flowering.	-1.95047	0.420377	NA	-5.90769	0.00147114	0.00420466	2.25889	0.167255	0.38469	6.82337	5.26e-07	5.24e-06
AT2G39300	NA	NA	0.174141	0.0382184	0.292176	-0.445801	0.0235671	0.0489116	0.744743	0.000140475	0.00158294	0.245048	0.0972236	0.211262
AT2G39380	ATEXO70H2	A member of EXO70 gene family, putative exocyst subunits, conserved in land plants. Arabidopsis thaliana contains 23 putative EXO70 genes, which can be classified into eight clusters on the phylogenetic tree.	NA	NA	NA	-2.56685	1.19e-11	1.18e-10	-1.35501	0.000907662	0.00747874	1.17152	8.83e-06	7e-05
AT2G39518	CASPL4D2	NA	0.60917	7.75e-05	0.00394583	-0.205964	0.596161	0.691508	-1.06588	8.26e-05	0.000998036	0.790981	3.84e-05	0.000264864
AT2G39940	COI1	Encodes a protein containing Leu-rich repeats and a degenerate F-box motif. Associates with AtCUL1, AtRbx1, and the Skp1-like proteins ASK1 and ASK2 to assemble SCF COI1 ubiquitin-ligase complexes in planta. A single amino acid substitution in the F-box motif of COI1 abolishes the formation of the SCF(COI1) complexes and results in loss of the JA response. Required for wound- and jasmonates-induc…	0.0273212	0.772849	0.942097	-0.383707	0.00146663	0.0041934	0.496434	4.68e-07	9.97e-06	-0.299579	0.00203167	0.00900661
AT2G40070	BPP1	NA	0.0383032	0.653178	0.908699	-0.632462	0.0044488	0.0112805	-0.139004	0.306745	0.553252	0.667053	3.05e-06	2.62e-05
AT2G40120	DYRKP-3	NA	-0.0618251	0.680541	0.917083	-1.34935	5.36e-05	0.000208101	1.12152	7.11e-12	3.51e-10	0.0954363	0.523323	0.689655
AT2G40170	ATEM6	Encodes a group 1 LEA gene that is activated by direct binding of ABI5 to its promoter and is involved in response to ABA. Is required for normal seed development. Involved in regulating the timing of dessication tolerance and rate of water loss during seed maturation.	0.00594826	0.994743	0.998427	-2.19948	0.0191872	0.0409313	2.39358	0.0041944	0.0260105	4.47083	7.36e-13	1.68e-11
AT2G40460	NA	NA	-0.817442	1.26e-08	2.46e-06	-1.96052	7.44e-07	3.97e-06	0.796017	0.00323743	0.0210617	1.85487	1.93e-12	4.16e-11
AT2G40540	ATKT2	putative potassium transporter AtKT2p (AtKT2) mRNA,	-0.148132	0.104427	0.484239	-0.265121	0.0210187	0.0443046	0.538377	0.0091801	0.0479047	0.483389	0.00301152	0.0126597
AT2G40610	ATEXP8	member of Alpha-Expansin Gene Family. Naming convention from the Expansin Working Group (Kende et al, 2004. Plant Mol Bio). Involved in the formation of nematode-induced syncytia in roots of Arabidopsis thaliana.	1.00572	0.000316506	0.0117812	-2.60904	8.7e-14	1.09e-12	-0.16507	0.545118	0.761551	1.15309	0.0130928	0.0433524
AT2G40830	GARU	Encodes a putative RING-H2 finger protein RHC1a.	0.143737	0.120278	0.517159	-0.82596	1.19e-10	1.05e-09	0.398956	0.000823709	0.00691298	0.429591	0.0011933	0.00565532
AT2G40900	UMAMIT11	NA	-0.110045	0.205518	0.635592	-0.980391	0.000970122	0.00289583	0.473249	0.053997	0.178569	0.46185	0.00017852	0.00104703
AT2G41170	NA	NA	0.0652485	0.768885	0.941178	-1.89469	3.28e-09	2.43e-08	1.24701	0.00120553	0.00948986	1.62355	2.26e-29	1.96e-27
AT2G41190	NA	NA	0.761507	1.47e-05	0.00101395	-1.0854	5.74e-05	0.000221807	2.8629	4.51e-10	1.66e-08	2.77514	3.8e-14	9.91e-13
AT2G41220	GLU2	Encodes a gene whose sequence is similar to ferredoxin dependent glutamate synthase (Fd-GOGAT). Expression is most abundant in root.	0.0530838	0.492288	0.846731	-1.10691	2.84e-19	5.99e-18	-0.08154	0.604621	0.799688	0.470051	0.000506104	0.00265482
AT2G41660	MIZ1	Essential for hydrotropism in roots. Mutant roots are defective in hydrotropism, and have slightly reduced phototropism and modified wavy growth response. Has normal gravitropism and root elongation.	0.265714	0.000841514	0.0242321	-1.26857	7.73e-07	4.11e-06	0.738381	0.000530641	0.00479881	0.635422	1.12e-16	3.8e-15
AT2G41705	FEX	NA	0.371967	0.00914832	0.126615	-0.777282	3.27e-06	1.58e-05	0.0609068	0.702242	0.856175	0.392939	0.00135499	0.0063213
AT2G41800	TEB	NA	-0.136871	0.205479	0.635592	-1.03595	1.83e-05	7.78e-05	-0.5136	0.00217486	0.0151723	0.92514	2.42e-08	2.98e-07
AT2G41810	NA	NA	1.65149	0.00204974	0.0464262	-0.971922	5.53e-06	2.57e-05	1.37702	0.00150415	0.0112823	1.97839	1.62e-24	1.01e-22
AT2G41870	AtREM4.2	NA	0.0552653	0.766482	0.940332	-1.28553	0.0007243	0.00222945	2.58829	2.05e-70	6.35e-67	1.37845	3e-07	3.14e-06
AT2G41900	OXS2	NA	0.0611498	0.388026	0.78891	-0.490726	0.00061402	0.00191616	0.210431	0.164557	0.380541	0.338264	6.09e-05	0.000401375
AT2G42620	AtMAX2	The mutations at MAX2 cause increased hypocotyl and petiole elongation in light-grown seedlings. Positional cloning identifies MAX2 as a member of the F-box leucine-rich repeat family of proteins. MAX2 is identical to ORE9, a proposed regulator of leaf senescence. Involved in positive regulation of light responses.	-0.0475481	0.696758	0.921983	-0.860021	0.000503827	0.00160162	0.547994	0.00548245	0.0320153	0.131912	0.270212	0.447266
AT2G42890	AML2	A member of mei2-like gene family, predominantly plant-based family of genes encoding RNA binding proteins with characteristic presence of a highly conserved RNA binding motif first described in the mei2 gene of the fission yeast S. pombe. In silico analyses reveal nine mei2 -like genes in A. thaliana. They were grouped into four distinct clades, based on overall sequence similarity and subfamily…	-0.292638	0.00978989	0.132663	-0.862071	6.48e-05	0.000247673	-0.0582569	0.696837	0.853082	0.540312	8.29e-09	1.1e-07
AT2G42975	NA	NA	0.17568	0.628989	0.901045	-1.04772	0.00490257	0.0122749	1.52602	1.26e-08	3.73e-07	1.1336	0.00482479	0.0188442
AT2G43240	NA	NA	-0.133598	0.25319	0.68315	-0.770673	0.00306502	0.00809839	0.786531	7.55e-07	1.53e-05	0.760889	3.62e-09	5.09e-08
AT2G43340	NA	NA	0.201459	0.0649425	0.388027	-1.14793	3.25e-06	1.57e-05	0.468969	0.0196385	0.0848863	0.692475	2.35e-06	2.07e-05
AT2G43500	NLP8	NA	1.24622	1.75e-10	5.42e-08	-0.471987	0.0843899	0.145144	1.36841	0.000227102	0.00236857	1.11062	4.31e-05	0.000293387
AT2G43510	ATTI1	Member of the defensin-like (DEFL) family. Encodes putative trypsin inhibitor protein which may function in defense against herbivory.	-0.0306566	0.942425	0.987874	-1.51249	1.57e-06	8e-06	-1.33751	0.556919	0.768344	3.16877	4.07e-05	0.00027974
AT2G43590	NA	NA	-0.235097	0.0303369	0.257647	-2.38238	5.64e-31	2.71e-29	-1.47499	0.108209	0.288296	3.79606	1.27e-11	2.51e-10
AT2G43620	NA	NA	1.19972	5.55e-06	0.000444632	1.2012	0.000347708	0.00114955	-1.65028	0.00255493	0.017366	1.55372	0.00258664	0.0110637
AT2G43840	UGT74F1	UGT74F1 transfers UDP:glucose to salicylic acid (forming a glucoside), benzoic acid, quercetin, and athranilate in vitro. UGT74F1 shows a weak ability to catalyze the formation of the p-aminobenzoate-glucose ester in vitro. But, UGT75B1 appears to be the dominant pABA acylglucosyltransferase in vivo based on assays in leaves, flowers, and siliques. The true biological substrate(s) of UGT74F1 are …	-0.258143	0.364232	0.772009	-1.65158	1.92e-06	9.58e-06	-0.577568	0.0576323	0.186658	0.856345	0.000947228	0.00461281
AT2G43880	NA	NA	0.114338	0.542129	0.86893	-0.9369	3.21e-09	2.39e-08	0.429498	0.253628	0.496214	0.571595	0.00105667	0.00507697
AT2G43890	NA	NA	0.517936	0.0995232	0.472935	-0.985746	2.81e-05	0.000114903	1.23218	0.000324243	0.00318131	1.15609	2.14e-08	2.66e-07
AT2G43940	ATHOL3	NA	0.0191579	0.842003	0.963303	-0.746543	0.000412702	0.00133923	-0.203523	0.189477	0.41458	0.349385	0.00734903	0.0269744
AT2G44060	LEA26	NA	-0.00421089	0.943291	0.988041	-0.446207	0.0012377	0.00360298	0.354299	2.15e-05	0.000305995	0.556886	7.08e-13	1.62e-11
AT2G44210	NA	NA	0.265158	0.252947	0.683034	-1.1101	1.96e-05	8.27e-05	0.115374	0.514046	0.738488	0.78763	1.89e-05	0.000140157
AT2G44500	NA	NA	-0.215332	0.0110403	0.144471	-0.590668	0.000321113	0.00106938	-0.54845	0.00131854	0.0101946	0.512462	2.67e-07	2.82e-06
AT2G44600	NA	NA	-0.0298336	0.902157	0.978755	-1.39127	8.33e-05	0.000312213	0.186352	0.491681	0.719431	0.627032	0.00963794	0.0338413
AT2G44950	HUB1	The gene encodes one of two orthologous E3 ubiquitin ligases in Arabidopsis that are involved in monoubiquitination of histone H2B.	0.125027	0.225456	0.656857	-0.356139	0.00216313	0.0059427	0.25498	0.00574914	0.0332104	-0.0522742	0.605679	0.755603
AT2G45400	BEN1	involved in the regulation of brassinosteroid metabolic pathway	0.280061	0.00359166	0.0688038	-0.543328	0.00856497	0.0201026	-0.649502	2.24e-06	4.09e-05	0.462981	7.25e-07	7.03e-06
AT2G45870	VCCN2	NA	-0.0873556	0.643209	0.905894	-0.864082	0.0191216	0.040807	-0.520583	0.159527	0.372865	0.911337	0.000282926	0.00157765
AT2G45880	BAM7	NA	0.282239	0.00134688	0.0343969	-0.0715619	0.490481	0.597108	0.407947	0.00277674	0.0185598	0.192513	0.250359	0.424596
AT2G45920	NA	NA	0.132696	0.325313	0.746428	-1.06134	8.44e-07	4.46e-06	-0.289597	0.0561718	0.18355	0.312933	0.00971598	0.0340756
AT2G45990	NA	NA	0.241619	0.0272816	0.241309	-0.321298	0.00880225	0.020601	0.183363	0.26364	0.507296	0.588138	3.77e-07	3.88e-06
AT2G46310	CRF5	CRF5 encodes one of the six cytokinin response factors. It is transcriptionally upregulated in response to cytokinin. CRF5 belongs to the AP2/ERF superfamily of the transcriptional factors. CRF proteins rapidly relocalize to the nucleus in response to cytokinin. Analysis of loos-of-function mutants revealed that the CRFs function redundantly to regulate the development of embryos, cotyledons and …	0.392492	0.0868965	0.444353	-1.2376	0.000119805	0.000435505	0.873126	0.00687937	0.0380972	0.325131	0.709651	0.83004
AT2G46370	AtGH3.11	Encodes a jasmonate-amido synthetase that is a member of the GH3 family of proteins. JAR1 catalyzes the formation of a biologically active jasmonyl-isoleucine (JA-Ile) conjugate. JA-Ile promotes the interaction between JAZ1 and COI1 in the jasmonate signaling pathway. JAR1 localizes to the cytoplasm and is also a phytochrome A signaling component. JAR1 is an auxin-induced gene. Loss of function m…	-0.168422	0.00409412	0.0753538	-0.482506	0.01693	0.0366662	0.624697	4.94e-05	0.000637837	-0.213795	0.0125796	0.0420072
AT2G46590	DAG2	encodes a protein containing Dof zinc finger motifs. expression is limited to vascular system of the mother plant. recessive mutation is inherited as maternal-effect and expression is not detected in the embryo. mutants are defective in seed germination. mutants are more dependent on light and cold treatment and less sensitive to gibberellin during seed germination.	0.0898566	0.607589	0.892317	-0.789863	0.0115267	0.0261094	0.618657	0.0336002	0.127176	1.67213	3.39e-27	2.56e-25
AT2G46600	NA	NA	-0.0381511	0.810306	0.952547	-0.937739	0.0199101	0.0422592	0.815251	0.091568	0.258192	1.01508	3.58e-06	3.05e-05
AT2G46690	SAUR32	NA	-0.129665	0.248202	0.677459	-1.74969	6.3e-14	8.02e-13	0.110655	0.62263	0.810955	0.570616	4.46e-05	0.000302542
AT2G46710	ROPGAP3	NA	0.124051	0.256101	0.685747	-0.801062	3.9e-07	2.17e-06	0.263403	0.134183	0.333315	0.578951	0.000153219	0.00091897
AT2G46760	AtGulLO6	NA	0.325873	0.0526383	0.345145	-1.72682	1.23e-10	1.08e-09	-0.218063	0.474066	0.705765	1.29285	5.79e-07	5.71e-06
AT2G46930	PAE3	NA	0.0416411	0.664271	0.912373	-0.539673	0.00315668	0.00831496	-0.0110728	0.944985	0.976721	0.603378	3.62e-05	0.000251342
AT2G46940	NA	NA	0.500238	0.014606	0.170128	-2.2774	1.77e-05	7.53e-05	1.17166	0.0044655	0.0273153	-0.431302	0.166126	0.315332
AT2G46950	CYP709B2	member of CYP709B	-0.467479	0.0907837	0.452674	-1.32762	2.99e-05	0.000121432	0.790325	5.13e-05	0.000659882	0.776083	2.33e-06	2.05e-05
AT2G47070	SPL1	member of SPL gene family, encodes DNA binding proteins and putative transcription factors. All have the SBP-box, which encodes the SBP-domain, required for and sufficient for interaction with DNA.	-0.049144	0.494005	0.847584	-0.599747	0.00347284	0.00904422	0.593906	7.76e-06	0.000123737	0.22504	0.0318849	0.0889992
AT2G47160	AtBOR1	Boron transporter. Protein accumulates in shoots and roots under conditions of boron deficiency and is degraded within several hours of restoring boron supply. Localized to the plasma membrane under B limitation, and to the cytoplasm after B application before degradation. Protein is transferred via the endosomes to the vacuole for degradation. Localized to the inner plasma membrane domain in the…	0.240317	0.00120767	0.0316365	-0.194537	0.49926	0.605417	-0.235012	0.458887	0.693056	0.368436	0.00433108	0.0172398
AT2G47180	AtGolS1	NA	-0.679717	0.000128663	0.00592791	-1.69504	5.02e-09	3.63e-08	1.30359	0.000177018	0.00191899	2.20897	6.61e-14	1.68e-12
AT2G47270	UPB1	NA	-0.186022	0.270915	0.69988	-0.896769	0.00326517	0.00856435	0.552279	0.0803381	0.235459	0.625722	0.00458384	0.0180796
AT2G47460	ATMYB12	MYB12 belongs to subgroup 7 of the R2R3-MYB family. It strongly activates the promoters of chalcone synthase (CHS), flavanone 3-hydroxylase (F3H), flavonol synthase (FLS) and - to a lesser extent - chalcone flavanone isomerase (CHI), but cannot activate the promoters of flavonoid-3'hydroxylase (F3'H) and dihydroflavonol 4-reductase (DF). The activation requires a functional MYB recognition elemen…	0.796952	1.29e-12	7.4e-10	-1.41936	0.208202	0.30243	1.39071	0.000140221	0.00158254	0.320048	0.0131143	0.0433964
AT2G47630	MAGL9	NA	0.102593	0.29248	0.719677	-0.328436	0.023442	0.0487042	0.359293	0.0104372	0.0528384	1.28914	1.76e-27	1.36e-25
AT2G47800	ABCC4	Encodes a plasma membrane localized ATPase transporter involved in multidrug transport. The expression of this gene is upregulated by herbicide safeners such as benoxacor, fluxofenim and fenclorim.	0.0554064	0.556153	0.873044	-0.696891	0.000406044	0.0013205	0.46423	0.0227587	0.0949869	0.842489	1.28e-06	1.19e-05
AT2G48080	ALKBH10A	NA	0.0267535	0.895059	0.97725	-1.03289	0.0099048	0.0228886	-1.79985	0.000401025	0.00381395	2.65547	5.54e-19	2.27e-17
AT3G01170	NA	NA	0.0932508	0.465516	0.832845	-0.718612	0.00352001	0.00915424	0.0736995	0.641386	0.822501	0.495282	0.00111155	0.00530823
AT3G01590	NA	NA	0.199784	0.0198247	0.201681	-0.514816	1.06e-05	4.69e-05	1.17072	9.55e-12	4.57e-10	0.695366	2.14e-10	3.6e-09
AT3G02230	ATRGP1	reversibly glycosylated polypeptide possibly involved in plant cell wall synthesis	-0.054291	0.480482	0.840388	-0.84503	2.32e-05	9.63e-05	-0.470528	0.000302489	0.00299494	0.274569	0.00097783	0.00474767
AT3G02555	NA	NA	0.301785	0.0749786	0.416095	-0.582094	0.00561908	0.0138651	1.03074	0.000361805	0.00348989	0.0691766	0.79257	0.884113
AT3G02930	NA	NA	-0.0473829	0.795549	0.947839	-0.980607	0.000275153	0.000930632	-0.959455	2.59e-11	1.19e-09	0.514228	0.000642961	0.00327944
AT3G02940	AtMYB107	Encodes a putative transcription factor (MYB107).	0.281861	0.327896	0.748955	-1.96291	1.61e-10	1.4e-09	0.522976	0.185435	0.409243	2.66749	1.34e-47	3.04e-45
AT3G03050	ATCSLD3	encodes a cellulose synthase like protein. mutations initiate root hairs that rupture at their tip soon after initiation. is required for the synthesis of a noncellulosic wall polysaccharide.	0.0596891	0.340006	0.757218	-0.73647	3.38e-06	1.63e-05	0.303877	0.0391135	0.141551	0.424022	0.00219386	0.00961906
AT3G03250	AtUGP1	Is thought to encode a cytosolic UDP-glucose pyrophosphorylase with strong similarity to potato UTP--glucose-1-phosphate uridylyltransferase. Downregulated by flooding.	-0.0530699	0.456997	0.827609	-0.92164	9.66e-17	1.62e-15	-0.0473468	0.820918	0.919022	0.326357	0.000542876	0.00282674
AT3G03270	HRU1	NA	0.0702231	0.384829	0.78656	-1.68282	1.67e-29	7.29e-28	-0.185727	0.490243	0.718367	1.10934	9.17e-14	2.29e-12
AT3G03450	RGL2	Encodes a DELLA protein, a member of the GRAS superfamily of putative transcription factors. DELLA proteins restrain the cell proliferation and expansion that drives plant growth. Negative regulator of the response to GA in controlling seed germination. GA triggers the degradation of RGL2 protein in a process blocked by both proteasome inhibitors and serine/threonine phosphatase inhibitors. The p…	-0.223004	0.204667	0.635105	-0.753481	0.00253623	0.00684218	0.108582	0.747348	0.881837	0.431449	0.0155596	0.0498171
AT3G03520	NPC3	Lysophosphatidic acid phosphatase highly expressed during phosphate starvation and abiotic stresses. Role in lipid synthesis.	-0.170212	0.0237596	0.225038	-1.19006	1.46e-12	1.6e-11	0.212836	0.049227	0.167168	0.386929	0.00864206	0.0309283
AT3G03550	NA	NA	-0.05985	0.555761	0.872923	-0.966799	0.000169314	0.000596622	-0.356033	0.00948767	0.0492841	0.365053	0.00511744	0.0198157
AT3G03690	UNE7	NA	0.0254113	0.816157	0.954245	-0.702447	0.00828761	0.0195462	-0.20143	0.228358	0.464442	0.448927	0.00173087	0.00783362
AT3G03740	ATBPM4	NA	-0.0867587	0.29459	0.721612	-0.33299	0.00230029	0.00627392	0.0451751	0.709216	0.859415	0.422262	3.09e-07	3.24e-06
AT3G03810	EDA30	NA	0.123432	0.228837	0.660293	-1.12019	7.09e-15	9.8e-14	-0.264254	0.0280856	0.111149	0.430503	0.000613068	0.00315046
AT3G04010	NA	NA	0.00221259	0.981131	0.996479	-0.726408	0.00166931	0.00471608	1.42707	1.31e-08	3.86e-07	1.05103	4.35e-08	5.18e-07
AT3G04040	NA	NA	0.258296	0.497045	0.849776	-1.69294	0.014574	0.0321663	0.906405	0.067147	0.20832	1.59645	0.000171491	0.00101252
AT3G04520	THA2	Encodes a threonine aldolase, involved in threonine degradation to glycine. Expressed in vascular tissue through out the plant.	0.305377	0.00224555	0.0491142	0.146289	0.521931	0.625983	0.317008	0.0771362	0.228732	0.886741	7.87e-08	9.03e-07
AT3G04870	PDE181	Involved in the biosynthesis of carotenes and xanthophylls, reduces zeta-carotene to lycopene.	0.138403	0.150519	0.565345	-1.2389	1.28e-09	9.93e-09	0.51847	0.00121719	0.00955941	0.889694	1.29e-13	3.17e-12
AT3G05020	ACP	encodes an acyl carrier protein expressed in leaves, roots, and dry seeds. Protein is not regulated by light.	0.0363991	0.603596	0.890004	-0.382486	0.0003738	0.00122528	-0.268932	0.129668	0.326207	0.683285	6.26e-12	1.28e-10
AT3G05030	ATNHX2	member of Sodium proton exchanger family	-0.303331	0.0568353	0.360578	-0.722245	0.000751122	0.00230501	0.78028	1.01e-06	2e-05	1.00192	1.51e-09	2.23e-08
AT3G05200	ATL6	Encodes a putative RING-H2 zinc finger protein ATL6 (ATL6).	-0.54552	2.79e-07	3.49e-05	-0.718418	3.63e-05	0.000145386	0.598027	0.000701683	0.00606235	-0.273475	0.0587505	0.14353
AT3G05220	NA	NA	-0.000852871	0.992692	0.998024	-0.851119	6.2e-08	3.86e-07	0.751254	4.05e-11	1.81e-09	-0.308812	0.0182743	0.0569609
AT3G05630	PDLZ2	Encodes a member of the PXPH-PLD subfamily of phospholipase D proteins. Regulates vesicle trafficking. Required for auxin transport and distribution and hence auxin responses. This subfamily is novel structurally different from the majority of plant PLDs by having phox homology (PX) and pleckstrin homology (PH) domains. Involved regulating root development in response to nutrient limitation. Play…	0.00217417	0.991664	0.998024	-0.577299	0.00700927	0.01685	0.342306	0.284148	0.528709	1.4521	7.23e-07	7.01e-06
AT3G05690	ATHAP2B	Encodes a subunit of CCAAT-binding complex, binds to CCAAT box motif present in some plant promoter sequences. One of three members of this class (HAP2A, HAP2B, HAP2C), it is expressed in vegetative and reproductive tissues.	0.487691	0.0072448	0.109675	-1.07262	0.00125087	0.003638	-0.857227	0.0761787	0.226978	0.528412	0.0123989	0.0415215
AT3G05910	AtPAE12	NA	0.105237	0.154841	0.570954	-0.519687	0.000363941	0.00119807	-0.187357	0.270879	0.514383	0.407051	0.00373779	0.0152298
AT3G05936	NA	NA	-0.215732	0.608931	0.892697	-2.72212	1.54e-06	7.84e-06	1.33616	0.0387733	0.140799	1.43594	5.38e-05	0.000358462
AT3G05980	NA	NA	0.503249	0.00866054	0.122431	-1.0247	0.000252939	0.000861373	-0.0379433	0.909298	0.959795	0.548627	0.00495411	0.0192889
AT3G06035	NA	NA	-0.244668	0.0226038	0.218788	-1.18154	9.53e-11	8.47e-10	-0.133435	0.293744	0.539441	0.275173	0.00432068	0.0172048
AT3G06150	NA	NA	0.16053	0.279247	0.708451	-0.557835	0.00562369	0.0138749	-0.330361	0.0263399	0.105901	0.358007	0.010636	0.0365886
AT3G06550	RWA2	NA	-0.00117109	0.989483	0.997836	-1.03839	6.91e-11	6.27e-10	0.209908	0.0445025	0.155605	0.28354	0.0155219	0.0497189
AT3G06720	AIMP	Encodes importin alpha involved in nuclear import. Protein interacts with Agrobacterium proteins VirD2 and VirE2. Is not individually essential for Agrobacterium-mediated root transformation, but when overexpressed can rescue the impa-4 decreased transformation susceptibility phenotype.	0.0151208	0.810605	0.952712	-0.966371	1.28e-18	2.52e-17	0.0435492	0.646402	0.82547	0.381465	3.73e-07	3.85e-06
AT3G07330	ATCSLC06	encodes a gene similar to cellulose synthase	-0.0346982	0.669816	0.9133	-0.662597	6.17e-05	0.000236893	-0.0842467	0.510441	0.735695	0.337692	0.00601613	0.0227976
AT3G07360	ATPUB9	Encodes a protein containing a U-box and an ARM domain. This protein has E3 ubiquitin ligase activity based on in vitro assays.	0.0847807	0.464415	0.832241	-1.89865	1.73e-28	7.14e-27	1.26259	3.83e-15	2.8e-13	0.897486	4.24e-18	1.63e-16
AT3G07420	ATNS2	Encodes an asparaginyl-tRNA synthetase.	0.58889	1.24e-10	3.9e-08	0.312781	0.0473455	0.0884818	0.0458827	0.859709	0.938557	0.617556	0.00163363	0.00744116
AT3G07700	abc1k7	NA	0.152385	0.163294	0.583318	-1.15223	5.35e-05	0.000207935	0.134862	0.502639	0.729505	0.398449	0.00106315	0.00510234
AT3G08500	AtMYB83	Encodes a putative R2R3-type MYB transcription factor (MYB83).	-0.391124	0.361865	0.770667	-2.37527	1.47e-05	6.36e-05	-0.127591	0.815854	0.916424	1.06338	0.0122595	0.0411195
AT3G08640	RER3	NA	-0.142391	0.0557103	0.356165	-0.379434	0.0149463	0.0328515	-0.214007	0.273844	0.517658	0.410323	0.000313904	0.00173141
AT3G08690	ATUBC11	NA	0.223935	0.0434155	0.312221	-0.471173	0.010916	0.0248878	-0.140933	0.362601	0.608461	0.23451	0.015029	0.0485138
AT3G08870	LecRK-VI.1	NA	0.63677	0.601905	0.889331	-5.52482	0.000278464	0.000940976	0.441703	0.822955	0.919512	4.63674	0.0051083	0.0197839
AT3G09820	ADK1	Involved in the salvage synthesis of adenylates and methyl recycling	0.0214609	0.826708	0.957015	-0.809276	9.09e-11	8.12e-10	-0.0252458	0.882453	0.948489	0.552546	3.25e-07	3.38e-06
AT3G09910	ATRAB18C	NA	-0.0228303	0.940427	0.98749	-1.50439	3.89e-15	5.53e-14	1.60006	3.31e-05	0.00044968	2.2267	1.97e-10	3.33e-09
AT3G10330	AtTFIIB2	NA	0.144762	0.101688	0.477637	-0.781783	4.16e-09	3.05e-08	0.220697	0.0718143	0.217954	0.357495	0.000608103	0.00312794
AT3G10420	SPD1	NA	-0.12587	0.248466	0.677911	-0.508971	0.0195961	0.0416958	0.860651	2.3e-08	6.39e-07	-0.0161151	0.914713	0.958176
AT3G10500	AIF	NA	0.208693	0.00937323	0.128955	-0.648616	1.21e-09	9.45e-09	0.821241	3.89e-08	1.04e-06	-0.379605	0.000884493	0.00434925
AT3G10520	AHB2	class 2 non-symbiotic hemoglobin	0.185067	0.362716	0.771149	-1.29847	4.66e-08	2.95e-07	-0.471792	0.216743	0.449753	1.09823	3.69e-07	3.81e-06
AT3G10815	NA	NA	0.163581	0.498536	0.850073	-1.75271	2.86e-07	1.63e-06	1.25334	0.000250859	0.00257054	0.449059	0.275997	0.453924
AT3G10960	ATAZG1	Encodes a homolog of the adenine-guanine-hypoxanthine transporter AzgA of Aspergillus nidulans. Function as a plant adenine-guanine transporter. Two closely related genes exist in Arabidopsis: AT3G10960 (Azg1) and AT5G50300 (Azg2).	-0.286877	0.0160533	0.179282	-0.920717	0.000948052	0.00283754	0.81103	0.00309755	0.0202916	0.255369	0.0447837	0.116565
AT3G11280	NA	Putative transcription factors interacting with the gene product of VHA-B1 (vacuolar ATPase subunit B1; as shown through yeast two-hybrid assay).	0.00497603	0.941155	0.987601	-1.54667	1.13e-08	7.79e-08	-0.0109161	0.962091	0.984382	0.500599	0.00429751	0.0171254
AT3G11600	GIR2	NA	0.244369	0.0797628	0.428314	-1.03297	3.55e-05	0.000142339	0.210286	0.296962	0.542495	1.06173	1.69e-06	1.53e-05
AT3G11840	PUB24	Encodes a U-box-domain-containing E3 ubiquitin ligase that acts as a negative regulator of PAMP-triggered immunity.	0.397469	0.0399977	0.298514	-0.980086	0.0115355	0.026124	2.07147	2.66e-08	7.31e-07	1.12496	0.00499147	0.0194095
AT3G12700	NANA	NA	0.0364792	0.797027	0.94832	-1.63021	5.05e-22	1.3e-20	1.31704	7.24e-09	2.24e-07	1.46133	4.04e-28	3.27e-26
AT3G12710	NA	NA	0.123664	0.340023	0.757218	-0.714629	7.22e-06	3.28e-05	0.985123	0.00425788	0.0263123	-0.147561	0.281848	0.461103
AT3G12720	ATMYB67	Member of the R2R3 factor gene family.	-0.0722936	0.787731	0.946652	-0.972523	0.000808558	0.00246399	0.851347	0.224206	0.459397	1.78676	0.00080613	0.0040058
AT3G12800	DECR	NA	-0.0816811	0.251467	0.68206	-0.509187	0.000745938	0.00229068	0.00129425	0.991729	0.996426	0.598531	1.54e-12	3.35e-11
AT3G12830	SAUR72	NA	-0.163317	0.280541	0.709167	-0.821136	0.00076447	0.00234018	0.457441	0.120174	0.308977	0.804283	0.00737953	0.0270677
AT3G12970	NA	NA	0.349242	0.00162686	0.0392207	-0.153435	0.582035	0.679609	1.17755	7.15e-05	0.000883126	-0.341459	0.0610098	0.148009
AT3G13310	DJC66	NA	-0.180047	0.143758	0.554819	-0.74145	2.97e-05	0.000120498	0.996766	7.33e-06	0.000117645	0.191364	0.348699	0.53268
AT3G13930	mtE2-2	NA	-0.0335967	0.670191	0.9133	-0.365914	0.000281239	0.000948915	-0.354773	0.00857201	0.045331	0.25115	0.0090985	0.0322515
AT3G14000	ATBRXL2	Belongs to five-member BRX gene family. Arabidopsis BRX genes share high levels of similarity among each others, with several conserved domains. The most distinct is BRX domain - highly conserved in all BRX genes among distantly related species. This protein-protein interaction domain is required and sufficient for BRX activity.	0.121158	0.236718	0.666106	-0.683309	0.00216497	0.00594651	0.484242	0.00105597	0.00853542	-0.101451	0.511781	0.680407
AT3G14060	NA	NA	-0.090495	0.507355	0.854011	-2.82836	1.11e-07	6.69e-07	2.11259	3.76e-11	1.68e-09	1.80638	3.39e-15	1e-13
AT3G14080	LSM1B	NA	0.22388	0.0453111	0.319222	-0.405268	0.00469866	0.0118289	0.186086	0.208349	0.438032	0.382993	0.0120395	0.0404649
AT3G14130	HAOX1	NA	0.45289	0.00061336	0.0192174	0.454534	0.0409634	0.0780914	0.299341	0.241219	0.480795	0.707863	0.000104258	0.000654562
AT3G14440	ATNCED3	Encodes 9-<i>cis</i>-epoxycarotenoid dioxygenase, a key enzyme in the biosynthesis of abscisic acid. Regulated in response to drought and salinity. Expressed in roots, flowers and seeds. Localized to the chloroplast stroma and thylakoid membrane.	-0.269268	0.119249	0.515404	-1.15626	0.00210831	0.00580925	5.78608	2.36e-117	2.57e-113	4.14636	7.63e-69	4.62e-66
AT3G14690	CYP72A15	putative cytochrome P450	0.162212	0.0474211	0.325234	-0.55907	0.00254695	0.0068686	0.916853	0.000629737	0.00554319	0.542921	0.000134632	0.00081954
AT3G14810	MSL5	NA	-0.458872	0.00227566	0.0497167	-2.18418	9.76e-09	6.79e-08	1.1746	0.000337399	0.00328957	1.18016	1.29e-07	1.44e-06
AT3G14940	ATPPC3	Encodes a cytosolic phosphoenolpyruvate carboxylase (PEPC) that has activity when expressed in E.coli. Its mRNA is most abundantly expressed in roots and siliques. PPC3 belongs to the plant-type PEPC family. It can form an enzymatically active complex with a castor bean ortholog of PPC4, which encodes a bacterial-type PEPC.	0.115334	0.344163	0.759908	-1.83817	2.46e-16	3.98e-15	0.343403	0.0430254	0.151735	1.09959	1.03e-08	1.34e-07
AT3G15350	NA	NA	0.225326	0.117805	0.512438	-0.958621	7.79e-11	7.04e-10	1.17571	1.66e-08	4.76e-07	1.63304	1.2e-27	9.34e-26
AT3G15790	ATMBD11	Protein containing methyl-CpG-binding domain.Has sequence similarity to human MBD proteins.	0.23778	0.109735	0.494485	-0.825652	0.00305843	0.00808385	1.01407	0.000142824	0.00160274	1.34112	2.41e-09	3.46e-08
AT3G15990	SULTR3;4	Encodes sulfate transporter Sultr3;4.	-0.884703	0.000375915	0.0134842	-1.67596	2.95e-05	0.000120128	2.9753	2.72e-12	1.43e-10	3.97138	2.08e-89	2.45e-86
AT3G16170	AAE13	NA	0.0586438	0.632994	0.90256	-0.625128	0.000871113	0.0026334	0.442417	0.0019643	0.0139958	0.693409	3.63e-05	0.000252529
AT3G16340	ABCG29	NA	0.028241	0.610947	0.893766	-0.259733	0.00663552	0.0160693	0.220428	0.0837197	0.2425	0.535396	0.00014857	0.00089336
AT3G16470	AtJAC1	JA-responsive gene	-0.456297	2.68e-09	6.55e-07	-0.502158	0.0151833	0.0333085	-0.501167	0.0381391	0.139279	1.03726	3.81e-13	9.01e-12
AT3G16500	IAA26	phytochrome-associated protein 1 (PAP1)	-0.329245	0.00113915	0.0302407	-0.920814	0.000320905	0.00106901	0.90551	0.000641955	0.00563151	-0.49847	0.0871518	0.194744
AT3G16570	ATRALF23	Encodes RALF23, a member of a diversely expressed predicted peptide family showing sequence similarity to tobacco Rapid Alkalinization Factor (RALF), and is believed to play an essential role in the physiology of Arabidopsis. Consists of a single exon and is characterized by a conserved C-terminal motif and N-terminal signal peptide. RALF23 is significantly downregulated by brassinolide treatment…	0.251644	0.0378227	0.290626	-0.964969	0.000254273	0.000865126	0.565819	0.00136073	0.0104206	-0.027565	0.876093	0.936399
AT3G17090	NA	NA	0.224671	0.00206989	0.0466468	0.711181	2.27e-12	2.43e-11	0.0799517	0.529245	0.74918	0.287007	0.0044612	0.0176484
AT3G17120	NA	NA	0.131669	0.261582	0.690043	-1.09168	2.06e-14	2.76e-13	0.822021	8.78e-06	0.000138341	0.144136	0.412025	0.594034
AT3G18440	ALMT9	Belongs to the aluminum-activated malate transporter family. Encodes a vacuolar malate channel. Expressed in all parts of plants. Almost exclusively expressed in mesophyll cells of leaves.	0.0967238	0.253408	0.68315	-0.783564	0.00553334	0.0136837	0.227859	0.264582	0.508206	0.89509	1.96e-10	3.32e-09
AT3G18660	GUX1	Plants expressing an RNAi construct specifically targeting PGSIP1 was shown to have a dramatically reduced amount of starch.	-0.325033	0.141234	0.550811	-2.10494	3.44e-15	4.91e-14	0.54861	0.00321631	0.0209684	0.590856	0.0147034	0.0476512
AT3G18830	ATPLT5	This gene encodes a plasma membrane-localized polyol/cyclitol/monosaccharide-H+-symporter. The symporter is able to catalyze the energy-dependent membrane passage of a wide range of linear polyols (three to six carbon backbone), of cyclic polyols (<i>myo</i>-inositol), and of numerous monosaccharides, including pyranose ring-forming and furanose ring-forming hexoses and pentoses. This gene belong…	-0.280679	0.0252777	0.231324	-0.509482	0.00304315	0.00805078	-0.0867215	0.65351	0.829737	1.30661	2.58e-19	1.09e-17
AT3G19000	NA	NA	-0.0408112	0.749239	0.935715	-0.474364	0.00660281	0.016004	-0.231979	0.0583398	0.188527	0.834887	1.13e-14	3.15e-13
AT3G19290	ABF4	bZIP transcription factor with specificity for abscisic acid-responsive elements (ABRE). Mediate ABA-dependent stress responses.	0.202065	0.247375	0.676414	-0.445537	0.00824794	0.0194691	1.01527	1.01e-12	5.58e-11	0.142911	0.219301	0.386114
AT3G19380	PUB25	NA	0.0547856	0.613798	0.894861	-1.02775	4.02e-05	0.000159481	0.761732	0.00110037	0.00883841	-0.223693	0.383369	0.566422
AT3G19430	NA	NA	-0.717824	0.0125815	0.1553	-4.68326	1e-16	1.67e-15	-0.0130635	0.979998	0.99188	1.5148	3.74e-05	0.000258909
AT3G19580	AZF2	Encodes zinc finger protein. mRNA levels are upregulated in response to ABA, high salt, and mild dessication. The protein is localized to the nucleus and acts as a transcriptional repressor.	-0.549428	1.27e-05	0.000897843	-1.89916	1.43e-08	9.72e-08	2.83775	1.34e-40	8.83e-38	1.41809	4.82e-09	6.64e-08
AT3G20120	CYP705A21	member of CYP705A	-0.0279954	0.834944	0.960329	-0.675715	0.012724	0.0284873	-0.234689	0.201062	0.428438	0.424058	0.00323066	0.0134398
AT3G20500	ATPAP18	NA	-0.0422483	0.700833	0.923091	-0.574713	7.01e-05	0.000266548	0.813316	3.92e-08	1.05e-06	1.13067	4.19e-12	8.72e-11
AT3G21270	ADOF2	Encodes Dof zinc finger protein adof2.	0.386534	0.0438236	0.313958	-2.73683	4.09e-20	9.14e-19	0.308276	0.259223	0.502771	0.560569	0.00221912	0.00971802
AT3G21400	NA	NA	-0.0634987	0.644243	0.906303	-0.469875	0.0219272	0.0459937	-0.127556	0.359078	0.604837	0.589289	1.94e-05	0.000143266
AT3G21420	LBO1	NA	0.303733	0.0694117	0.401202	-1.44041	6.55e-05	0.000250164	-0.0664601	0.865216	0.941012	0.599447	0.0035566	0.0146179
AT3G21600	NA	NA	0.0757843	0.642141	0.905592	-1.47849	5.21e-11	4.79e-10	0.019159	0.957806	0.982385	1.46922	8.15e-08	9.33e-07
AT3G21670	AtNPF6.4	NA	-0.94313	3.42e-06	0.000295026	-1.53963	0.00326754	0.00856855	1.19132	0.00445879	0.0272896	1.04117	0.0276813	0.0796561
AT3G21690	NA	NA	-0.174024	0.188665	0.615609	-1.57788	1.52e-06	7.75e-06	-0.301415	0.361836	0.607764	0.692294	6.03e-07	5.93e-06
AT3G21770	NA	NA	0.0673755	0.445479	0.82107	-0.805891	0.000196134	0.000683149	-0.493702	0.0283832	0.112143	0.871585	5.82e-07	5.73e-06
AT3G21800	UGT71B8	NA	-1.15495	0.0770036	0.421753	-1.78508	0.0125867	0.0282099	0.968405	0.710745	0.8602	5.20595	0.0101052	0.0351369
AT3G22104	NA	NA	0.178106	0.335913	0.754166	-1.15622	6.21e-11	5.66e-10	0.597016	0.00802205	0.0430733	0.669658	0.000130671	0.000798176
AT3G22420	ATWNK2	Encodes a member of the WNK family (9 members in all) of protein kinases, the structural design of which is clearly distinct from those of other known protein kinases, such as receptor-like kinases and mitogen-activated protein kinases. Its transcription is under the control of circadian rhythms.	0.680402	0.0930171	0.458362	-1.67933	0.000227272	0.000782805	-0.233431	0.624884	0.812463	2.03478	2.14e-10	3.61e-09
AT3G22550	NA	NA	-0.423207	0.14418	0.554819	-1.25544	0.00128368	0.00372033	0.798479	0.067472	0.209028	3.69301	1.29e-48	3.18e-46
AT3G22740	HMT3	homocysteine S-methyltransferase (HMT3)	-0.788553	5.37e-05	0.00297082	-1.51194	8.81e-06	3.95e-05	0.130389	0.772639	0.894802	1.77997	4.89e-07	4.9e-06
AT3G23000	ATSR2	Encodes a serine/threonine protein kinase with similarities to CBL-interacting protein kinases, SNF1 and SOS2.	-0.313994	0.000197968	0.0082373	-0.8849	0.000108372	0.000396788	1.44341	4.9e-09	1.56e-07	1.18783	1.88e-22	9.94e-21
AT3G23160	NA	NA	0.0169449	0.876444	0.973234	-0.626809	0.00422736	0.0107815	0.689122	2.53e-08	7.01e-07	0.7872	1.04e-10	1.82e-09
AT3G23300	NA	NA	0.067514	0.402784	0.797229	-1.07727	1.07e-12	1.19e-11	0.0237477	0.814707	0.9161	0.369864	7.52e-05	0.000489021
AT3G23400	FIB4	NA	0.252726	0.0253141	0.231324	-1.16879	0.000851234	0.00257782	1.33701	3.46e-10	1.31e-08	0.908866	3.12e-18	1.21e-16
AT3G23790	AAE16	NA	0.275863	0.130664	0.533594	-0.930502	1.72e-08	1.16e-07	-0.0458308	0.877579	0.946954	0.512695	0.015134	0.0487267
AT3G23810	ATSAHH2	NA	-0.148615	0.247164	0.676316	-1.5238	0.0057848	0.0142189	-0.442647	0.0769105	0.228206	1.35455	4e-35	4.71e-33
AT3G23820	GAE6	UDP-D-glucuronate 4-epimerase	-0.12542	0.0905017	0.452138	-0.638464	0.00301756	0.00799667	0.0908989	0.629575	0.815681	0.786966	1.99e-12	4.27e-11
AT3G23910	NA	NA	0.25247	0.0453467	0.319222	-0.561669	0.000626251	0.00194997	0.14777	0.413408	0.655436	0.383523	0.00839963	0.0301982
AT3G24360	NA	NA	-0.102497	0.679382	0.916469	-0.75386	0.00179108	0.00501754	-0.433408	0.0419186	0.148921	0.651772	0.00226903	0.00990361
AT3G24420	DLK2	NA	0.376087	0.00172623	0.0410174	-0.522014	0.0114727	0.0259951	0.0613632	0.8523	0.935544	0.553132	0.00625962	0.023538
AT3G24670	NA	NA	-0.110353	0.177727	0.602587	-0.432027	4.59e-06	2.16e-05	0.925648	0.0171406	0.0766699	0.972024	1.83e-06	1.64e-05
AT3G24840	NA	NA	0.466182	1.6e-05	0.00106404	0.718022	0.00704862	0.0169355	0.304735	0.0168145	0.0755693	0.445709	2.46e-05	0.000177242
AT3G25040	ERD2B	Encodes ERD2b. a homolog of the yeast endoplasmic reticulum retention receptor ERD2. Mutations in ERD2b compromise EFR but not FLS2 signaling.	0.14246	0.117057	0.511005	-0.504921	0.0040334	0.0103474	0.0515105	0.589266	0.789588	0.32056	0.000287617	0.00160099
AT3G25500	AFH1	Poly-L-proline-containing (PLP) protein that form part of the signal-transduction cascade that leads to rearrangement of the actin cytoskeleton. AFH1 is a nonprocessive formin that moves from the barbered end to the side of an actin filament after the nucleation event.	0.0295918	0.661592	0.911232	-0.809642	1.3e-07	7.77e-07	0.649996	7.26e-09	2.25e-07	0.546306	3.27e-06	2.8e-05
AT3G25620	ABCG21	NA	-0.157829	0.821354	0.955673	-3.46604	0.000317726	0.00105906	1.98474	0.00952949	0.0493718	5.31302	5.98e-54	1.95e-51
AT3G25790	HHO1	NA	-0.396558	0.00716375	0.109022	-1.13366	0.000173381	0.000609512	-0.897919	0.00668569	0.037205	0.60096	0.00224199	0.00979968
AT3G26220	CYP71B3	cytochrome P450 monooxygenase	-0.169062	0.797146	0.94832	-3.23193	0.00023041	0.000792501	-0.112519	0.883911	0.949162	2.20703	0.000229957	0.00131241
AT3G26290	CYP71B26	putative cytochrome P450	-0.352065	0.0129427	0.158033	-1.26282	0.00609883	0.0148989	-0.66047	NA	NA	2.15301	7.53e-06	6.07e-05
AT3G26744	ATICE1	Encodes a MYC-like bHLH transcriptional activator that binds specifically to the MYC recognition sequences in the CBF3 promoter. Mutants are defective in cold-regulated gene expression. Cold stress triggers protein degradation of nuclear GFPICE1 protein, and the RING finger protein HOS1 is required. Sumoylation of ICE1 controls CBF3/DREB1A expression and freezing tolerance.	0.20271	0.0803187	0.429298	-1.05979	2.17e-05	9.05e-05	1.55313	3.83e-40	2.38e-37	1.31599	1.76e-21	8.51e-20
AT3G26950	NA	NA	-0.0929587	0.266389	0.695247	-0.6917	2.48e-08	1.63e-07	0.394405	0.000465358	0.00432533	0.217816	0.0354521	0.0969152
AT3G27200	NA	NA	-0.143186	0.138589	0.547101	-1.95963	2.55e-15	3.71e-14	0.0224333	0.922935	0.966216	0.55724	0.00029066	0.00161666
AT3G27250	AITR1	NA	-0.342712	0.706802	0.925733	-2.46764	2.34e-05	9.7e-05	2.94339	0.000188066	0.0020186	4.593	5.73e-10	9.02e-09
AT3G27360	H3.1	NA	-0.0919129	0.498194	0.850073	-0.917261	0.000156902	0.00055702	0.476192	0.001107	0.00888181	-0.331158	0.00376734	0.0153237
AT3G28180	ATCSLC04	encodes a gene similar to cellulose synthase	0.139632	0.149575	0.564092	-0.77762	2e-06	9.96e-06	0.343156	0.170852	0.389247	0.40122	0.00159001	0.00726587
AT3G28200	NA	NA	0.208517	0.114884	0.506032	-0.985648	0.00102816	0.00305031	0.0135653	0.918042	0.964062	0.620787	4.28e-05	0.000292044
AT3G28940	NA	NA	0.168732	0.00147002	0.0364132	-0.0037144	0.987941	0.992544	-0.159842	0.344387	0.590102	0.382156	0.000635215	0.00324696
AT3G29200	ATCM1	L-ascorbate peroxidase	0.313115	0.000985351	0.0271666	-0.452053	0.201829	0.295036	-0.420089	0.000348419	0.00338181	0.264702	0.00145713	0.0067341
AT3G29360	UGD2	NA	-0.108156	0.298657	0.724851	-0.848151	1.97e-06	9.81e-06	-0.447797	1.46e-06	2.81e-05	0.312841	0.000157692	0.000943927
AT3G29630	NA	NA	0.202496	0.252203	0.682348	-1.08598	0.000180607	0.000632952	0.525946	0.0236493	0.0977825	1.16818	1.77e-13	4.31e-12
AT3G29770	ATMES11	Encodes a protein predicted to act as a carboxylesterase. It has similarity to the SABP2 methyl salicylate esterase from tobacco. This protein does not act on methyl IAA, methyl JA, MeSA, MeGA4, or MEGA9 in vitro.	0.0947309	0.506023	0.85372	-0.888647	0.000503136	0.00160011	-0.255813	0.285943	0.531002	1.22439	5e-10	7.93e-09
AT3G42180	NA	NA	0.601942	5.87e-05	0.00314259	-0.604627	0.0100344	0.0231305	-1.64704	3.11e-08	8.45e-07	1.19906	0.00042695	0.00227907
AT3G42950	NA	NA	-0.0965134	0.238614	0.667637	-0.913679	1.05e-11	1.05e-10	-0.202256	0.143028	0.34705	0.261361	0.0131289	0.0434176
AT3G43270	NA	NA	0.0100476	0.955138	0.990285	-1.3619	6.64e-07	3.58e-06	0.86023	0.00062226	0.00549467	0.947292	1.42e-05	0.000108371
AT3G44100	NA	NA	0.0421696	0.582892	0.884318	-0.898241	4.98e-06	2.33e-05	-0.225157	0.193324	0.41915	0.38782	0.00993666	0.0346493
AT3G44220	NHL17	NA	0.00946932	0.96073	0.990987	-1.00253	3.4e-07	1.91e-06	0.420863	0.148335	0.355616	0.760359	0.0156115	0.0499604
AT3G44300	AtNIT2	Encodes an enzyme that catalyzes the hydrolysis of indole-3-acetonitrile (IAN) to indole-3-acetic acid (IAA) (nitrile aminohydrolase, EC 3.5.5.1) and IAN to indole-3-acetamide (IAM) at lower levels. Mutants have reduced sensitivity to IAN and are sensitive to IAA. This enzyme likely participates in other non-auxin-related metabolic pathways.	0.633761	4.35e-15	4.09e-12	0.86533	0.000192791	0.000672447	0.111994	0.774714	0.895978	1.29915	1.65e-11	3.2e-10
AT3G44610	AGC1-12	NA	0.249133	0.124997	0.525638	-0.526203	0.0199364	0.0423071	0.602662	0.049509	0.167942	0.877062	0.0109475	0.0374413
AT3G44735	ATPSK3	Phytosulfokine 3 precursor, coding for a unique plant peptide growth factor.	-0.0338817	0.886777	0.975361	-1.28182	0.00100971	0.00300074	0.476528	0.233891	0.471804	1.66387	5.18e-11	9.4e-10
AT3G45010	scpl48	NA	0.0196351	0.832289	0.959492	-0.458709	0.00774227	0.018402	-0.0288184	0.874957	0.945558	1.17495	6.65e-27	4.93e-25
AT3G45600	TET3	Member of TETRASPANIN family	-0.103907	0.249136	0.678758	-1.15015	2.83e-10	2.39e-09	0.874904	8.98e-06	0.000141029	-0.114075	0.39709	0.579453
AT3G45680	NPF2.3	NA	-0.921059	9.97e-07	0.000107641	-1.97196	0.00416746	0.0106457	-1.32528	0.000534739	0.00482555	1.43068	1.08e-09	1.64e-08
AT3G45970	ATEXLA1	member of EXPANSIN-LIKE. Naming convention from the Expansin Working Group (Kende et al, 2004. Plant Mol Bio)	0.103748	0.436243	0.817068	-1.2638	3.86e-05	0.000154065	2.19229	2.64e-18	2.8e-16	1.28089	9.16e-07	8.73e-06
AT3G46540	NA	NA	0.139718	0.378795	0.782513	-1.27515	1.36e-10	1.19e-09	-0.0711027	0.732214	0.872887	0.453411	0.00672109	0.025016
AT3G46650	NA	NA	0.595478	0.502593	0.851439	-2.95586	8.89e-09	6.22e-08	-0.100226	0.915598	0.963038	3.14291	7.31e-06	5.91e-05
AT3G47420	AtG3Pp1	Encodes a Pi starvation-responsive protein AtPS3.	-0.0869317	0.632327	0.902425	-1.20063	0.00785898	0.0186357	0.799208	1.16e-05	0.000177052	0.817973	0.00413728	0.0166055
AT3G47580	NA	NA	-1.00381	0.412283	0.802917	-1.43947	0.0209088	0.0441146	2.09498	3.07e-08	8.36e-07	1.71439	0.000491765	0.00258664
AT3G47790	ABCA8	member of ATH subfamily	-0.776307	7.83e-09	1.64e-06	-0.602061	0.00509666	0.0127095	0.501098	0.315063	0.561628	1.56384	0.0148329	0.0479831
AT3G47960	AtNPF2.10	NA	0.0534211	0.723403	0.930471	-1.12055	1.32e-05	5.73e-05	0.816003	0.0169862	0.0761364	0.855362	3.02e-11	5.68e-10
AT3G48690	ATCXE12	Encodes a protein with carboxylesterase whose activity was tested using both pNA and 2,4-D-methyl.	0.100556	0.231077	0.662007	-0.893832	0.000366647	0.00120497	0.612424	8.58e-05	0.00102978	0.771043	9.12e-09	1.2e-07
AT3G48840	NA	NA	3.14623	0.0715559	NA	-3.58025	2.92e-05	0.00011894	-0.445759	0.619508	0.809197	1.7229	0.00414117	0.016618
AT3G48850	MPT2	NA	0.186244	0.61017	0.893719	-2.05812	1.91e-05	8.06e-05	-0.650621	0.280715	0.523893	2.94366	5.44e-07	5.39e-06
AT3G48920	AtMYB45	Member of the R2R3 factor gene family.	0.463745	0.00878019	0.123333	-1.69791	1.28e-10	1.12e-09	-0.678924	0.0170854	0.0764534	0.985568	1.85e-10	3.13e-09
AT3G49220	PME34	NA	0.171865	0.139485	0.547752	-2.07768	1.4e-20	3.23e-19	1.38374	3.5e-13	2.02e-11	0.736075	3.69e-06	3.13e-05
AT3G49630	NA	NA	0.74228	0.000537794	0.0173948	1.45936	7.28e-07	3.89e-06	1.30766	0.000132384	0.00150583	-0.494978	0.470449	0.645654
AT3G49960	NA	NA	0.067619	0.666548	0.912622	-3.1023	1.22e-21	3.06e-20	-2.48156	3.41e-09	1.12e-07	1.83845	3.94e-06	3.33e-05
AT3G50220	IRX15	NA	-0.157746	0.454154	0.826004	-1.40507	0.000756112	0.00231884	0.0535481	0.831898	0.924477	0.651256	0.00973376	0.0341212
AT3G50290	NA	NA	-0.355062	0.645275	0.906919	-2.9201	0.00123945	0.00360761	0.94273	0.0889542	0.253323	1.27166	0.00602793	0.0228246
AT3G50380	NA	NA	0.068858	0.413429	0.803792	-0.669172	7.09e-06	3.23e-05	0.138943	0.451918	0.68687	0.41716	0.00861941	0.0308524
AT3G50900	NA	NA	0.21358	0.0404766	0.299824	-0.410853	0.0176556	0.0380384	-0.27117	0.270285	0.513884	0.838674	0.000106379	0.000666689
AT3G50980	XERO1	NA	0.82055	0.0573917	0.362444	-1.82267	0.0163138	0.0355007	2.16052	3.97e-05	0.000525664	2.03609	0.00162764	0.00741575
AT3G51220	NA	NA	0.778971	0.205632	0.635755	-2.65343	0.00492199	0.012318	1.28586	0.1372	0.337822	2.46756	0.000483565	0.0025473
AT3G51550	FER	Encodes a synergid-expressed, plasma-membrane localized receptor-like kinase that accumulates asymetrically in the synergid membrnane at the filiform apparatus and mediates male-female gametophyte interactions during pollen tube reception.	-0.0255225	0.69228	0.920125	-0.353132	0.00811857	0.0191922	0.144663	0.202333	0.430007	0.281268	0.000872099	0.00429727
AT3G51600	LTP5	Predicted to encode a PR (pathogenesis-related) protein. Belongs to the lipid transfer protein (PR-14) family with the following members: At2g38540/LTP1, At2g38530/LTP2, At5g59320/LTP3, At5g59310/LTP4, At3g51600/LTP5, At3g08770/LTP6, At2g15050/LTP7, At2g18370/LTP8, At2g15325/LTP9, At5g01870/LTP10, At4g33355/LTP11, At3g51590/LTP12, At5g44265/LTP13, At5g62065/LTP14, At4g08530/LTP15.	-0.0186611	0.94231	0.987861	-2.52559	1.99e-08	1.33e-07	3.68153	0.0244686	0.100272	5.21537	6.58e-07	6.44e-06
AT3G51750	NA	NA	0.71195	0.0790553	0.426726	-1.26216	0.00431308	0.0109625	3.71338	3.98e-24	7.45e-22	4.38266	2.59e-70	1.72e-67
AT3G51890	CLC3	NA	0.173788	0.197633	0.627001	-0.91457	7.07e-06	3.22e-05	0.608615	0.00103739	0.00841662	0.0200134	0.911132	0.956523
AT3G52340	ATSPP2	sucrose-phosphatase (SPP2)	-0.496406	0.0305108	0.25829	-0.793954	0.00724423	0.0173588	0.292724	0.47959	0.710157	1.4971	1.11e-16	3.76e-15
AT3G52470	NA	NA	0.00141422	0.982608	0.996742	-1.81872	3.85e-19	8.02e-18	-0.272879	0.0383931	0.1399	0.351441	4.75e-05	0.000320013
AT3G53180	NodGS	NA	0.311665	1.79e-08	3.32e-06	-0.0276953	0.841583	0.886596	0.65602	4.44e-09	1.43e-07	0.561908	6.79e-10	1.06e-08
AT3G53780	ATRBL4	NA	0.0587017	0.491236	0.845913	-1.02969	3.66e-07	2.05e-06	0.0610601	0.611079	0.804379	0.846962	1.57e-08	1.98e-07
AT3G53810	LecRK-IV.2	NA	-0.0533745	0.684137	0.918802	-0.532886	0.00346188	0.00901884	0.692097	0.000724937	0.00621133	-0.0113877	0.956833	0.979339
AT3G54000	NA	NA	0.120464	0.523442	0.861653	-1.20054	1.51e-06	7.71e-06	1.35937	3.78e-11	1.69e-09	0.233288	0.277653	0.455905
AT3G54010	DEI1	Immunophilin-like protein similar to the p59 FK506-binding protein (FKBP52). Shows rotamase activity and contains an FKBP-like domain and three tetratricopeptide repeat units. Members of this class of mutation show ectopic cell proliferation in cotyledons. Gene may be alternatively spliced.	-0.00470698	0.949601	0.988953	-1.05564	1.5e-05	6.47e-05	-0.369388	0.00174982	0.0127309	0.489595	9.12e-05	0.000580325
AT3G54390	NA	NA	-0.175824	0.221875	0.654221	-2.41954	1.73e-13	2.11e-12	0.0617417	0.842992	0.930735	0.841015	0.000660875	0.00336434
AT3G54440	NA	NA	0.156666	0.049842	0.335395	-0.40955	0.0235431	0.0488823	-0.0299492	0.809523	0.913818	0.423297	0.00246056	0.0106172
AT3G54810	BME3	Encodes a protein containing a GATA type zinc finger domain that is expressed in the embryo axis and involved in germination. Mutants have a reduced rate of germination even when stratified.	0.224203	0.0428216	0.309658	-1.30914	3.25e-13	3.84e-12	-0.668458	2.53e-07	5.76e-06	0.281399	0.00435332	0.0173031
AT3G54820	PIP2;5	NA	-0.795964	0.113628	0.503495	-1.85621	0.0105687	0.0241898	0.0745139	0.892091	0.952058	1.85001	0.000396309	0.00213485
AT3G54830	NA	NA	0.968725	0.081491	0.432553	-4.20646	0.000558544	0.00176077	-0.266258	0.813372	0.915735	1.86724	0.000307182	0.00169831
AT3G55520	NA	NA	-0.0261926	0.814186	0.954008	-0.602801	2e-05	8.41e-05	-0.0287231	0.78938	0.903475	0.282243	0.00238256	0.0103248
AT3G55640	NA	NA	-0.289531	0.0614534	0.375897	-0.521981	0.00496171	0.0124062	0.186658	0.269901	0.513469	0.942997	0.00785534	0.0284975
AT3G55740	ATPROT2	Encodes a proline transporter with affinity for gly betaine, proline, and GABA. Protein is expressed most highly in the roots.	0.0339655	0.731314	0.932671	-1.16671	0.0110761	0.0252091	-0.481119	0.0742146	0.222901	0.504621	0.00549201	0.021089
AT3G55880	SUE4	A gain-of-function mutant of SUE4 exhibited improved low sulphur tolerance.	-0.0586611	0.568508	0.878241	-1.02049	0.000276039	0.000933347	1.02593	1.01e-06	1.99e-05	0.126346	0.374142	0.557627
AT3G56080	NA	NA	-0.202355	0.358271	0.768312	-2.58196	6.95e-07	3.73e-06	1.09358	0.000539231	0.00485599	-0.617877	0.00233535	0.0101533
AT3G56370	NA	NA	-0.0613089	0.343789	0.75958	-0.690647	0.000909338	0.00273561	0.422879	0.000163045	0.00178866	-0.129435	0.301567	0.483199
AT3G56580	AtRZF1	NA	0.139025	0.0929215	0.458266	-0.978856	2.37e-13	2.86e-12	-0.352045	0.0106786	0.0536972	0.283966	0.00855682	0.0306698
AT3G56590	NA	NA	0.100589	0.151528	0.566646	-0.850036	0.00364453	0.00944394	0.373154	0.00060661	0.00538203	0.149388	0.29953	0.481463
AT3G57010	NA	NA	0.073382	0.582029	0.883656	-1.30624	0.000153105	0.000545013	1.90367	1.7e-23	3.03e-21	1.7804	3.63e-85	3.85e-82
AT3G57157	NA	NA	-0.21808	0.288342	0.716671	-1.16376	0.000806466	0.00245862	-0.146667	0.691526	0.850756	1.16827	0.0152292	0.0489439
AT3G57540	AtREM4.1	NA	0.681399	1.17e-06	0.000122257	-3.92809	4.44e-17	7.7e-16	2.71574	2.99e-19	3.69e-17	2.2971	1.06e-30	9.89e-29
AT3G57710	RKS1	NA	0.0714339	0.661527	0.911232	-0.332522	0.017497	0.0377551	-0.357278	0.0606488	0.19411	0.491234	0.00855601	0.0306698
AT3G58170	ATBET11	Encodes a Bet1/Sft1-like SNARE protein which fully suppresses the temperature-sensitive growth defect in <i>sft1-1</i> yeast cells; however, it cannot support the deletion of the yeast BET1 gene (<i>bet1&#916;</i>).	0.000920584	0.991647	0.998024	-0.660841	5.86e-05	0.000226047	-0.0155561	0.900941	0.955582	0.368397	0.00192863	0.00861648
AT3G60580	NA	NA	0.652141	0.194561	0.622446	-1.23816	0.000531802	0.00168217	-1.5282	0.000260618	0.00265549	1.59821	1.72e-05	0.000128784
AT3G60750	AtTKL1	NA	-0.196826	0.00612205	0.0988412	-0.517283	0.000118092	0.000429698	-0.185298	0.0619545	0.196751	0.613281	6.5e-12	1.32e-10
AT3G61270	NA	NA	-0.0389676	0.63577	0.903648	-0.552075	7.09e-05	0.00026926	0.0057803	0.977827	0.99097	0.822874	2.29e-15	6.85e-14
AT3G61390	NA	NA	-0.429126	0.000571301	0.0181947	-2.25522	8.55e-06	3.84e-05	1.936	3.95e-06	6.77e-05	-0.99872	0.0792034	0.180608
AT3G61630	CRF6	CRF6 encodes one of the six cytokinin response factors. CRF5 belongs to the AP2/ERF superfamily of the transcriptional factors. CRF proteins rapidly relocalize to the nucleus in response to cytokinin. Analysis of loos-of-function mutants revealed that the CRFs function redundantly to regulate the development of embryos, cotyledons and leaves.	-0.337865	0.0260853	0.235632	-1.49552	1.25e-10	1.1e-09	2.17443	1.21e-10	4.95e-09	0.422435	0.495322	0.667141
AT3G61870	NA	NA	-0.21302	0.2266	0.658688	-3.42873	1.8e-12	1.96e-11	1.17842	0.000527487	0.00477459	-0.347571	0.273714	0.451149
AT3G61890	ATHB-12	Encodes a homeodomain leucine zipper class I (HD-Zip I) protein. Loss of function mutant has abnormally shaped leaves and stems.	-0.557999	0.193822	0.621293	-1.60518	0.00354091	0.0092048	3.82247	6.18e-09	1.95e-07	6.23073	1.58e-18	6.26e-17
AT3G61900	SAUR33	NA	0.266642	0.280962	0.709265	-0.80527	0.0163747	0.0356123	1.35518	8e-05	0.000972272	1.5871	4.09e-05	0.0002809
AT3G62110	NA	NA	-0.0387467	0.742248	0.934612	-1.15973	2.66e-09	1.99e-08	-0.510103	4.01e-05	0.000529638	0.410611	0.00058008	0.002994
AT3G62260	NA	NA	0.139556	0.325943	0.747045	-0.695403	0.00535659	0.0132908	2.67767	1.3e-39	7.85e-37	0.756032	0.00365337	0.0149288
AT3G62270	BOR2	NA	0.310017	8.31e-05	0.00419143	-2.58354	9.33e-14	1.17e-12	-0.68219	0.0370708	0.136414	1.64552	6.14e-21	2.86e-19
AT3G63445	NA	NA	0.091067	0.814385	0.954019	-1.19167	0.000585057	0.00183527	0.757373	0.021583	0.0910076	0.795885	0.0118618	0.0399883
AT4G00090	NA	NA	0.0453145	0.576149	0.880425	-0.440305	4.74e-06	2.23e-05	0.141074	0.139468	0.341461	0.276374	0.00493618	0.0192297
AT4G00400	AtGPAT8	Involved in cutin assembly. Is functionally redundant with GPAT4.	-0.119985	0.555987	0.873044	-1.87547	1.09e-11	1.09e-10	0.0609551	0.944468	0.976503	1.90965	1.99e-05	0.000146577
AT4G00430	PIP1;4	a member of the plasma membrane intrinsic protein subfamily PIP1.	-0.115708	0.263282	0.69228	-2.07754	2.24e-15	3.28e-14	0.68128	0.000109693	0.00127856	0.714876	9.42e-18	3.48e-16
AT4G00490	BAM2	Encodes a chloroplast beta-amylase. The enzyme activity is very weak compared to BAM1 and BAM3. Mutant of BAM2 has no visible phenotype.	-0.00390735	0.976159	0.99502	-0.417207	0.0112421	0.0255296	1.16882	2.56e-06	4.59e-05	0.0124713	0.958451	0.980031
AT4G00570	NAD-ME2	Encodes an NAD-dependent malic enzyme (NAD-ME) that does not act on oxaloacetate, indicating that it belongs to EC 1.1.1.39. It is a member of the beta family of NAD-MEs in plants. It appears to function as a homodimer or as a heterodimer with the alpha-type NAD-ME2 (At2g13560). NAD-ME2 transcript and protein levels are higher during the night than during the day.	0.0514244	0.465281	0.832827	-0.469205	9.71e-13	1.08e-11	0.0395972	0.675602	0.841393	0.26858	0.000278609	0.00155698
AT4G00700	MCTP9	NA	0.00724476	0.939173	0.98738	-0.757887	1.91e-06	9.57e-06	0.101739	0.318758	0.565538	1.00789	1.04e-15	3.22e-14
AT4G00750	NA	NA	-0.247444	0.290442	0.718231	-2.64677	1.3e-10	1.14e-09	-0.602091	0.121511	0.311463	0.917497	0.00308401	0.0129133
AT4G01100	ADNT1	NA	0.108611	0.126077	0.526587	-0.329807	0.000573653	0.00180243	0.164968	0.0886777	0.252867	0.327124	3.71e-06	3.15e-05
AT4G01280	RVE5	NA	0.0505889	0.631172	0.902009	-0.8395	0.000203319	0.000706741	0.988277	5.52e-09	1.75e-07	0.402202	0.0229861	0.068709
AT4G01410	NA	NA	0.278478	0.0358035	0.283326	-0.930116	0.000288004	0.000969398	1.68955	2.72e-06	4.85e-05	0.274477	0.161871	0.309249
AT4G01540	ANAC068	Encodes a membrane-bound NAC (for NAM, ATAF1/2, CUC2) transcription factor, designated NTM1 (for NAC with transmembrane motif1). NTM1 regulates cell division in Arabidopsis.	0.445453	9.02e-05	0.00447026	-0.872757	0.000417434	0.00135281	1.15394	1.5e-13	9.14e-12	0.446432	0.0303691	0.0857156
AT4G01550	ANAC069	NA	0.224271	0.14594	0.55733	-1.32826	7.02e-08	4.34e-07	0.908919	0.0266854	0.106957	0.726718	0.00744373	0.0272466
AT4G01610	AtcathB3	NA	0.144392	0.064464	0.386393	-0.505445	0.000715074	0.00220348	-0.0303957	0.754116	0.885494	0.505932	9.82e-10	1.5e-08
AT4G01700	NA	NA	0.378849	0.00178785	0.0421222	1.35425	5.13e-07	2.81e-06	-0.981191	0.000189694	0.00203405	0.477457	0.00957447	0.0336407
AT4G01870	NA	NA	0.417081	2.93e-07	3.62e-05	0.265203	0.213602	0.308887	0.853825	2.17e-05	0.000308142	0.250841	0.370837	0.554202
AT4G01950	ATGPAT3	Encodes a member of a family of proteins with glycerol-3-phosphate acyltransferase activity.	-0.000881388	0.997521	0.999373	-1.44737	7.65e-07	4.07e-06	-0.490129	0.0338886	0.128111	0.814195	7.4e-09	9.91e-08
AT4G02280	ATSUS3	Encodes a protein with sucrose synthase activity (SUS3). It appears to be important for sucrose metabolism in developing seeds, especially during the late maturation phase, about 18 days after flowering.	0.684789	3.13e-08	5.37e-06	-1.66716	5.23e-08	3.29e-07	1.30593	0.00156953	0.0116616	2.96208	4.42e-109	1.87e-105
AT4G02380	AtLEA5	Encodes AtLEA5 (late embryogenesis abundant like protein). Also known as SENESCENCE-ASSOCIATED GENE 21 (SAG21). Has a role on oxidative stress tolerance. mRNA levels are elevated in response to various stresses.	0.165308	0.0890081	0.448528	-1.30373	0.000130287	0.000470315	1.32026	8.57e-06	0.000135325	3.0978	9.08e-28	7.19e-26
AT4G02390	APP	Encodes a DNA dependent nuclear poly (ADP-ribose) polymerase (E.C.2.4.2.30), thought to be involved in post-translational modification .	0.342066	0.037596	0.289362	-0.478051	0.0140052	0.0310244	-0.206107	0.381733	0.626352	1.19343	7.48e-16	2.33e-14
AT4G02715	NA	NA	0.380627	0.000136235	0.0061942	-0.465517	0.21872	0.314636	0.965679	5.62e-07	1.17e-05	-0.105863	0.589479	0.744307
AT4G02810	FAF1	NA	0.887039	0.00198929	0.0453776	-3.17397	1.75e-08	1.18e-07	-0.807253	0.108442	0.28874	1.51387	0.00398979	0.0160774
AT4G02860	DAAR2	NA	0.0567998	0.465157	0.832752	-1.03955	0.000217582	0.000752334	-0.0273257	0.846897	0.932736	0.499104	2.23e-08	2.77e-07
AT4G03540	CASPL1C1	NA	-0.662366	0.0743911	0.414624	-1.17202	0.0237513	0.0492505	0.153961	0.773616	0.895407	3.72233	6.15e-81	5.44e-78
AT4G04210	PUX4	Arabidopsis thaliana CDC48-interacting UBX-domain protein (PUX4)	-0.0432651	0.63326	0.90256	-0.905283	0.000446605	0.00143733	-0.347585	0.0339424	0.128115	0.243064	0.0071429	0.0263226
AT4G04460	AtPaspA3	NA	-0.312418	0.0244331	0.228185	-2.04211	1.73e-13	2.11e-12	-0.250111	0.388631	0.633074	0.46814	0.00480204	0.018783
AT4G05100	AtMYB74	Member of the R2R3 factor gene family.	0.299103	0.0601564	0.372305	-2.82789	1.16e-09	9.08e-09	2.12814	3.8e-20	5.09e-18	-0.132772	0.635482	0.777723
AT4G05390	ATRFNR1	Encodes a root-type ferredoxin:NADP(H) oxidoreductase.	-0.00620046	0.945164	0.988321	-0.558089	0.000224487	0.000774887	-0.26663	0.236478	0.475036	1.10522	1.91e-10	3.23e-09
AT4G06744	NA	NA	0.1231	0.0468409	0.324057	-1.53646	1.76e-16	2.87e-15	-0.319951	0.0332677	0.126225	0.401178	0.00037825	0.00204589
AT4G08450	NA	NA	0.0499952	0.865129	0.969318	-0.978652	0.00014306	0.000511999	-0.308032	0.272325	0.515948	0.822264	0.00348911	0.0143851
AT4G08980	FBW2	Encodes an F-box gene that is a novel negative regulator of AGO1 protein levels and may play a role in ABA signalling and/or response.	0.118747	0.260137	0.689139	-0.90979	2.23e-12	2.39e-11	0.312904	0.0316187	0.121498	0.270238	0.0153465	0.0492461
AT4G09180	FBH2	NA	-0.0031226	0.977922	0.995789	-0.802039	5.82e-08	3.64e-07	-0.626419	0.000223848	0.00234016	0.504355	0.000261979	0.0014765
AT4G09460	AtMYB6	Encodes myb6 DNA-binding protein.	0.309728	0.0818472	0.433445	-0.579337	0.00429327	0.0109208	0.653122	0.00133602	0.0102858	-0.670933	0.000762603	0.00381806
AT4G09500	NA	NA	0.829579	0.00139063	0.0352038	-1.94292	6.56e-05	0.000250556	0.111927	0.778074	0.897552	1.28306	0.000165078	0.000979844
AT4G09640	ENOR3L6	NA	0.0787056	0.624141	0.898946	-0.570627	0.00938776	0.0218203	1.17167	2.16e-10	8.42e-09	0.0680566	0.727529	0.841805
AT4G10350	ANAC070	NAC domain protein. SMB, BRN1, and BRN2 act to regulate root cap maturation, in a partially redundant fashion.BRN1 and BRN2, control the cell wall maturation processes that are required to detach root cap layers from the root.	-0.0947634	0.567139	0.877434	-1.13742	2.92e-05	0.000119043	0.56258	0.0875701	0.250598	0.758723	0.00463619	0.0182488
AT4G10380	AtNIP5;1	Boric acid channel. Essential for efficient boron uptake and plant development under boron limitation. Also functions in arsenite transport and tolerance. Localized preferentially in outer membrane domains of root cells.	0.384723	0.000423892	0.0146966	-0.973929	0.00194451	0.00540461	-0.427484	0.048153	0.164551	0.553444	1.52e-05	0.000115368
AT4G11350	NA	NA	0.723372	0.012455	0.154721	-0.973115	0.0139257	0.0308669	1.25802	0.000260416	0.00265509	2.48808	1.19e-31	1.14e-29
AT4G11610	MCTP7	NA	-0.126149	0.176418	0.600707	-1.13394	3.29e-13	3.88e-12	0.45492	0.114134	0.298481	0.632723	0.00134482	0.00628075
AT4G11650	ATOSM34	osmotin-like protein	-0.832063	0.0291808	0.251118	-3.00577	8.44e-22	2.15e-20	-0.0329876	0.972038	0.988712	3.08288	7.5e-08	8.63e-07
AT4G12130	NA	NA	0.11657	0.360629	0.770221	-0.58539	0.000509718	0.00161828	0.342524	0.102708	0.278912	0.516367	0.00143834	0.00665888
AT4G12460	ORP2B	NA	0.0562102	0.594351	0.888122	-0.834175	7.66e-06	3.47e-05	0.358891	0.0048926	0.0293813	-0.0616047	0.604852	0.755014
AT4G12490	AZI3	NA	1.77289	0.000149482	0.00666757	0.543473	0.637075	0.727769	-0.908813	NA	NA	3.55589	0.01457	0.047284
AT4G12735	NA	NA	-0.371384	0.725986	0.930935	-2.63681	0.000362796	0.00119447	1.81834	0.139723	0.341903	4.78718	0.00192506	0.00860235
AT4G12840	NA	NA	-0.234345	0.175387	0.599652	-0.651927	0.00266898	0.0071691	0.462718	0.26841	0.511722	0.916144	0.00158816	0.00726056
AT4G12880	AtENODL19	NA	0.622027	7.3e-12	3.88e-09	-1.70907	5.29e-49	6.56e-47	-0.50988	0.0303804	0.117951	0.73158	0.000164584	0.000977985
AT4G12910	scpl20	NA	-0.0275983	0.808247	0.951687	-1.71586	5.48e-16	8.53e-15	0.300452	0.0880003	0.251573	0.486458	0.0072865	0.0267681
AT4G13210	NA	NA	0.157385	0.588399	0.88612	-2.48233	1.27e-16	2.1e-15	1.21265	0.000261735	0.00266437	-0.0358903	0.911124	0.956523
AT4G13460	SDG22	Encodes a SU(VAR)3-9 homolog, a SET domain protein. Known SET domain proteins are involved in epigenetic control of gene expression and act as histone methyltransferases. There are 10 SUVH genes in Arabidopsis and members of this subfamily of the SET proteins have an additional conserved SRA domain. A plant line expressing an RNAi construct directed against this gene has reduced agrobacterium-med…	0.0353256	0.719584	0.929889	-0.46024	0.00602802	0.0147437	0.222212	0.184473	0.408074	0.817518	6.01e-10	9.42e-09
AT4G13630	NA	NA	0.0882808	0.470217	0.83625	-0.631348	1.04e-11	1.04e-10	0.473943	0.191606	0.41697	1.21752	4.27e-06	3.59e-05
AT4G13660	ATPRR2	Encodes a pinoresinol reductase involved in lignan biosynthesis. Expressed strongly in roots and less strongly in stems. Shows preference for pinoresinol and not lariciresinol.	0.23298	0.000358989	0.0130349	-1.17335	3.24e-19	6.81e-18	-0.432652	0.008831	0.0464291	0.274162	0.00599768	0.0227507
AT4G13710	NA	NA	0.038491	0.780474	0.94535	-0.793793	0.00101924	0.00302666	1.14242	1.07e-07	2.63e-06	1.06021	2.65e-06	2.31e-05
AT4G13840	CER26	NA	0.754514	0.000281208	0.010757	-0.562401	0.185839	0.276332	0.303507	0.550354	0.764944	1.16139	0.00352445	0.0145095
AT4G13990	NA	NA	0.209138	0.158957	0.576972	-1.56691	3.29e-08	2.13e-07	0.250082	0.29803	0.543744	0.727924	0.00296947	0.0125053
AT4G14020	NA	NA	0.315245	0.103723	0.481895	-1.1133	1.7e-05	7.23e-05	-0.0936196	0.815865	0.916424	1.24943	6.96e-08	8.05e-07
AT4G14070	AAE15	Plastidic acyl activating enzyme involved in the elongation of exogenous medium-chain fatty acids to 16- and 18-carbon fatty acids.	0.18782	0.243648	0.67275	-0.83802	1.04e-07	6.3e-07	0.556558	0.00989349	0.050708	0.717967	0.006108	0.023066
AT4G14360	NA	NA	0.0670224	0.391079	0.790868	-1.07394	1.15e-21	2.9e-20	0.406052	0.00970161	0.050001	0.334514	0.000124012	0.000762776
AT4G14440	ATECI3	encodes a cytosolic delta3, delta2-enoyl CoA isomerase, involved in unsaturated fatty acid degradation	0.0200097	0.84751	0.964562	-2.20917	3.37e-15	4.82e-14	-0.966067	0.0027169	0.0182272	1.23294	2.41e-14	6.44e-13
AT4G14690	ELIP2	Encodes an early light-induced protein. ELIPs are thought not to be directly involved in the synthesis and assembly of specific photosynthetic complexes, but rather affect the biogenesis of all chlorophyll-binding complexes. A study (PMID 17553115) has shown that the chlorophyll synthesis pathway was downregulated as a result of constitutive ELIP2 expression, leading to decreased chlorophyll avai…	0.715913	0.0013686	0.0348161	-1.62738	0.133058	0.211084	0.624896	0.146688	0.353123	1.29953	9.31e-07	8.87e-06
AT4G15110	CYP97B3	member of CYP97B	0.285468	0.00566482	0.0934196	-0.644254	0.0014437	0.0041363	0.515005	0.00759147	0.0413295	-0.111101	0.39159	0.573895
AT4G15490	UGT84A3	Encodes a protein that might have sinapic acid:UDP-glucose glucosyltransferase activity.	0.117893	0.735998	0.933609	-3.00294	1.1e-06	5.7e-06	0.717133	0.0146429	0.0682257	0.878792	1.23e-06	1.15e-05
AT4G15760	MO1	Encodes a protein with similarity to monooxygenases that are known to degrade salicylic acid (SA).	-0.168633	0.125938	0.526428	-0.588459	7.03e-06	3.2e-05	0.618447	0.000360061	0.00347925	-0.586907	0.00232593	0.0101186
AT4G16155	NA	NA	0.0412278	0.694939	0.921474	-0.640149	0.000395734	0.00129055	0.0639958	0.698735	0.854153	0.389264	0.00173927	0.00786322
AT4G16190	NA	NA	0.032729	0.775057	0.94242	-1.78062	1.54e-08	1.04e-07	0.650747	0.00138704	0.0105725	-1.34528	9.75e-12	1.94e-10
AT4G16442	CASPL2B1	NA	-0.0197296	0.912407	0.98	-0.504824	0.000234204	0.000804201	1.34477	6.04e-11	2.61e-09	0.875225	1.43e-08	1.82e-07
AT4G16650	NA	NA	0.0214914	0.810878	0.952841	-0.700275	2.24e-05	9.32e-05	0.244126	0.0649066	0.203653	0.367629	0.00556352	0.021325
AT4G17030	AT-EXPR	Encodes EXLB1 (expansin-like B1), a member of the expansin family.	0.699964	3.26e-08	5.54e-06	1.84101	0.00451901	0.0114377	0.724926	0.260597	0.504392	3.09616	1.15e-17	4.23e-16
AT4G17140	NA	NA	0.0898216	0.162596	0.582568	-0.800411	8.55e-06	3.85e-05	0.0765416	0.683258	0.846051	0.501228	0.00391519	0.0158219
AT4G17250	NA	NA	0.0772025	0.745794	0.935427	-1.81449	0.000994789	0.00296075	1.7936	0.000327468	0.00320714	1.01631	0.10729	0.227676
AT4G17280	NA	NA	-0.328834	0.00137774	0.0349629	-1.74094	1.03e-07	6.28e-07	0.397701	0.153939	0.364095	1.10528	9.38e-39	1.4e-36
AT4G17840	NA	NA	0.0823137	0.509749	0.855855	-0.591473	0.0141745	0.0313777	0.416532	0.0201871	0.0866729	0.856554	1.57e-09	2.31e-08
AT4G18010	5PTASE2	Encodes an inositol polyphosphate 5-phosphatase that appears to have Type I activity. It can dephosphorylate IP3(inositol(1,4,5)P3) and IP4 (inositol(1,3,4,5)P4), but it does not appear to be active against phosphatidylinositol 4,5 bisphosphate. Overexpression of this gene renders plants insensitive to ABA in germination and growth assays.	-0.231729	0.0658536	0.390907	-0.994085	0.00230057	0.00627392	1.30011	6.34e-11	2.71e-09	-0.547488	0.0269148	0.0779408
AT4G18350	ATNCED2	Encodes 9-<i>cis</i>-epoxycarotenoid dioxygenase, a key enzyme in the biosynthesis of abscisic acid. The expression of this gene declines during the first 12h of imbibition.	0.285523	0.42802	0.811765	-0.808761	0.00181584	0.0050799	-0.342419	0.66656	0.836524	3.06522	5.3e-06	4.39e-05
AT4G18360	GOX3	NA	-0.00193398	0.982488	0.996703	-0.935208	9.34e-11	8.32e-10	-0.134987	0.433015	0.670731	0.365364	3.81e-05	0.000262794
AT4G18440	NA	NA	-0.00831808	0.945181	0.988321	-0.655797	2.63e-06	1.29e-05	-0.0872866	0.68563	0.847701	0.445074	0.0045931	0.0180993
AT4G18630	NA	NA	0.0245449	0.875768	0.973027	-1.86131	3.44e-05	0.000138236	-0.137666	0.530982	0.750401	1.2174	9.05e-09	1.2e-07
AT4G18780	ATCESA8	Encodes a member of the cellulose synthase family involved in secondary cell wall biosynthesis. Mutants have abnormal xylem formation, reduced cellulose content, and enhanced drought and osmotic stress tolerance. Mediates resistance towards bacterial pathogens via ABA. Confers resistance towards bacterial and fungal pathogens, independent of salicylic acid, ethylene and jasmonate signaling.	-0.134383	0.202271	0.632913	-0.975151	1.07e-05	4.73e-05	-0.10821	0.621206	0.80987	0.517138	0.00335697	0.0138995
AT4G18810	NA	NA	0.204206	0.5096	0.855737	-2.13442	7.79e-07	4.14e-06	1.10727	0.021125	0.089525	1.67794	5.83e-05	0.000386639
AT4G19230	CYP707A1	Encodes a protein with ABA 8'-hydroxylase activity, involved in ABA catabolism. Member of the CYP707A gene family. CYP707A1 appears to play an important role in determining the ABA levels in dry seeds. Gene involved in postgermination growth. Overexpression of CYP707A1 leads to a decrease in ABA levels and a reduction in after-ripening period to break dormancy.	0.529328	0.000410016	0.0143596	-0.516034	0.110567	0.181188	0.398632	0.368064	0.613384	3.70538	1.46e-93	2.06e-90
AT4G19420	PAE8	NA	-0.581952	2.26e-05	0.00141234	-1.50592	3.71e-05	0.000148326	0.0771485	0.765733	0.891605	0.940244	7.76e-07	7.48e-06
AT4G19450	NA	NA	0.171402	0.17049	0.593281	-1.43609	2.99e-06	1.45e-05	0.709281	0.0115912	0.0571216	1.1794	8.81e-10	1.36e-08
AT4G19460	NA	NA	0.489137	0.0513838	0.341127	-1.47009	6.82e-05	0.000259786	-0.576504	0.172782	0.391919	1.88688	3.04e-08	3.7e-07
AT4G19810	ChiC	NA	-0.471822	0.00469294	0.082638	-1.61425	1.91e-06	9.55e-06	-0.616403	0.474339	0.705834	5.19438	1.11e-10	1.94e-09
AT4G19960	ATKUP9	Encodes a potassium ion transmembrane transporter. Also mediates cesium uptake when expressed in E. coli.	-0.255898	0.186101	0.612254	-1.40088	2.59e-07	1.48e-06	0.556931	0.0115499	0.0570089	1.98667	4.28e-21	2.02e-19
AT4G20170	GALS3	NA	-0.0152177	0.890469	0.976365	-0.889631	0.000104623	0.000384322	-0.318337	0.150615	0.358853	0.562174	0.00315158	0.0131554
AT4G20390	CASPL1B2	NA	-0.112495	0.240202	0.669328	-1.2462	8.76e-06	3.93e-05	-0.552291	0.168499	0.385891	1.26608	8.59e-25	5.46e-23
AT4G21570	NA	NA	0.125505	0.155946	0.572054	-0.867322	0.00128138	0.00371512	0.912269	3.16e-05	0.000432046	0.839649	2.56e-13	6.12e-12
AT4G21580	NA	NA	0.112372	0.107112	0.490137	-0.560472	1.79e-07	1.05e-06	0.0431914	0.651059	0.828632	0.628741	5.02e-11	9.16e-10
AT4G22010	sks4	NA	0.0648838	0.418452	0.806648	-0.967179	2.91e-16	4.65e-15	-0.867283	0.00470302	0.0284316	0.477	0.000160284	0.000956744
AT4G22120	CSC1	NA	-0.12637	0.138334	0.546924	-0.939616	0.00759303	0.0180955	0.586927	0.000570611	0.00509838	-0.300108	0.0274538	0.0791088
AT4G22240	FBN1b	NA	0.170254	0.0420608	0.305766	-1.22642	7.58e-15	1.04e-13	0.689963	2.58e-07	5.86e-06	1.27238	6.69e-24	3.96e-22
AT4G22570	APT3	Encodes an adenine phosphoribosyltransferase (APT; EC 2.4.2.7), which is a constitutively expressed enzyme involved in the one-step salvage of adenine to AMP. APT3 has higher affinity for zeatin, isopentenyladenine and benzyladenine than APT1 but lower Vmax than APT1.	-0.0111176	0.928792	0.98473	-1.58653	1.06e-16	1.76e-15	0.939112	2.09e-06	3.86e-05	0.35796	0.0458472	0.118707
AT4G22920	ATNYE1	Similar to the tomato senescence-inducible chloroplast stay-green protein 1. It is upregulated during maximal senescence in the Arabidopsis life cycle, especially in senescent leaves.	-0.439253	0.0158208	0.178268	-0.802641	0.000157963	0.000560519	0.652708	0.00817525	0.0436798	0.762513	0.00282227	0.0119447
AT4G22970	AESP	Encodes a separase (ESP), homologous to human and mouse separase protein. Separase is a capase family protease required for the release of sister chromatid cohesion during meiosis and mitosis. Arabidopsis separase contains a predicted 2Fe2S-ferredoxin domain that is not present in the proteins of other organisms. Also contains a putative EF-hand calcium binding domain. Mutant seeds exhibited embr…	-0.123054	0.283729	0.711398	-0.654262	7.99e-07	4.23e-06	0.522997	0.00808056	0.0433125	0.206825	0.373093	0.556478
AT4G23050	NA	NA	0.225855	0.0160483	0.179282	-0.543437	0.00216066	0.00593735	1.34472	3.81e-12	1.93e-10	0.872321	2.26e-13	5.43e-12
AT4G23493	NA	NA	-0.163403	0.547609	0.870048	-2.99688	2.61e-08	1.71e-07	-0.280566	0.507425	0.733181	1.30703	3.65e-07	3.77e-06
AT4G23850	LACS4	NA	0.0319546	0.555498	0.872709	-0.342886	0.000111013	0.000405858	0.0815653	0.37082	0.615942	0.231407	6.27e-06	5.13e-05
AT4G23880	NA	NA	-0.179112	0.519312	0.859495	-1.40961	1.41e-05	6.09e-05	1.49821	3.82e-10	1.43e-08	1.61545	2.56e-07	2.72e-06
AT4G23920	ATUGE2	Encodes a protein with UDP-D-glucose 4-epimerase activity. Involved in growth and cell wall carbohydrate biosynthesis.	0.176996	0.343932	0.75958	-2.50167	3.37e-11	3.18e-10	2.30249	6.36e-10	2.29e-08	2.44354	1.74e-23	1e-21
AT4G24050	NA	NA	-0.0640331	0.708937	0.925948	-0.81263	0.00830172	0.0195754	0.840247	9.99e-07	1.98e-05	-0.0993601	0.593161	0.747106
AT4G24780	PLL19	NA	-0.140404	0.210464	0.639896	-0.821012	1.66e-08	1.12e-07	0.708804	9.07e-09	2.76e-07	0.239717	0.0678567	0.160561
AT4G24960	ATHVA22D	Homologous to a eukaryote specific ABA- and stress-inducible gene first isolated from barley. Groups in one subfamily with ATHVA22E. Along with other members of the ATHVA22 family, it may be involved in regulation of autophagy during development.	0.684435	6.51e-07	7.33e-05	-2.24128	0.000118608	0.000431434	3.00379	1.45e-24	2.83e-22	3.23155	1.3e-106	4.59e-103
AT4G25320	AHL3	NA	-0.0613725	0.424488	0.809931	-0.494837	0.000138808	0.000498654	-0.65522	9.23e-06	0.000144555	0.328067	0.000244234	0.00138569
AT4G25360	TBL18	Encodes a member of the TBL (TRICHOME BIREFRINGENCE-LIKE) gene family containing a plant-specific DUF231 (domain of unknown function) domain. TBL gene family has 46 members, two of which (TBR/AT5G06700 and TBL3/AT5G01360) have been shown to be involved in the synthesis and deposition of secondary wall cellulose, presumably by influencing the esterification state of pectic polymers. A nomenclature…	0.0300732	0.707605	0.92577	-0.702956	4.57e-11	4.24e-10	0.0587593	0.554929	0.767395	0.403719	0.000145943	0.000879056
AT4G25450	ABCB28	member of NAP subfamily	0.0747109	0.514533	0.857486	-0.6658	2.19e-06	1.09e-05	0.438691	0.00666797	0.0371445	0.217915	0.143267	0.282639
AT4G25700	B1	Converts beta-carotene to zeaxanthin via cryptoxanthin.	0.178388	0.38168	0.784511	-2.17761	1.16e-05	5.07e-05	2.91325	5.92e-26	1.31e-23	2.46818	1.19e-25	8.09e-24
AT4G25790	AtCAPE4	NA	-0.0957894	0.712987	0.927317	-2.71973	9.37e-12	9.42e-11	-1.76783	0.00341003	0.022	1.34966	0.000517593	0.0027098
AT4G26140	BGAL12	putative beta-galactosidase	-0.136505	0.206165	0.635884	-1.23196	1.05e-08	7.31e-08	0.291638	0.150633	0.358857	0.377434	0.00884971	0.0315224
AT4G26940	NA	NA	0.186605	0.00925709	0.127866	-0.560901	7.74e-05	0.000292135	-0.361509	0.0522464	0.174227	0.501752	0.000164515	0.000977868
AT4G27410	ANAC072	Encodes a NAC transcription factor induced in response to dessication. It is localized to the nucleus and acts as a transcriptional activator in ABA-mediated dehydration response.	0.239591	0.081122	0.43144	-1.62396	3.4e-06	1.64e-05	3.14576	2.26e-62	4.09e-59	1.99005	5.13e-26	3.61e-24
AT4G27560	UGT79B2	NA	-0.377696	0.0126301	0.155499	-2.03484	0.0162078	0.0353043	0.229605	0.645569	0.824899	1.91654	9.87e-13	2.21e-11
AT4G27657	NA	NA	0.93934	0.121404	0.519177	-3.28221	0.0103081	0.0236662	3.75951	1.57e-08	4.53e-07	2.92808	0.000223298	0.00127992
AT4G27720	NA	NA	0.0078169	0.938094	0.987135	-0.794683	0.00222997	0.00610452	1.26935	2.1e-13	1.26e-11	0.446484	0.000472034	0.00249275
AT4G27830	AtBGLU10	NA	0.21819	0.199569	0.628919	-0.993802	4.28e-09	3.13e-08	0.493386	0.0158641	0.0725144	1.18117	3.69e-14	9.66e-13
AT4G28110	AtMYB41	Member of the R2R3 factor gene family. Expression is induced in response to dessication, ABA and salt treatment. Overexpression of Myb41 results in abnormal cuticle development and decreased cell expansion.	1.78944	6.06e-05	0.00320728	-1.96256	5.24e-05	0.000203951	3.65702	6.67e-41	4.52e-38	1.70028	2.06e-05	0.0001515
AT4G28330	NA	NA	0.0316208	0.936957	0.986945	-1.86881	9.14e-05	0.000339381	1.15947	0.0229761	0.0956551	1.5563	0.00230259	0.0100274
AT4G28500	ANAC073	NA	0.183945	0.419206	0.807067	-2.90716	8.04e-13	9.07e-12	-0.113786	0.749305	0.882662	1.05955	0.000190777	0.00111245
AT4G28530	anac074	NA	-2.22429	2.95e-10	8.6e-08	-1.14085	0.0176524	0.0380351	-0.522329	0.471703	0.703309	2.09416	1.47e-06	1.34e-05
AT4G28640	IAA11	Auxin induced gene, IAA11 (IAA11).	0.197423	0.304606	0.730704	-0.925942	0.00176336	0.0049517	1.14139	1.63e-05	0.000240474	0.830981	3.87e-05	0.000267046
AT4G28840	TIE1	NA	0.954582	1.09e-06	0.000115537	-0.660333	0.0200759	0.0425869	0.843241	0.000245525	0.0025239	-1.25665	4.85e-05	0.000325595
AT4G29130	ATHXK1	Encodes a hexokinase (HXK1) in the plant glucose-signaling network. Functions as a glucose sensor to interrelate nutrient, light, and hormone signaling networks for controlling growth and development in response to the changing environment.	0.0818484	0.21044	0.639896	-0.426279	0.00467928	0.0117872	0.0084181	0.936762	0.973033	0.153761	0.0149832	0.0483878
AT4G29610	NA	NA	-0.0376064	0.907374	0.979351	-1.07799	0.0222559	0.0465912	-1.67198	0.00405361	0.0253167	1.00059	0.0123469	0.0413604
AT4G29740	ATCKX4	It encodes a protein whose sequence is similar to cytokinin oxidase/dehydrogenase, which catalyzes the degradation of cytokinins.	-0.634139	0.157499	0.574192	-2.51787	2.19e-06	1.08e-05	1.8608	0.00301967	0.0198668	-1.24296	0.0869894	0.194495
AT4G29820	ATCFIM-25	Encodes a homolog of the protein CFI-25, a polyadenylation factor subunit.	0.0124482	0.943404	0.988107	-0.948384	0.00937526	0.0217936	0.884723	0.00440096	0.0270168	0.588038	0.00794482	0.0287876
AT4G29930	NA	NA	-0.554338	0.00305712	0.061222	-1.99852	5.14e-06	2.4e-05	1.50986	1.66e-05	0.000243994	2.37217	4.27e-52	1.22e-49
AT4G30020	NA	NA	-0.0574731	0.45211	0.82485	-0.663224	4.85e-05	0.00019005	-0.128911	0.278067	0.521335	0.435168	0.000348561	0.00190376
AT4G30190	AHA2	belongs to the P-type ATPase superfamily of cation-transporting ATPases, pumps protons out of the cell, generating a proton gradient that drives the active transport of nutrients by proton symport. has two autoinhibitory regions within the C-terminal dom	-0.142164	0.0343747	0.276344	-1.42537	4.51e-21	1.08e-19	-0.69038	0.00109465	0.00880545	0.638047	0.000131379	0.000801346
AT4G30270	MERI-5	encodes a protein similar to endo xyloglucan transferase in sequence. It is also very similar to BRU1 in soybean, which is involved in brassinosteroid response.	-0.243786	0.40911	0.800876	-1.67238	0.000214715	0.00074311	-0.190582	0.429031	0.667691	0.956617	0.00471798	0.0185089
AT4G30290	ATXTH19	Encodes a xyloglucan endotransglucosylase/hydrolase with only only the endotransglucosylase (XET; EC 2.4.1.207) activity towards xyloglucan and non-detectable endohydrolytic (XEH; EC 3.2.1.151) activity. Expressed throughout both the main and the lateral root, with intensive expression at the dividing and elongating regions. Is expressed in lateral root primordia but expression ceases after later…	-0.0958685	0.71785	0.929079	-1.67802	1.42e-07	8.45e-07	-1.67037	3.78e-11	1.69e-09	1.58296	4.49e-35	5.23e-33
AT4G30470	NA	NA	0.355673	0.0165272	0.182132	-3.18654	5.47e-08	3.43e-07	0.995225	8.66e-06	0.000136612	1.23652	1.21e-19	5.18e-18
AT4G30560	ATCNGC9	member of Cyclic nucleotide gated channel family	-0.120552	0.227638	0.659443	-0.891558	4.81e-07	2.64e-06	-0.496654	0.0033946	0.0219069	0.448278	0.009009	0.031977
AT4G30650	NA	NA	0.139545	0.625197	0.899478	-1.47263	0.0057374	0.014118	-0.15279	0.432	0.669884	1.03219	1.94e-05	0.000143266
AT4G30960	ATCIPK6	Encodes CBL-interacting protein kinase 6 (CIPK6). Required for development and salt tolerance.	-0.173912	0.0116704	0.149267	-0.786987	1.28e-06	6.6e-06	0.85023	1.34e-08	3.93e-07	0.977432	3.38e-20	1.5e-18
AT4G31000	NA	NA	0.32287	0.181892	0.607958	-0.840391	0.00320321	0.00842262	0.604543	0.114953	0.299714	1.46792	5.05e-08	5.95e-07
AT4G31140	NA	NA	0.273679	0.015118	0.173844	-0.977832	7.02e-07	3.77e-06	0.586043	0.000229191	0.00238567	-0.219786	0.160546	0.307491
AT4G31500	ATR4	Encodes an oxime-metabolizing enzyme in the biosynthetic pathway of glucosinolates. Is required for phytochrome signal transduction in red light. Mutation confers auxin overproduction.	-0.568407	5.24e-09	1.18e-06	-0.779816	5.98e-05	0.000230076	-2.5693	4.14e-06	7.04e-05	1.2859	7.34e-15	2.09e-13
AT4G31540	ATEXO70G1	A member of EXO70 gene family, putative exocyst subunits, conserved in land plants. Arabidopsis thaliana contains 23 putative EXO70 genes, which can be classified into eight clusters on the phylogenetic tree.	NA	NA	NA	-0.809445	1.01e-08	7.02e-08	-0.544894	0.000437422	0.00409197	0.530101	2.48e-05	0.000179138
AT4G31590	ATCSLC05	encodes a gene similar to cellulose synthase	0.0353027	0.632517	0.902425	-0.854822	2.14e-06	1.06e-05	0.417258	0.00116985	0.00925942	0.0964605	0.275276	0.453124
AT4G31730	GDU1	Glutamine dumper1 is a putative transmembrane protein. It is involved in glutamine secretion	-0.462412	4.35e-07	5.07e-05	-1.44843	5.08e-05	0.000198209	-1.78144	9.08e-05	0.00107964	0.665504	0.000245653	0.001393
AT4G32180	ATPANK2	Encodes a protein with pantothenate kinase activity.	0.102441	0.113325	0.50269	-0.510733	0.000151212	0.000538534	-0.0570616	0.63373	0.818237	0.251391	0.00306466	0.0128576
AT4G32390	NA	NA	-0.0143631	0.833933	0.959914	-0.501213	0.0110695	0.0251992	-0.388112	0.000241328	0.00249288	0.237461	0.0117631	0.0397122
AT4G32460	BDX	NA	0.0481461	0.640628	0.905072	-1.17761	1.25e-10	1.1e-09	0.0632361	0.76769	0.892488	1.50647	4.81e-19	1.98e-17
AT4G33070	AtPDC1	NA	0.490582	0.00194978	0.044886	-1.78234	1.97e-06	9.85e-06	2.88178	2.47e-12	1.31e-10	2.37965	2.31e-18	9.01e-17
AT4G33080	NA	NA	-0.614301	2.14e-12	1.17e-09	-0.763171	5.79e-06	2.68e-05	0.398249	0.00404166	0.0252493	0.0730751	0.350322	0.534044
AT4G33090	APM1	encodes an aminopeptidase, a ortholog of mouse microsomal AP (EC 3.4.11.2).	-0.0822937	0.110661	0.4965	-0.333817	2.63e-05	0.000108117	-0.0277522	0.782398	0.899621	0.227116	0.00803596	0.0290731
AT4G33130	NA	NA	-0.119854	0.358271	0.768312	-0.45189	0.00117353	0.0034368	0.835952	0.000831765	0.00696711	0.0124417	0.937427	0.969035
AT4G33440	NA	NA	0.151844	0.24201	0.67143	-0.726566	0.000452105	0.00145314	0.165683	0.380363	0.625379	1.35781	1.97e-18	7.73e-17
AT4G33550	NA	NA	-0.351957	0.00930775	0.12831	-2.12486	1.11e-05	4.89e-05	0.66707	0.107565	0.287321	3.30273	3.19e-23	1.78e-21
AT4G33560	WIP5	NA	0.397485	0.352862	0.764904	-2.52523	0.000977184	0.00291379	2.37898	0.000168189	0.00183611	3.86404	1.03e-06	9.78e-06
AT4G33565	NA	NA	0.151562	0.107186	0.490137	-0.523752	8.38e-05	0.000313618	0.531731	0.000585959	0.00522047	0.242294	0.0904811	0.200452
AT4G33580	ATBCA5	NA	0.00293334	0.971764	0.993656	-0.499342	0.000169969	0.000598554	-0.195819	0.175241	0.395843	0.615735	9.78e-10	1.49e-08
AT4G33610	NA	NA	-0.191662	0.0607786	0.37351	-1.93032	0.000522629	0.00165621	-0.387118	0.337862	0.583489	1.06721	0.000127779	0.000782764
AT4G33625	NA	NA	0.105452	0.246712	0.675614	-1.05895	6.42e-06	2.95e-05	0.0760262	0.643588	0.823829	0.805565	6.12e-11	1.1e-09
AT4G33666	NA	NA	0.938021	0.0511665	0.340512	-1.32702	0.00213914	0.0058831	1.61547	6.97e-06	0.000112539	-1.02946	0.000282977	0.00157765
AT4G33905	NA	NA	0.478035	0.397729	0.794786	-1.36666	0.0105825	0.0242173	4.18907	8.26e-19	9.74e-17	6.04596	2.42e-16	7.89e-15
AT4G33950	ATOST1	Encodes calcium-independent ABA-activated protein kinase, a member of SNF1-related protein kinases (SnRK2) whose activity is activated by ionic (salt) and non-ionic (mannitol) osmotic stress. Mutations disrupted ABA induction of stomatal closure as well as ABA inhibition of light-induced stomatal opening. However, regulation of stomatal opening/closing by light or CO(2) is not affected in these m…	0.102925	0.461588	0.830955	-2.27344	6.81e-24	2.05e-22	0.595421	0.000490319	0.00451481	1.39461	4.26e-30	3.86e-28
AT4G34000	ABF3	Encodes an ABA-responsive element-binding protein with similarity to transcription factors that is expressed in response to stress and abscisic acid.	0.211394	0.00635208	0.10115	-1.08264	7.64e-06	3.46e-05	1.37654	1.99e-15	1.53e-13	0.676726	1.45e-08	1.85e-07
AT4G34050	CCoAOMT1	NA	0.0732126	0.39318	0.791975	-1.11263	2.14e-10	1.83e-09	-0.233947	0.0467387	0.161113	0.288842	9.49e-08	1.08e-06
AT4G34230	ATCAD5	Encodes a catalytically active cinnamyl alcohol dehydrogenase which uses p-coumaryl aldehyde as a preferred substrate. It can also use sinapyl, caffeyl, coniferyl and d-hydroxyconiferyl aldehydes as substrates.	-0.229022	0.0179044	0.189121	-0.761295	0.00183146	0.00512102	0.578203	0.0118294	0.0581107	1.31813	1.96e-29	1.71e-27
AT4G34260	AXY8	NA	-0.0500138	0.673012	0.914309	-0.979524	1.36e-16	2.23e-15	0.4415	0.00169161	0.0123821	0.674869	1.85e-07	2.01e-06
AT4G34419	NA	NA	-0.0941023	0.836446	0.961299	-4.45238	4.24e-11	3.95e-10	-5.98971	1.76e-05	0.000256657	1.07156	0.00835194	0.0300548
AT4G34480	NA	NA	-0.0430283	0.684127	0.918802	-2.19169	5.51e-13	6.34e-12	1.05981	8.51e-12	4.12e-10	1.1662	1.09e-18	4.37e-17
AT4G34630	NA	NA	0.0428358	0.707987	0.92577	-0.888444	5.4e-08	3.39e-07	0.419474	0.0385294	0.140279	0.502318	0.000204322	0.00118137
AT4G34680	GATA3	Encodes a member of the GATA factor family of zinc finger transcription factors.	-0.195883	0.123748	0.523387	-0.986195	0.00580785	0.0142614	0.998634	0.000176018	0.00191006	0.835274	8.31e-06	6.63e-05
AT4G35160	ASMT	NA	-0.393059	0.00103724	0.0283708	-3.04287	7.61e-15	1.05e-13	-0.043531	0.901576	0.955882	1.3713	0.000159186	0.0009506
AT4G35190	LOG5	NA	0.267813	0.825117	0.956856	-1.63799	0.0137899	0.0305961	3.41425	4.33e-20	5.77e-18	4.59146	2.64e-48	6.36e-46
AT4G35300	TMT2	NA	0.0412278	0.586989	0.885934	-1.18329	3.22e-09	2.4e-08	0.119282	0.325455	0.571978	1.54985	5.04e-38	7.18e-36
AT4G35470	PIRL4	Encodes PIRL4, a member of the Plant Intracellular Ras-group-related LRRs (Leucine rich repeat proteins). PIRLs are a distinct, plant-specific class of intracellular LRRs that likely mediate protein interactions, possibly in the context of signal transduction.	0.127466	0.0786659	0.426066	-1.08908	0.000159081	0.000564125	0.518561	3.58e-05	0.000479589	-0.591047	8.62e-08	9.84e-07
AT4G35560	DAW1	NA	0.129454	0.180195	0.605408	-1.03656	1.19e-07	7.18e-07	1.90439	3.42e-14	2.27e-12	0.715819	3.97e-09	5.53e-08
AT4G35630	PSAT1	Encodes a phosphoserine aminotransferase which is involved in serine biosynthesis in the chloroplast which operates via the phosphorylated pathway.	0.0038664	0.956589	0.990721	-0.558008	0.000416342	0.00134966	-0.730745	0.00308335	0.0202169	0.262106	0.0027989	0.0118568
AT4G35720	NA	NA	0.368813	0.243614	0.67275	-2.4938	2.62e-08	1.72e-07	3.86044	1.08e-17	1.06e-15	1.95444	0.000196188	0.00114152
AT4G35880	NA	NA	0.180659	0.0673534	0.395905	-1.03446	1.71e-05	7.31e-05	-0.517633	0.000819893	0.00688869	0.450155	0.00429427	0.0171157
AT4G35985	NA	NA	0.130091	0.33319	0.752673	-1.27221	5.39e-05	0.000209049	1.03831	0.000106659	0.00124855	0.899184	0.00107675	0.0051618
AT4G36160	VND2, ANAC076	Encodes a NAC-domain transcription factor. Expressed in the vascular tissue.	-0.237999	0.522157	0.861316	-1.1898	0.000787624	0.00240545	0.988999	0.000306146	0.00302425	1.26569	2.8e-05	0.000199386
AT4G36360	BGAL3	putative beta-galactosidase (BGAL3 gene)	-0.280794	0.000757478	0.0225644	-0.922746	0.000376761	0.0012339	0.660229	2.99e-07	6.65e-06	0.714121	3.09e-22	1.6e-20
AT4G36610	NA	NA	-0.224048	0.0809375	0.431095	-0.579406	0.0156364	0.034163	-0.511121	0.108968	0.289678	0.606958	0.000381263	0.00206009
AT4G36780	BEH2	NA	0.390886	5.01e-05	0.00283776	0.488072	0.00305561	0.00807734	0.778757	1.93e-05	0.000278784	0.0450978	0.780333	0.877264
AT4G36830	ELO4	NA	-0.356591	0.0518314	0.342454	-1.30524	0.00365427	0.00946809	-0.746629	0.148836	0.356297	1.49358	9.86e-06	7.74e-05
AT4G36900	DEAR4	encodes a member of the DREB subfamily A-5 of ERF/AP2 transcription factor family (RAP2.10). The protein contains one AP2 domain. There are 16 members in this subfamily including RAP2.9 and RAP2.1.	-0.0441001	0.690713	0.919754	-1.49431	6.08e-07	3.3e-06	1.81397	1.21e-35	4.68e-33	-0.414067	0.00991993	0.0346149
AT4G37160	sks15	NA	0.0493789	0.716567	0.928452	-5.7279	2.09e-80	8.47e-78	-1.00176	0.0170732	0.0764315	0.720995	0.00447702	0.0176978
AT4G37320	CYP81D5	member of CYP81D	0.205347	0.0512847	0.340797	-1.4902	0.000523916	0.00165957	0.294761	0.276108	0.519851	0.613957	0.0037258	0.0151868
AT4G37470	KAI2	NA	0.0659323	0.420233	0.808261	-1.71079	0.00564495	0.0139227	0.726308	0.00012646	0.00145212	0.636622	1.11e-06	1.04e-05
AT4G38130	ATHD1	Encodes a histone deacetylase that enhances AtERF7-mediated transcriptional repression. Binds SIM3 and ERF7. Expressed in the nucleus in most tissues examined and throughout the life of the plant. Involved in jasmonic acid and ethylene dependent pathogen resistance. The sequence in GenBank has 17 AG dinucleotide repeats missing, which is also missing in Ler shotgun sequence from Cereon. Although …	-0.0329953	0.638557	0.903952	-0.342919	0.00113084	0.00332355	-0.0471789	0.697546	0.853569	0.212616	0.00213505	0.00940986
AT4G38400	ATEXLA2	member of EXPANSIN-LIKE. Naming convention from the Expansin Working Group (Kende et al, 2004. Plant Mol Bio)	0.881099	1.51e-05	0.00102528	-2.35201	3.36e-09	2.49e-08	2.28684	1.38e-06	2.67e-05	0.749185	0.0393463	0.105321
AT4G38580	ATFP6	putative farnesylated protein (At4g38580) mRNA, complete	-0.185463	0.0791662	0.426777	-1.0687	0.000155351	0.000551952	0.222915	0.503925	0.730427	1.12191	1.1e-09	1.66e-08
AT4G38810	NA	NA	0.422116	1.98e-05	0.00126767	-0.158863	0.549232	0.65128	1.87487	5.9e-22	9.21e-20	0.865109	3.88e-10	6.29e-09
AT4G39140	NA	NA	0.124012	0.177411	0.601841	-1.13547	1.18e-11	1.18e-10	0.214548	0.142053	0.345531	0.467895	1.38e-07	1.53e-06
AT4G39210	APL3	Encodes the large subunit of ADP-Glucose Pyrophosphorylase which catalyzes the first, rate limiting step in starch biosynthesis. The large subunit plays a regulatory role whereas the small subunit (ApS) is the catalytic isoform. Four isoforms (ApL1-4) have been identified. ApL3 is the major large subunit isoform present in inflorescences, fruits and roots.	0.119501	0.569583	0.878655	-0.825737	1.42e-05	6.14e-05	0.00332769	0.988511	0.995038	1.40318	5.21e-12	1.07e-10
AT4G39720	NA	NA	-0.0441241	0.775672	0.942729	-1.07123	0.00189109	0.00527257	-1.32305	0.00115774	0.00918405	1.35752	4.65e-10	7.42e-09
AT4G39840	NA	NA	NA	NA	NA	-0.911047	0.00924495	0.0215288	0.672443	3.21e-06	5.65e-05	0.967181	3.25e-15	9.66e-14
AT4G39940	AKN2	adenosine-5'-phosphosulfate-kinase (akn2) mRNA, complete	-0.689568	1.02e-05	0.000748164	-1.74784	8.75e-08	5.36e-07	-1.58852	0.00855017	0.0452596	0.799828	0.0013921	0.00646881
AT4G39950	CYP79B2	Belongs to cytochrome P450 and is involved in tryptophan metabolism. Converts Trp to indo-3-acetaldoxime (IAOx), a precursor to IAA and indole glucosinolates.	-0.719058	3.75e-08	6.21e-06	-1.31082	1.76e-06	8.88e-06	-2.13945	0.00376124	0.0238203	1.97977	1.12e-22	5.99e-21
AT4G39955	NA	NA	0.243596	0.00667852	0.10411	-0.682727	0.012871	0.0287746	0.17264	0.458157	0.69234	0.794473	5.04e-05	0.00033649
AT5G01200	NA	NA	0.539989	0.0170937	0.184874	-1.70418	1.37e-05	5.93e-05	1.67034	8.93e-17	7.88e-15	0.636934	0.00701993	0.0258965
AT5G01260	NA	NA	0.193	0.223739	0.656077	-1.43115	1.39e-07	8.3e-07	0.881614	0.00417582	0.0259307	0.485097	0.0511637	0.12913
AT5G01360	TBL3	Encodes a member of the TBL (TRICHOME BIREFRINGENCE-LIKE) gene family containing a plant-specific DUF231 (domain of unknown function) domain. TBL gene family has 46 members, two of which (TBR/AT5G06700 and TBL3/AT5G01360) have been shown to be involved in the synthesis and deposition of secondary wall cellulose, presumably by influencing the esterification state of pectic polymers. A nomenclature…	-0.0746973	0.625189	0.899478	-0.984051	9.02e-08	5.51e-07	-0.355304	0.25014	0.49241	0.782988	0.000202422	0.00117239
AT5G01520	AIRP2	NA	-0.132908	0.294532	0.721557	-2.18615	5.23e-07	2.86e-06	1.77148	1.69e-18	1.92e-16	1.26499	1.88e-08	2.35e-07
AT5G01790	NA	NA	-0.866407	0.00198697	0.0453776	-1.66001	0.0009527	0.00284993	-0.482334	0.448744	0.684357	1.17022	0.00338967	0.0140105
AT5G01880	DAFL2	NA	0.097399	0.803625	0.950393	-1.32442	0.0120776	0.0272117	0.957599	0.0451649	0.157426	1.94526	1.03e-07	1.17e-06
AT5G02260	ATEXP9	member of Alpha-Expansin Gene Family. Naming convention from the Expansin Working Group (Kende et al, 2004. Plant Mol Bio)	0.394654	1.92e-07	2.5e-05	-0.337721	0.0339702	0.0669032	1.55682	1.37e-08	4.01e-07	1.11961	1.16e-16	3.91e-15
AT5G02480	NA	NA	0.120779	0.14863	0.562763	-0.473612	0.017777	0.0382631	0.222775	0.198663	0.425449	0.521992	2.25e-08	2.79e-07
AT5G03190	CPUORF47	Upstream open reading frames (uORFs) are small open reading frames found in the 5' UTR of a mature mRNA, and can potentially mediate translational regulation of the largest, or major, ORF (mORF). CPuORF47 represents a conserved upstream opening reading frame relative to major ORF AT5G03190.1	-0.130138	0.354875	0.765819	-1.88888	1.18e-07	7.09e-07	2.44876	1.99e-30	5.76e-28	1.0099	1.31e-09	1.95e-08
AT5G04080	AthCYSTM12	NA	0.163608	0.280893	0.709265	-0.45007	0.0115215	0.0261004	0.624977	0.0841824	0.243504	1.5418	5.42e-16	1.72e-14
AT5G04340	AtZAT6	putative c2h2 zinc finger transcription factor mRNA,	-0.248159	0.258914	0.688056	-2.38402	6.19e-12	6.32e-11	3.14236	5.25e-39	2.92e-36	2.08076	2.57e-25	1.7e-23
AT5G04370	NAMT1	A member of the Arabidopsis SABATH methyltransferase gene family. Encodes NAMT1, a methyltransferase that methylates nicotinic acid.	-0.678998	0.178306	0.603464	-1.65043	0.00673648	0.0162837	1.16543	0.0350855	0.130925	1.32597	0.000274533	0.00153856
AT5G04480	BUP	NA	-0.0317857	0.674128	0.914723	-0.545482	0.000433431	0.00139978	1.14501	8.86e-14	5.49e-12	0.371939	0.00477116	0.018683
AT5G04490	VTE5	Encodes a protein with phytol kinase activity involved in tocopherol biosynthesis.	0.147338	0.476029	0.838105	-1.16958	0.00487011	0.0122032	1.60171	1.81e-05	0.000263919	0.0298238	0.945765	0.97382
AT5G04550	NA	NA	-0.0438826	0.510046	0.855886	-0.749115	4.32e-07	2.39e-06	0.54914	3e-07	6.69e-06	0.184308	0.178163	0.332192
AT5G05790	NA	NA	0.137056	0.232207	0.662647	-2.34223	4.68e-27	1.75e-25	1.05977	0.00140721	0.0106973	0.983207	1.15e-05	8.93e-05
AT5G05820	NA	NA	-0.045558	0.633493	0.902633	-0.930349	3.91e-06	1.86e-05	-0.0479009	0.670591	0.838629	0.421084	0.000294109	0.00163199
AT5G05870	UGT76C1	NA	-0.111529	0.488796	0.844422	-0.986668	1.33e-05	5.79e-05	0.96302	0.00215927	0.0150927	1.5903	1.15e-08	1.48e-07
AT5G06190	NA	NA	0.616276	0.171821	0.59496	-1.26313	4.71e-05	0.000185019	0.221497	0.60961	0.803584	1.42805	1.9e-06	1.71e-05
AT5G06230	TBL9	Encodes a member of the TBL (TRICHOME BIREFRINGENCE-LIKE) gene family containing a plant-specific DUF231 (domain of unknown function) domain. TBL gene family has 46 members, two of which (TBR/AT5G06700 and TBL3/AT5G01360) have been shown to be involved in the synthesis and deposition of secondary wall cellulose, presumably by influencing the esterification state of pectic polymers. A nomenclature…	0.094504	0.627237	0.900003	-1.00827	0.00153256	0.00436232	0.683041	0.000956825	0.00782146	1.04489	3.79e-10	6.15e-09
AT5G06510	NF-YA10	NA	-0.152295	0.679655	0.916565	-2.03022	0.00526961	0.013091	0.104405	0.711582	0.8606	1.0124	0.00364835	0.0149162
AT5G06530	ABCG22	NA	0.792949	0.00418577	0.0763752	-3.11639	9.07e-07	4.78e-06	2.87302	1.04e-18	1.22e-16	2.15058	2.09e-21	1.01e-19
AT5G06570	NA	NA	1.02486	3.22e-09	7.75e-07	-2.44748	0.0013567	0.00391063	0.738857	0.132043	0.330153	1.1393	1.17e-08	1.51e-07
AT5G06750	APD8	NA	0.26298	0.00288567	0.0587708	-0.488326	0.010157	0.0233675	0.466519	0.0486775	0.165847	0.473235	0.00241041	0.0104244
AT5G06760	AtLEA4-5	Encodes LEA4-5, a member of the Late Embryogenesis Abundant (LEA) proteins which typically accumulate in response to low water availability conditions imposed during development or by the environment. Most of thediverse set of LEA proteins can be grouped according to properties such as high hydrophilicity and high content of glycine or other small amino acids in what has been termed hydrophilins.…	2.62569	5.01e-06	0.000405807	-1.4946	0.0720028	0.126602	5.4227	4.73e-48	5.13e-45	6.88125	8.49e-45	1.7e-42
AT5G07000	ATST2B	Encodes a member of the sulfotransferase family of proteins. Although it has 85% amino acid identity with ST2A (At5g07010), this protein is not able to transfer a sulfate group to 11- or 12-hydroxyjasmonic acid in vitro. It may be able to act on structurally related jasmonates.	-0.0898619	0.739618	0.93401	-1.92046	3.47e-08	2.24e-07	0.979755	0.0753876	0.225394	2.79964	2.85e-22	1.48e-20
AT5G07020	MPH1	NA	-0.236422	0.178823	0.604397	-1.27008	1.17e-09	9.15e-09	0.672346	0.00236893	0.0162905	-0.0443123	0.831625	0.909364
AT5G07100	WRKY26	Encodes WRKY DNA-binding protein 26 (WRKY26).	-0.199893	0.0839984	0.439047	-1.40943	0.000771582	0.00236001	0.697414	0.000503162	0.00461544	0.377146	0.115926	0.241177
AT5G07130	LAC13	putative laccase, a member of laccase family of genes (17 members in Arabidopsis).	-0.144557	0.300615	0.726555	-2.19138	5.43e-09	3.9e-08	-1.02444	0.000142033	0.00159552	1.97472	1.32e-31	1.27e-29
AT5G07250	ATRBL3	NA	0.168097	0.12159	0.519671	-1.47493	3.94e-07	2.19e-06	0.560136	0.000407834	0.00386516	0.732742	3.96e-07	4.05e-06
AT5G07680	ANAC079	NA	-0.0518911	0.659719	0.910576	-1.85279	4.35e-21	1.04e-19	1.77221	2.13e-13	1.27e-11	1.52424	1.07e-17	3.95e-16
AT5G07830	AtGUS2	Belongs to the plant glycoside hydrolase family 79. Encodes a protein with several posttranslational modification sites including O-&#946;-GlcNAc attachment sites and serine-, threonine- and tyrosine-phosphorylation sites, suggesting that this protein is extensively modified posttranslationally. The protein is predicted (WoLF PSORT program) to be membrane-associated.	-0.276292	0.00783048	0.114573	-1.4317	7.98e-12	8.07e-11	0.115423	0.448395	0.684065	0.773258	2.41e-09	3.46e-08
AT5G07990	CYP75B1	Required for flavonoid 3' hydroxylase activity.	-0.240772	0.221037	0.653238	-5.09874	1.1e-06	5.72e-06	1.15906	0.00799566	0.0429529	0.36128	0.121066	0.249109
AT5G08130	BIM1	Arabidopsis thaliana basic helix-loop-helix (bHLH) family protein involved in brassinosteroid signaling. It synergistically interacts with BES1 to bind to E box sequences (CANNTG).	0.449454	5.64e-08	8.93e-06	-0.618023	1.83e-05	7.75e-05	0.572212	4.26e-06	7.2e-05	0.326554	0.00209652	0.00925717
AT5G08680	NA	Encodes the mitochondrial ATP synthase beta-subunit. This subunit is encoded by a multigene family of three members (At5g08670, At5g08680, At5g08690) that shared 98% sequence identity at the amino acid level.	-0.0095222	0.883287	0.974562	-0.573091	0.000244034	0.00083423	-0.164978	0.0323197	0.123601	0.172079	0.0133797	0.0440479
AT5G09620	NA	NA	0.0178028	0.840145	0.96252	-0.885215	3.17e-11	3e-10	0.66387	0.000398289	0.00379292	0.61704	1.93e-12	4.16e-11
AT5G10100	TPPI	NA	1.04568	9.75e-06	0.00072202	-1.66237	0.0486302	0.0905416	1.59648	0.000103677	0.00122089	1.14455	5.67e-14	1.45e-12
AT5G10130	NA	NA	-0.193624	0.124747	0.525048	-3.51275	5.66e-23	1.57e-21	-0.422577	0.116353	0.30227	1.07203	9.67e-08	1.1e-06
AT5G10230	ANN7	Encodes a calcium-binding protein annexin (AnnAt7).	-0.531671	0.000162345	0.00704163	-3.22847	3.2e-17	5.66e-16	-1.03475	0.000209181	0.0022081	1.02737	0.000227519	0.0012999
AT5G10280	ATMYB64	Encodes a putative transcription factor (MYB92).	0.0488736	0.71543	0.928339	-1.18546	2.7e-17	4.8e-16	0.687414	0.000383065	0.00367211	0.0301392	0.794674	0.88516
AT5G10770	NA	NA	-0.0189895	0.838922	0.961756	-1.76257	1.67e-14	2.25e-13	0.292226	0.196723	0.423221	1.03341	7.61e-07	7.35e-06
AT5G10840	EMP1	NA	-0.0744005	0.274077	0.703445	-0.599185	3.09e-05	0.000125025	-0.162868	0.174737	0.395116	0.294429	0.00148249	0.00683045
AT5G10946	NA	NA	1.02256	0.0622097	0.378683	-1.72792	0.0239532	0.0495954	1.4918	0.0724665	0.219221	2.83904	4.9e-05	0.000329023
AT5G10990	SAUR69	NA	0.842285	0.0551079	0.35439	-1.74938	0.00032387	0.00107776	-0.809918	0.286715	0.53189	2.30647	4.99e-18	1.9e-16
AT5G11100	ATSYTD	NA	0.122348	0.457095	0.827609	-1.36577	2.43e-08	1.6e-07	0.49483	0.0669523	0.207913	1.53544	1.59e-07	1.75e-06
AT5G11110	ATSPS2F	Encodes a protein with putative sucrose-phosphate synthase activity.Involved in pollen exine formation.	0.485399	5.97e-06	0.000470712	-1.63388	0.000326575	0.00108531	3.37537	1.63e-38	8.44e-36	2.63849	2.74e-57	1.06e-54
AT5G11420	NA	NA	0.731851	1.12e-10	3.57e-08	-3.29047	8.82e-10	6.99e-09	-0.488994	0.0246631	0.100898	0.904043	0.000156496	0.000937034
AT5G11890	EMB3135	NA	0.0256287	0.749031	0.935715	-0.73851	0.000307086	0.00102681	0.343315	0.00106064	0.00856683	0.304967	0.00362174	0.014831
AT5G12010	NA	NA	0.311907	0.00143001	0.0358939	-0.504028	0.0994973	0.166346	0.527052	0.00806944	0.0432636	0.473461	2.84e-05	0.000202245
AT5G12040	NA	NA	0.211935	0.045476	0.319426	-0.641014	4.23e-05	0.000167197	-0.0619526	0.668403	0.837501	0.750126	2.77e-09	3.94e-08
AT5G12270	NA	NA	0.197949	0.297685	0.724526	-1.93803	0.00060269	0.00188555	-0.11746	0.840875	0.929769	1.03462	0.0103805	0.0358727
AT5G12860	DiT1	NA	-0.0979891	0.199809	0.62939	-1.25777	0.000795609	0.00242884	-0.672648	0.00967544	0.0499491	0.687968	5.72e-10	9.02e-09
AT5G12870	ATMYB46	Member of the R2R3 factor gene family.	0.0629314	0.730238	0.932533	-1.13262	1.03e-07	6.23e-07	0.344207	0.250601	0.492823	1.181	3.73e-06	3.16e-05
AT5G12900	NA	NA	-0.0766467	0.583661	0.884487	-0.664709	0.0221544	0.0464093	0.312683	0.299279	0.545178	1.49807	8.39e-29	6.95e-27
AT5G13160	PBS1	Mutant is defective in perception of Pseudomonas syringae avirulence gene avrPphB. Encodes a putative serine-threonine kinase.	-0.0497477	0.527593	0.863873	-0.479265	0.0205837	0.0435276	0.300271	0.0173368	0.0772925	0.462396	1.44e-06	1.32e-05
AT5G13180	ANAC083	Encodes a NAC domain transcription factor that interacts with VND7 and negatively regulates xylem vessel formation.	0.00359942	0.973051	0.994316	-0.619055	0.00557782	0.0137769	-0.0751925	0.666581	0.836524	0.727422	2.03e-06	1.81e-05
AT5G13330	Rap2.6L	encodes a member of the ERF (ethylene response factor) subfamily B-4 of ERF/AP2 transcription factor family. The protein contains one AP2 domain. There are 7 members in this subfamily.	0.497305	0.000248714	0.00982208	-0.152489	0.533329	0.636832	1.01562	0.000717395	0.00616863	2.20255	1.1e-49	2.91e-47
AT5G13500	HPAT3	NA	0.0689058	0.373762	0.780686	-0.749546	1.03e-05	4.58e-05	-0.228195	0.0340604	0.128358	0.361067	0.00015905	0.000950446
AT5G13580	ABCG6	NA	-0.457833	1.36e-05	0.000948125	-1.04749	0.00437079	0.0110965	0.549414	0.125356	0.318274	2.24084	1.88e-54	6.33e-52
AT5G13590	NA	NA	0.15618	0.0604034	0.373076	-0.493391	9.74e-05	0.000359654	0.28897	0.00968895	0.0499804	0.12276	0.235761	0.406308
AT5G13750	ZIFL1	NA	0.280263	0.000443531	0.0150257	-0.182044	0.60369	0.698607	0.321639	0.0795413	0.233914	0.899949	1.21e-10	2.1e-09
AT5G13900	NA	NA	-0.140578	0.426657	0.811445	-2.06992	4.31e-08	2.74e-07	-0.0723479	0.817127	0.916812	1.1806	1.49e-10	2.56e-09
AT5G14040	MPT3	NA	-0.072045	0.402902	0.797229	-0.355911	0.000671071	0.00207793	-0.262658	0.0411188	0.146849	0.299303	2e-05	0.000146974
AT5G14130	NA	NA	-0.298403	0.0204994	0.205917	-2.94916	3.59e-16	5.7e-15	0.0279704	0.951953	0.979947	0.56475	0.00739268	0.0271112
AT5G14210	NA	NA	-0.0166386	0.882087	0.974233	-0.433558	0.0113543	0.0257502	0.471136	0.00212324	0.0148881	-0.158562	0.274059	0.451544
AT5G14590	NA	NA	-0.0209795	0.774428	0.942334	-0.39524	0.000475339	0.00152147	0.0988789	0.278447	0.521779	0.2474	0.00163813	0.00745686
AT5G14700	NA	NA	0.159546	0.570246	0.8787	-2.20711	7.67e-05	0.000289818	0.965926	0.0103712	0.0525988	1.51428	3.14e-05	0.000221814
AT5G14780	AtFDH1	Encodes a NAD-dependent formate dehydrogenase.	0.506624	0.00011978	0.00560586	-2.06814	5.35e-09	3.85e-08	0.20553	0.0567833	0.184964	1.57198	6.15e-18	2.31e-16
AT5G15180	PRX56	NA	0.369146	0.0134954	0.162646	-1.56489	1.68e-08	1.13e-07	0.941351	0.000567247	0.00507459	0.209222	0.400235	0.58238
AT5G15190	NA	NA	0.338434	0.156566	0.572595	-1.31966	0.0012977	0.0037556	3.1782	1.23e-36	5.06e-34	1.35589	5.31e-05	0.00035422
AT5G15260	NA	NA	0.28217	0.0103614	0.137869	-0.639139	0.0132508	0.0295173	0.898815	1.44e-09	4.92e-08	0.660965	9.93e-09	1.3e-07
AT5G15450	APG6	Encodes a chloroplast-targeted Hsp101 homologue. Functions as a molecular chaperone involved in plastid differentiation mediating internal thylakoid membrane formation and conferring thermotolerance to chloroplasts during heat stress. APG6 is constitutively expressed in the root tips, the organ boundary region, the reproductive tissues of mature plants where plastids exist as proplastids, and sli…	0.0118644	0.907925	0.979351	-0.60913	0.00205037	0.0056671	0.442584	0.00152463	0.0113943	0.572085	0.00014583	0.000878625
AT5G15490	UGD3	NA	-0.107085	0.244305	0.673022	-0.548447	0.00117427	0.00343851	-0.358703	0.0441334	0.154576	0.386636	1.93e-05	0.000142865
AT5G15630	AtCOBL4	Encodes a member of the COBRA family, similar to phytochelatin synthetase. Involved in secondary cell wall biosynthesis. Mutants make smaller plants with reduced levels of cellulose and cell wall sugars.	-0.0487201	0.70009	0.922933	-0.735994	0.0150462	0.033045	0.233635	0.364512	0.610276	0.889645	1.27e-05	9.79e-05
AT5G15700	NA	Nucleus encoded plastid RNA polymerase. Localized in mitochondria and chloroplast.	-0.23251	0.0248012	0.229657	-0.619704	0.00367904	0.00952454	0.240717	0.0834373	0.241929	0.412543	0.00975695	0.0341856
AT5G15740	RRT1	NA	0.0647143	0.421514	0.808727	-0.758734	8.88e-05	0.000330904	0.625865	0.00141237	0.0107177	0.0314809	0.773191	0.872298
AT5G15860	ATPCME	Encodes a protein with prenylcysteine methylesterase activity.	-0.0473214	0.689044	0.919361	-1.04934	2.93e-06	1.42e-05	0.193302	0.348591	0.594397	0.593472	2.88e-05	0.000204583
AT5G15960	KIN1	cold and ABA inducible protein kin1, possibly functions as an anti-freeze protein. Transcript level of this gene is induced by cold, ABA, dehydration and osmoticum (mannitol). However, protein activity of GUS fused to the promoter of this gene is inhibited by cold treatment, suggesting an inhibition of the protein by increased transcript level.	-0.14648	0.790803	0.946801	-2.02454	0.00123505	0.00359669	3.05686	5.48e-15	3.95e-13	6.47523	6.04e-72	4.27e-69
AT5G15970	AtCor6.6	Encodes a gene that can be induced by cold and abscisic acid and may be involved in cold acclimation and salt tolerance.	0.113669	0.588482	0.88612	-1.06811	0.00192642	0.00536236	1.35361	2.8e-07	6.3e-06	2.3475	4.55e-17	1.59e-15
AT5G16010	NA	NA	-0.0356233	0.725035	0.930727	-1.64964	6.29e-10	5.08e-09	0.594574	0.0629996	0.199167	0.40312	0.0136689	0.0448467
AT5G16450	NA	NA	-0.234192	0.00612774	0.0988412	-0.775093	2.12e-05	8.85e-05	-0.0466932	0.831253	0.924168	0.573502	4.58e-05	0.000309854
AT5G16550	LDIP	NA	0.164307	0.0544657	0.352226	-0.39728	0.0179622	0.0386207	0.396713	0.00132765	0.0102395	0.266547	0.0394474	0.105538
AT5G16840	BPA1	NA	0.0689672	0.436249	0.817068	-0.481882	0.00208068	0.00573948	0.0889972	0.416985	0.658266	0.458293	0.000176288	0.00103479
AT5G16910	ATCSLD2	encodes a gene similar to cellulose synthase. Located in golgi membranes.	0.083624	0.237065	0.666701	-0.518678	0.00302856	0.00802009	0.17696	0.238475	0.477676	0.68181	1.29e-09	1.92e-08
AT5G16970	AER	encodes a 2-alkenal reductase (EC 1.3.1.74), plays a key role in the detoxification of reactive carbonyls	0.881438	2.45e-10	7.24e-08	-1.56498	8.41e-11	7.56e-10	1.02245	1.16e-05	0.0001773	0.553181	0.000881485	0.00433748
AT5G17230	PSY	Encodes phytoene synthase.	0.541683	0.00082439	0.0239022	-1.70598	1.36e-05	5.91e-05	1.53384	1.86e-14	1.26e-12	0.349989	0.0398523	0.106353
AT5G17420	ATCESA7	Encodes a xylem-specific cellulose synthase that is phosphorylated on one or more serine residues (on either S185 or one of S180 or S181).	0.0205189	0.846084	0.96414	-0.492413	0.000915313	0.00275173	-0.0277451	0.902267	0.95605	0.682067	8.46e-05	0.000542535
AT5G17450	HIPP21	NA	-0.0806086	0.814592	0.954019	-2.11951	9.29e-06	4.15e-05	-1.04321	0.0544044	0.179389	1.25948	3.88e-06	3.28e-05
AT5G17520	MEX1	Encodes a maltose transporter that is expressed in leaves and roots. Mutations at the MEX1 locus cause accumulation of both starch and maltose in leaves, with maltose levels at least 40 times higher than that of wild-type. This gene encodes a protein located in the chloroplast envelope.	0.181611	0.400121	0.796197	-1.07479	4.4e-09	3.21e-08	-0.000582839	0.99871	0.999631	0.821951	0.000733115	0.00369404
AT5G17600	NA	NA	0.193287	0.202629	0.633203	-2.28052	2.72e-09	2.04e-08	1.17587	0.000159012	0.00175269	1.01087	1.86e-06	1.68e-05
AT5G18040	HTT2	NA	-0.235983	0.218696	0.650688	-0.942852	4.01e-08	2.56e-07	1.22211	0.000520299	0.00472658	0.0210532	0.95851	0.980045
AT5G18460	NA	NA	-0.0360648	0.801937	0.94971	-1.19565	3.57e-07	2e-06	0.174779	0.529499	0.749215	0.65302	0.000313312	0.0017286
AT5G18690	AGP25	NA	-0.189408	0.0385663	0.293116	-0.785979	0.000504348	0.00160295	-0.00515114	0.972939	0.989072	0.525284	3.09e-07	3.23e-06
AT5G18920	NA	NA	-0.0888452	0.727005	0.931294	-1.03411	0.00240184	0.00651842	0.248219	0.428017	0.667119	0.706772	0.0014188	0.00657849
AT5G19260	FAF3	NA	-0.0463348	0.855624	0.966791	-2.09254	1.88e-08	1.26e-07	0.195596	0.636465	0.819678	0.798186	0.00170646	0.00773635
AT5G19420	NA	NA	0.142215	0.162831	0.58277	-0.809079	4.58e-09	3.33e-08	0.256269	0.0883991	0.252322	0.387329	0.00821618	0.029619
AT5G19850	NA	NA	0.552483	0.00488677	0.0848554	-1.43441	1.52e-05	6.56e-05	0.242714	0.39855	0.642339	0.641648	0.00150019	0.00690081
AT5G19870	NA	NA	-0.580113	0.0143863	0.16861	-1.36158	0.000477497	0.00152794	0.649384	0.0240805	0.0990561	0.837842	0.00275504	0.0116951
AT5G19875	NA	NA	0.514783	0.00235608	0.0507781	-2.0566	2.39e-06	1.18e-05	2.13776	2.35e-18	2.54e-16	1.70316	9.04e-15	2.54e-13
AT5G20045	NA	NA	0.308578	0.234906	0.664255	-1.34728	4.02e-05	0.000159682	-0.816434	0.140988	0.343728	1.38791	2.92e-06	2.52e-05
AT5G20070	ATNUDT19	NA	0.0904713	0.269648	0.698478	-1.06851	2.21e-05	9.22e-05	0.794719	1.28e-07	3.09e-06	0.277745	0.000814134	0.0040417
AT5G20110	NA	NA	-0.0859516	0.641012	0.905119	-0.971445	0.00773214	0.0183799	0.825809	0.000140401	0.00158292	0.478741	0.00328787	0.0136563
AT5G20120	NA	NA	0.269668	0.0244962	0.228363	-0.684173	0.0080041	0.0189497	0.588307	0.006808	0.0377502	0.0797479	0.674178	0.806012
AT5G20190	NA	NA	0.0313681	0.702986	0.924156	-0.659777	0.0009191	0.00276139	0.341412	0.0272049	0.108535	0.262504	0.00744941	0.0272579
AT5G20280	ATSPS1F	Encodes a protein with putative sucrose-phosphate synthase activity. When the gene was expressed in transgenic tobacco plants, a clear trend for increased SPS activity was noted.	-0.0483999	0.5596	0.875174	-1.58613	9.34e-24	2.78e-22	0.0275117	0.885592	0.950027	0.780003	7.93e-13	1.8e-11
AT5G20380	PHT4;5	Encodes an inorganic phosphate transporter (PHT4;5).	0.28798	0.0453467	0.319222	-1.14303	1.77e-06	8.93e-06	0.679486	0.000466158	0.00433092	0.806301	6.34e-05	0.000416938
AT5G20540	ATBRXL4	Belongs to five-member BRX gene family. Arabidopsis BRX genes share high levels of similarity among each others, with several conserved domains. The most distinct is BRX domain - highly conserved in all BRX genes among distantly related species. This protein-protein interaction domain is required and sufficient for BRX activity.	-0.153326	0.235636	0.665266	-0.627275	0.0142425	0.0315125	-0.158549	0.477055	0.708545	0.697351	7.83e-06	6.28e-05
AT5G20790	NA	NA	0.211647	0.460727	0.830375	-1.79749	2.84e-06	1.38e-05	1.15262	0.00689059	0.0381399	2.11683	4.59e-09	6.35e-08
AT5G20820	AtSAUR76	NA	-0.770244	0.027953	0.244231	-1.72036	0.00981077	0.0227066	2.65328	0.00460754	0.0280026	2.75637	2.59e-06	2.26e-05
AT5G20860	NA	NA	0.114196	0.550581	0.870453	-3.24947	7.59e-14	9.59e-13	-2.10921	3.34e-08	9.05e-07	0.777961	0.00221277	0.00969596
AT5G20885	NA	NA	0.00724201	0.933473	0.986076	-1.09332	1.68e-05	7.19e-05	0.00922233	0.965863	0.985757	0.460299	0.00208507	0.00921444
AT5G21080	NA	NA	0.371662	0.0970443	0.467993	-2.2064	4.83e-11	4.47e-10	-0.765952	0.027141	0.108339	0.868338	0.00296321	0.0124814
AT5G21105	NA	NA	-0.081314	0.366086	0.773317	-1.44387	1.6e-09	1.23e-08	0.160207	0.470394	0.702311	0.680268	1.57e-09	2.32e-08
AT5G21280	NA	NA	0.342564	0.00404178	0.0745535	-1.41076	8.68e-08	5.31e-07	0.794524	6.81e-06	0.000110534	0.170921	0.324514	0.506946
AT5G22630	ADT5	Encodes a plastid-localized arogenate dehydratase involved in phenylalanine biosynthesis. Not less than six genes encoding ADT were identi&#64257;ed in the Arabidopsis genome: ADT1 [At1g11790]; ADT2 [At3g07630]; ADT3 [At2g27820]; ADT4 [At3g44720]; ADT5 [At5g22630]; and ADT6 [At1g08250].	-0.00519306	0.950687	0.98938	-1.16553	0.00439634	0.0111581	0.74443	0.000992218	0.00807731	0.741466	9.68e-15	2.71e-13
AT5G22740	ATCSLA02	encodes a beta-mannan synthase based on in vitro enzyme assays from heterologously expressed protein	-0.392882	1.97e-09	5.1e-07	-1.01765	2.96e-07	1.68e-06	0.582465	0.000144868	0.00162316	0.526739	2.06e-06	1.83e-05
AT5G23530	AtCXE18	NA	-0.304783	0.00238413	0.0510327	-1.05861	4.21e-08	2.68e-07	-0.188946	0.581172	0.784938	1.44644	6.6e-18	2.46e-16
AT5G24080	NA	NA	2.88989	0.133045	NA	-4.65145	2.39e-06	1.18e-05	5.70448	1.68e-18	1.91e-16	6.28675	8.39e-57	3.18e-54
AT5G24120	ATSIG5	Encodes a specialized sigma factor that functions in regulation of plastid genes and is responsible for the light-dependent transcription at the psbD LRP. Activation of SIG5 is dependent upon blue light and mediated by cryptochromes.	0.619768	8.05e-05	0.00407849	-1.48775	0.0108908	0.0248379	1.30964	8.17e-10	2.91e-08	-0.19286	0.183794	0.339806
AT5G24530	AtDMR6	Encodes a putative 2OG-Fe(II) oxygenase that is defense-associated but required for susceptibility to downy mildew.	0.177813	0.0979588	0.469251	-1.35639	1.08e-07	6.55e-07	1.02667	5.01e-05	0.000646026	0.678114	0.000370408	0.00200962
AT5G24930	ATCOL4	NA	0.133879	0.121315	0.519033	-1.48547	2.28e-05	9.48e-05	1.62368	1.17e-14	8.11e-13	0.30293	0.00536709	0.0206617
AT5G25460	DGR2	NA	0.0258412	0.789862	0.946801	-0.923632	0.000133858	0.000481958	0.521841	0.190721	0.415961	0.985503	4.72e-06	3.93e-05
AT5G25830	GATA12	Encodes a member of the GATA factor family of zinc finger transcription factors.	-0.193543	0.0739154	0.413839	-0.781432	0.00384292	0.00990056	0.874091	0.000140687	0.0015845	-0.240644	0.0874424	0.195208
AT5G26330	NA	NA	0.00675019	0.965924	0.992787	-3.34147	3e-15	4.32e-14	-0.418743	0.028443	0.112318	0.718641	0.0108441	0.0371537
AT5G26760	RIMA	NA	0.0618467	0.56396	0.876187	-0.332679	0.0238512	0.0494117	0.499832	0.00073654	0.00629088	-0.16867	0.123628	0.253275
AT5G28520	NA	NA	0.960958	0.257427	0.686637	-3.41674	0.00177905	0.00498823	2.11527	0.01055	0.0532729	7.75106	2.02e-98	3.9e-95
AT5G33290	XGD1	Acts as a xylogalacturonan xylosyltransferase within the XGA biosynthesis pathway. Involved in pectin biosynthesis.	0.041516	0.690583	0.919639	-1.6131	5.05e-06	2.36e-05	-0.580237	0.0693184	0.212608	0.564378	0.00208226	0.00920396
AT5G35630	ATGSL1	chloroplastic glutamine synthetase	-0.00536482	0.94352	0.988107	-0.964062	2.4e-14	3.17e-13	0.0236112	0.863231	0.940303	0.321369	1.21e-05	9.38e-05
AT5G35970	NA	NA	-0.00919904	0.909715	0.97973	-0.979033	0.00132098	0.00381458	0.916157	7.24e-05	0.000891912	0.426556	0.00819941	0.0295787
AT5G36160	AtTAT2	NA	0.123837	0.168972	0.591873	-0.635647	0.0017047	0.00480268	-0.0571543	0.737785	0.875698	0.454076	8.18e-05	0.000526575
AT5G37260	CIR1	Encodes a MYB family transcription factor Circadian 1 (CIR1). Involved in circadian regulation in Arabidopsis.	0.861462	2.48e-11	9.7e-09	-1.29077	0.0622747	0.111822	1.60468	2.33e-07	5.38e-06	0.424428	0.0249663	0.0734376
AT5G37500	GORK	Encodes a guard cell outward potassium channel. Belongs to the Shaker family K+ channel. This family includes five groups based on phylogenetic analysis (FEBS Letters (2007) 581: 2357): I (inward rectifying channel): AKT1 (AT2G26650), AKT5 (AT4G32500) and SPIK (also known as AKT6, AT2G25600); II (inward rectifying channel): KAT1 (AT5G46240) and KAT2 (AT4G18290); III (weakly inward rectifying chan…	-0.197796	0.222076	0.654289	-1.13718	9.28e-07	4.88e-06	1.29384	1.59e-05	0.000235133	2.30167	1.04e-35	1.28e-33
AT5G37540	NA	NA	-0.187972	0.0526689	0.345237	-2.18565	1.91e-08	1.28e-07	2.13001	3.44e-20	4.66e-18	0.386959	0.0431075	0.113175
AT5G38010	NA	NA	-0.359784	0.0126421	0.155554	-2.19458	1.51e-13	1.86e-12	-0.635724	0.384428	0.628825	1.69646	7.32e-12	1.48e-10
AT5G38020	NA	encodes a protein whose sequence is similar to SAM:salicylic acid carboxyl methyltransferase (SAMT) (GI:6002712)(Clarkia breweri) and to SAM:benzoic acid carboxyl methyltransferase (BAMT)(GI:9789277)(Antirrhinum majus)	-0.510973	0.0160381	0.179282	-1.28233	0.000481492	0.00153984	-0.631965	0.381178	0.625915	1.48971	8.23e-13	1.86e-11
AT5G38030	NA	NA	-0.492454	1.26e-05	0.000893791	-0.980781	0.000166956	0.000588872	-0.710598	0.0659282	0.205699	0.898321	3.72e-05	0.000257836
AT5G38530	TSBtype2	NA	0.097262	0.15173	0.566646	-0.427282	2.29e-05	9.52e-05	-0.0136837	0.908862	0.959528	0.527386	4.5e-10	7.2e-09
AT5G38910	NA	NA	-1.3282	0.19859	0.627883	-1.9461	0.01727	0.0373231	-4.07863	NA	NA	6.47435	0.00112671	0.00537579
AT5G39040	ABCB27	Encodes a member of TAP subfamily of ABC transporters that is located in the vacuole. Mutants are hypersensitive to aluminum and the gene product may be important for intracellular movement of some substrate, possibly chelated Al, as part of a mechanism of aluminum sequestration.	0.351246	0.000220127	0.00893128	0.193172	0.274756	0.377483	0.139045	0.468922	0.70134	0.998225	5.12e-17	1.79e-15
AT5G40390	RS5	Encodes a protein which might be involved in the formation of verbascose. A T-DNA insertion mutant was shown to have a decreased amount of verbascose (as well as mannitol) whereas the levels of raffinose and stachyose remained unchanged.	0.302761	0.000234517	0.00936848	-0.495901	0.153832	0.237408	2.62092	3.69e-30	1.03e-27	0.388932	0.00120778	0.005715
AT5G40550	AtSGF29b	NA	0.513505	0.00079494	0.0234445	1.17982	2.94e-09	2.19e-08	0.338648	0.0839108	0.242913	0.573854	0.013978	0.0456702
AT5G40760	G6PD6	Encodes a cytosolic glucose-6-phosphate dehydrogenase that is insensitive to reduction by DTT and whose mRNA is expressed ubiquitously.	0.113241	0.102998	0.480203	-0.443363	0.00173798	0.00488597	-0.128443	0.0895098	0.254271	0.279726	0.00191482	0.00856198
AT5G40850	AtUPM1	Encodes a urophorphyrin III methylase that catalyzes S-adenosyl-L-methionine-dependent transmethylation in a multistep process involving the formation of a covalently linked complex with S-adenosyl-L-methionine.	-0.225217	0.00215386	0.0477093	-0.822265	0.000606949	0.00189781	-0.608133	0.0119954	0.0586341	1.40835	9.87e-12	1.96e-10
AT5G41380	NA	NA	-0.708746	0.157834	0.574596	-1.92887	5.3e-07	2.89e-06	0.931466	0.130023	0.326836	1.58718	0.00576574	0.0220046
AT5G41400	NA	NA	-0.0812083	0.502564	0.851439	-1.31241	3.27e-05	0.000132067	1.46521	8.93e-08	2.23e-06	1.93688	1.36e-17	4.98e-16
AT5G41460	NA	NA	-0.665638	0.0733388	0.412068	-1.2954	0.00850693	0.0199895	1.08329	0.0108413	0.054289	1.94815	7.95e-08	9.12e-07
AT5G42030	ABIL4	NA	0.163187	0.252193	0.682348	-2.11105	1.42e-16	2.33e-15	0.546464	0.00258573	0.0175644	0.104881	0.494916	0.666798
AT5G42200	NA	NA	-0.189954	0.410249	0.802056	-1.36393	0.00114597	0.00336403	1.61778	9.09e-07	1.82e-05	1.38201	4.33e-05	0.000295046
AT5G42510	NA	NA	-0.363479	0.0203262	0.205045	-2.23273	1.24e-17	2.25e-16	-0.014979	0.977402	0.990917	1.52976	0.000231635	0.00132128
AT5G42590	CYP71A16	putative cytochrome P450	-0.506991	0.0629319	0.381567	-2.50018	1.36e-23	3.96e-22	-0.319576	0.360572	0.606298	1.37466	6.82e-09	9.18e-08
AT5G42600	MRN1	Encodes an oxidosqualene synthase that produces the monocyclic triterpene marneral.	-1.80618	0.00698454	0.107586	-3.12883	0.000739423	0.00227286	0.563561	0.654553	0.830365	4.7989	3.81e-09	5.32e-08
AT5G42690	NA	NA	0.207691	0.0975203	0.468414	-1.21774	1.34e-08	9.14e-08	0.512122	0.000290699	0.00290237	0.279771	0.094148	0.20636
AT5G42840	NA	NA	-0.448676	0.0642408	0.385501	-1.78397	1.18e-08	8.09e-08	0.0489033	0.895023	0.952815	0.972724	0.000912578	0.00447
AT5G42990	UBC18	NA	0.319069	0.00204632	0.0464262	0.603858	0.00499107	0.0124712	0.148115	0.499799	0.727253	0.665264	7.9e-07	7.6e-06
AT5G43150	NA	NA	-0.215196	0.0225727	0.218691	-1.08451	5.87e-07	3.19e-06	1.12615	0.000421723	0.00397251	0.816728	8.5e-05	0.000544963
AT5G43630	TZP	Encodes a zinc knuckle protein that negatively regulates morning specific growth. The role of TZP in hypocotyl elongation was established through a QTL analysis of BayXSha RIL populations. The Bay-0 allele contains a deletion causing a frameshift mutation. TZP is under circadian control and acts to regulate morning-specific hypocotyl growth.	0.267545	0.0015211	0.0373219	-0.267948	0.363806	0.471825	0.506292	0.00400752	0.0250577	-0.270627	0.0106994	0.0367709
AT5G43710	MNS4	NA	0.0114295	0.923262	0.983234	-0.328839	0.0103354	0.023719	-0.113923	0.366642	0.612236	0.291546	0.00418441	0.0167637
AT5G43760	KCS20	Encodes KCS20, a member of the 3-ketoacyl-CoA synthase family involved in the biosynthesis of VLCFA (very long chain fatty acids).	-0.0217005	0.748132	0.935715	-0.681479	0.0139256	0.0308669	0.354449	0.0398723	0.143519	1.0878	3.05e-34	3.43e-32
AT5G43840	AT-HSFA6A	member of Heat Stress Transcription Factor (Hsf) family	3.40549	0.161405	NA	-5.65131	0.00161548	0.00457501	4.41055	1.06e-09	3.68e-08	4.49202	5.06e-12	1.04e-10
AT5G43870	FL1	NA	0.973544	0.00142317	0.0357879	0.345796	0.255876	0.356438	0.65809	0.229638	0.465989	1.16729	0.00256309	0.0109814
AT5G44005	NA	NA	-0.133504	0.419151	0.807067	-2.32727	0.000573244	0.00180151	1.30383	0.00477303	0.0288068	1.9651	2.02e-06	1.81e-05
AT5G44030	CESA4	Encodes a cellulose synthase involved in secondary cell wall biosynthesis. Confers resistance towards bacterial and fungal pathogens, independent of salicylic acid, ethylene and jasmonate signaling.	-0.0891048	0.35897	0.769333	-2.19027	1.79e-45	1.85e-43	0.00625097	0.978672	0.991509	0.419625	0.00140094	0.00650412
AT5G44090	NA	NA	0.226233	0.00899226	0.125041	-0.28685	0.0129949	0.0290285	0.429647	0.000126524	0.00145212	0.185347	0.0259625	0.075717
AT5G44480	DUR	mutant has Altered lateral root; UDP Glucose Epimerase	0.279648	0.000966479	0.0267888	-1.97934	2.1e-43	1.99e-41	-0.580348	2.76e-06	4.91e-05	0.381451	0.0139643	0.0456326
AT5G45920	NA	NA	0.19135	0.139454	0.547752	-0.409118	0.00502106	0.0125392	1.25065	4.11e-10	1.52e-08	0.685888	4.58e-05	0.000309854
AT5G46290	KAS1	3-ketoacyl-acyl carrier protein synthase I (KAS I) mRNA,	-0.0436361	0.578409	0.88187	-0.617147	3.24e-07	1.83e-06	-0.34606	0.0884367	0.252368	0.542565	5.88e-09	8.01e-08
AT5G47020	NA	NA	0.16454	0.0391475	0.295442	-0.689202	0.00157069	0.00445834	0.824408	2.16e-05	0.000307771	1.2396	9.36e-22	4.6e-20
AT5G47060	NA	NA	0.466503	0.00497264	0.0855349	-1.51066	8.94e-08	5.46e-07	0.710662	0.0137433	0.0650395	1.42455	1.9e-22	1e-20
AT5G47530	NA	NA	0.131509	0.395484	0.79384	-2.80369	1.29e-14	1.75e-13	1.30094	9.37e-06	0.00014632	1.31569	1.94e-33	2.06e-31
AT5G47610	NA	NA	0.262913	0.870784	NA	-6.73161	0.00191227	0.00532563	5.46719	0.00123457	0.00966938	0.847679	0.827602	NA
AT5G47635	NA	NA	-0.0638283	0.718187	0.929079	-0.902311	0.00684122	0.0164922	0.63882	0.0577672	0.186927	2.77373	4.3e-91	5.37e-88
AT5G47640	NF-YB2	NA	0.0551796	0.74864	0.935715	-1.8278	2.38e-14	3.15e-13	3.55	6.99e-74	3.03e-70	1.21587	1.39e-07	1.54e-06
AT5G47650	ATNUDT2	Encodes an ADP-ribose pyrophosphatase that confers enhanced tolerance to oxidative stress.	0.17682	0.13012	0.533158	-0.956979	2.06e-07	1.2e-06	0.0809142	0.721511	0.866948	0.603705	0.000626327	0.00320849
AT5G47800	NA	NA	-0.792868	0.000715736	0.0215688	-1.05772	0.017513	0.0377786	1.80662	0.000352427	0.00341766	2.86169	1.98e-11	3.83e-10
AT5G48150	PAT1	Member of GRAS gene family. Semi-dominant mutant has a reduced response to far-red light and appears to act early in the phytochrome A signaling pathway.	0.143555	0.127395	0.528892	-0.738499	0.00256682	0.00691719	0.878074	7.69e-05	0.000941804	0.863024	4.05e-11	7.47e-10
AT5G48500	NA	NA	0.263502	0.0198815	0.201873	-1.16255	1.02e-09	8.01e-09	0.0388643	0.88337	0.948954	0.803371	5.42e-07	5.37e-06
AT5G48740	NA	NA	0.148498	0.58727	0.885969	-2.64482	3.61e-07	2.02e-06	0.670291	0.0497738	0.168524	1.40416	0.000236863	0.00134675
AT5G49950	NA	NA	-0.0801848	0.518252	0.858693	-0.700777	7.97e-05	0.000300081	-0.163439	0.37567	0.620227	0.299099	0.00692295	0.0256189
AT5G49990	NA	NA	0.0690808	0.592029	0.886768	-2.08318	1.93e-18	3.75e-17	1.118	7.41e-05	0.000910592	1.84375	2.68e-21	1.28e-19
AT5G50240	AtPIMT2	L-isoaspartyl methyltransferase 2 (PIMT2)gene, alternatively spliced.	-0.552457	0.156087	0.572366	-2.87656	4.26e-11	3.97e-10	0.0509947	0.927522	0.968521	1.06914	0.0141598	0.0461931
AT5G50720	ATHVA22E	Encodes one of five HVA22 homologs in Arabidopsis. HVA22 is an ABA- and stress-inducible gene first isolated from barley. Members of this gene family have only been found in eukaryotes. AtHVA22e mRNA is upregulated to varying degrees in response to cold stress, salt stress, ABA treatment or dehydration.	-0.322243	0.0350538	0.27899	-1.0112	7.33e-05	0.000277749	2.12907	2.17e-09	7.24e-08	1.79226	3.94e-13	9.31e-12
AT5G51160	NA	NA	0.158981	0.298586	0.724851	-1.11012	1.13e-07	6.83e-07	1.56787	4.36e-18	4.55e-16	1.34718	9.05e-10	1.39e-08
AT5G51520	NA	NA	-0.494066	0.0383553	0.29236	-1.9672	2.43e-08	1.6e-07	0.840761	0.00147174	0.0111022	0.349797	0.24065	0.41252
AT5G51760	AHG1	Encodes AHG1 (ABA-hypersensitive germination 1), a putative protein phosphatase 2C (PP2C). Expressed in seeds. AHG1 functions in seed development and germination.	-1.53082	0.0418115	0.304381	-5.0084	1.22e-08	8.36e-08	2.18264	0.000286413	0.00287512	3.08856	3.62e-17	1.28e-15
AT5G51830	FRK1	NA	0.360817	0.0017935	0.0422073	0.0760378	0.750841	0.819032	0.597028	3.58e-05	0.000479589	0.995027	6.09e-10	9.54e-09
AT5G51890	Prx66	encodes peroxidase involved in the lignification of tracheary elements (TE) in roots	-0.223967	0.0328232	0.269301	-1.84557	1.27e-20	2.93e-19	-0.0846632	0.538201	0.755828	1.43011	4.95e-27	3.7e-25
AT5G51980	NA	NA	0.175171	0.0406778	0.300401	-0.498009	0.000446792	0.00143772	0.761627	7.94e-07	1.61e-05	0.663145	9.82e-05	0.00061963
AT5G52310	COR78	cold regulated gene, the 5' region of cor78 has cis-acting regulatory elements that can impart cold-regulated gene expression	0.459499	0.000588357	0.0186235	-3.87701	2.68e-30	1.22e-28	3.71741	7.58e-33	2.45e-30	4.64922	3.46e-80	2.94e-77
AT5G52810	SARD4	NA	0.239108	0.145532	0.556716	-1.16704	9.68e-05	0.000357424	0.124614	0.501067	0.728425	0.720142	2.6e-06	2.27e-05
AT5G53130	ATCNGC1	member of Cyclic nucleotide gated channel family	0.0291217	0.841252	0.962947	-0.568031	0.000371305	0.00121818	0.689751	4.86e-07	1.03e-05	0.681931	0.00195691	0.00872075
AT5G53460	GLT1	NADH-dependent glutamate synthase	0.0387225	0.561219	0.875685	-1.32277	1.04e-13	1.29e-12	-0.180568	0.365276	0.610894	1.21384	2.04e-11	3.93e-10
AT5G53570	RabGAP22	NA	0.0643509	0.410078	0.802018	-0.681003	9.41e-06	4.2e-05	0.491675	0.000104413	0.00122822	0.0438466	0.749866	0.857452
AT5G54040	NA	NA	-0.208255	0.223813	0.656077	-1.34553	7.03e-05	0.000267127	-0.0322579	0.957563	0.982292	1.76517	0.000139399	0.00084275
AT5G54160	AtCOMT	A caffeic acid/5-hydroxyferulic acid O-methyltransferase. Interacts with 14-4-3 proteins in yeast 2 hybrid assay. AtOMT1 (At5g54160) encodes a flavonol 3-O-methyltransferase that is highly active towards quercetin and myricetin. The substrate specificity identifies the enzyme as flavonol 3-methyltransferase which replaces the former annotation of the gene to encode a caffeic acid/5-hydroxyferulic…	-0.0295407	0.719336	0.929742	-1.12243	7.34e-10	5.88e-09	0.0730103	0.64219	0.822905	0.384716	1.65e-06	1.5e-05
AT5G54230	AtMYB49	Encodes a putative transcription factor (MYB49).	0.999403	8.87e-12	4.28e-09	-3.62034	7.3e-07	3.9e-06	2.87609	4.09e-37	1.76e-34	0.0210229	0.967475	0.984323
AT5G54840	ATSGP1	Monomeric G protein. Expressed in the root quiescent center, flowers, and leaf guard cells and hydathodes.	0.164606	0.136145	0.543139	-1.41763	1.66e-15	2.47e-14	0.500063	0.0148085	0.0688335	0.949992	5.01e-11	9.16e-10
AT5G54980	CASPL2D1	NA	0.310329	0.0265451	0.238145	-2.41304	1.75e-11	1.7e-10	1.28802	1.14e-05	0.000174279	0.492676	0.0181042	0.0565221
AT5G55050	NA	NA	0.810395	2.11e-07	2.73e-05	-1.87101	1.45e-11	1.43e-10	-0.743515	0.000724379	0.00620901	0.926536	3.6e-05	0.00025048
AT5G55090	MAPKKK15	member of MEKK subfamily	0.380295	0.148266	0.562181	-0.761436	0.0167537	0.0363376	-0.443661	0.0348102	0.130322	1.31736	1.05e-09	1.6e-08
AT5G55120	VTC5	Encodes a GDP-L-galactose phosphorylase, with similar biochemical properties as VTC2.	-0.220066	0.058404	0.365828	-0.423418	0.0146198	0.0322283	-0.195913	0.341735	0.587468	0.24945	0.0147597	0.0478117
AT5G55470	ATNHX3	member of Sodium proton exchanger family	0.0792895	0.798124	0.948711	-0.930661	0.0239604	0.0496048	2.28294	6.05e-08	1.57e-06	1.27726	0.00102817	0.00495803
AT5G55590	QRT1	Encodes a protein with pectin methylesterase activity. No change in activity were detected in mutants defective in this gene, which was interpreted as a result of redundancy of product function with other pectin methylesterases. The gene product is required for pollen separation during normal development. In qrt mutants, the outer walls of the four meiotic products of the pollen mother cell are f…	-0.354778	0.0942426	0.461268	-1.25126	0.000621651	0.00193727	-0.902948	0.0159517	0.0726854	2.17203	3.51e-35	4.16e-33
AT5G55910	AGC1-1	D6PK is a protein kinase involved that plays a role in polar auxin transport. Most likely acts redundantly with the related proteins: D6PKL1,D6PKL2,and D6PKL3. PIN1 is a target of D6PK phosphorylation.	0.0892928	0.179759	0.604984	-0.980849	2.6e-05	0.000106988	0.292655	0.00655875	0.0366962	0.194347	0.0143894	0.0468267
AT5G55970	NA	NA	-0.286849	0.0202283	0.204582	-1.21763	0.009317	0.0216807	1.76647	2.64e-18	2.8e-16	0.262909	0.0633327	0.152268
AT5G56520	NA	NA	0.6022	0.0253173	0.231324	-1.48672	6.8e-05	0.000259182	1.1437	3.4e-05	0.000460539	0.404006	0.187469	0.344587
AT5G57040	GLXI-like;11	NA	0.202474	0.160876	0.579373	-0.946444	2.48e-05	0.000102587	0.604714	0.024722	0.101046	1.69603	2.01e-31	1.92e-29
AT5G57050	ABI2	Encodes a protein phosphatase 2C and is involved in ABA signal transduction. Binds fibrillin preprotein in vitro and in vivo.	0.343421	0.0316151	0.26311	-1.35691	2.77e-12	2.93e-11	3.0687	9.77e-27	2.28e-24	3.32484	1.34e-105	3.55e-102
AT5G57260	CYP71B10	putative cytochrome P450	2.92851	0.00156659	0.0381222	-1.028	0.665913	0.751543	2.48757	0.00445316	0.0272783	0.405638	0.661633	0.796228
AT5G57330	NA	NA	0.000841144	0.990808	0.998024	-0.566852	2.5e-08	1.64e-07	0.137547	0.271933	0.515348	0.559841	5.74e-07	5.66e-06
AT5G57340	NA	NA	0.53336	0.00134057	0.0343561	-0.573136	0.233431	0.331166	0.849145	0.0440543	0.154361	0.905605	9.46e-05	0.000598966
AT5G57345	AtOxR	NA	-0.0903542	0.685047	0.918802	-1.61194	8.2e-05	0.0003078	1.03419	9.88e-05	0.00116751	0.581722	0.0244447	0.0721235
AT5G57500	NA	NA	0.125645	0.565233	0.876709	-1.87291	1.12e-05	4.94e-05	-1.1442	0.00734464	0.0402258	0.782858	0.00466204	0.0183341
AT5G57540	AtXTH13	Encodes a xyloglucan endotransglucosylase/hydrolase with only only the endotransglucosylase (XET; EC 2.4.1.207) activity towards xyloglucan and non-detectable endohydrolytic (XEH; EC 3.2.1.151) activity.	-0.352036	0.357687	0.767967	-2.08385	1.68e-06	8.48e-06	-4.86947	1.01e-12	5.58e-11	2.05453	0.00139912	0.00649715
AT5G57670	NA	NA	-0.336074	0.210283	0.639841	-3.6851	2.35e-12	2.51e-11	-0.747352	0.0242427	0.0995346	1.31029	0.000220272	0.00126497
AT5G57910	NA	NA	0.211029	0.0558795	0.357136	-0.924453	1.76e-07	1.03e-06	0.384833	0.0130868	0.0626703	0.601272	1.81e-05	0.000134996
AT5G57960	Hflx	NA	0.0387442	0.806491	0.95091	-0.575938	0.00377633	0.00974138	0.273628	0.194265	0.420268	0.650796	0.00149889	0.00689703
AT5G58300	NA	NA	-0.00335775	0.959577	0.990733	-0.832941	1.9e-13	2.31e-12	0.122721	0.512815	0.737696	1.23316	2.17e-29	1.89e-27
AT5G58330	NADP-MDH	NA	0.0384176	0.762561	0.939627	-3.87233	2.27e-26	8.03e-25	0.238781	0.427026	0.666217	0.689757	1.14e-06	1.07e-05
AT5G58350	WNK4	Encodes a member of the WNK family (9 members in all) of protein kinases, the structural design of which is clearly distinct from those of other known protein kinases, such as receptor-like kinases and mitogen-activated protein kinases. Its transcription is under the control of circadian rhythms.	-0.000691231	0.992577	0.998024	-0.905411	1.46e-07	8.65e-07	-0.13366	0.440819	0.678187	1.08824	3.38e-25	2.23e-23
AT5G58650	PSY1	Encodes PSY1, an18-aa tyrosine-sulfated glycopeptide that promotes cellular proliferation and expansion. PSY1 is widely expressed in various tissues, including shoot apical meristem, and is highly up-regulated by wounding. Perception of PSY1 depends on At1g72300, a leucine-rich repeat receptor kinase (LRR-RK).	-0.181502	0.442273	0.819744	-1.27512	0.000182987	0.000641057	1.77032	4.44e-09	1.43e-07	0.497963	0.191472	0.349582
AT5G58780	AtcPT5	NA	0.167782	0.559953	0.875238	-3.04619	4.66e-10	3.83e-09	-0.311035	0.764073	0.890434	3.14202	5.93e-08	6.92e-07
AT5G58970	ATUCP2	uncoupling protein	0.0537365	0.744033	0.934642	-1.08079	0.000156729	0.000556494	-0.228105	0.234681	0.472826	0.437362	0.0038735	0.0156833
AT5G59070	NA	NA	NA	NA	NA	-0.962865	0.00163466	0.00462522	-1.67342	1.07e-07	2.63e-06	0.49708	0.00435861	0.0173104
AT5G59290	ATUXS3	Encodes an isoform of UDP-glucuronic acid decarboxylase, which is predicted to be cytosolic by PSORT. This enzyme produces UDP-xylose, which is a substrate for many cell wall carbohydrates including hemicellulose and pectin. UDP-xylose is also known to feedback regulate several cell wall biosynthetic enzymes.	-0.0411674	0.586792	0.885884	-0.250494	0.00151151	0.0043068	-0.159622	0.419503	0.660179	0.367999	5.53e-08	6.49e-07
AT5G59570	BOA	NA	0.679836	8.63e-06	0.00065538	1.82178	0.000487305	0.00155664	1.30638	0.00044177	0.00412553	0.393508	0.0703547	0.16509
AT5G59820	AtZAT12	Encodes a zinc finger protein involved in high light and cold acclimation. Overexpression of this putative transcription factor increases the expression level of 9 cold-responsive genes and represses the expression level of 15 cold-responsive genes, including CBF genes. Also, lines overexpressing this gene exhibits a small but reproducible increase in freeze tolerance. Because of the repression o…	0.350312	0.0258823	0.234228	-1.11299	8.9e-10	7.05e-09	0.857255	0.00194004	0.0138776	0.525198	0.24159	0.413735
AT5G60450	ARF4	Encodes a member of the ARF family of transcription factors which mediate auxin responses. ARF4 appears to have redundant function with ETT(ARF3) in specifying abaxial cell identity.	-0.230515	0.125429	0.525844	-1.30278	3.52e-08	2.26e-07	0.39661	0.00177362	0.0128782	0.623374	6.96e-07	6.77e-06
AT5G60520	NA	NA	0.0174336	0.890918	0.976536	-2.98958	5.08e-31	2.45e-29	-1.54702	8.9e-10	3.14e-08	1.15409	1.29e-14	3.54e-13
AT5G60650	NA	NA	0.313535	0.352972	0.764904	-3.98458	1.14e-13	1.42e-12	-0.0627865	0.874741	0.945472	1.27421	0.000167614	0.000992948
AT5G60850	AtDOF5.4	Encodes a zinc finger protein.	0.30575	0.0363787	0.285204	-1.3814	5.35e-05	0.000207935	1.22944	7.17e-17	6.4e-15	0.0438216	0.75027	0.857774
AT5G60890	AtATR1	Myb-like transcription factor that modulates expression of ASA1, a key point of control in the tryptophan pathway; mutant has deregulated expression of ASA1 in dominant allele. Loss of function allele suggests ATR1 also functions at a control point for regulating indole glucosinolate homeostasis.	0.0736097	0.601245	0.889331	-1.58692	3.04e-09	2.26e-08	-0.0855909	0.768429	0.892609	1.64681	2e-57	7.87e-55
AT5G61240	NA	NA	-0.0844125	0.320835	0.742479	-0.776888	0.00115599	0.00339105	-0.405839	0.00111766	0.00894085	0.411868	1.88e-05	0.000139468
AT5G61430	ANAC100	NA	0.347361	0.085318	0.442066	-3.11054	6.94e-20	1.53e-18	1.58188	0.0032479	0.0211109	2.55375	3.33e-13	7.92e-12
AT5G61640	ATMSRA1	ubiquitous enzyme that repairs oxidatively damaged proteins	-0.0582657	0.573824	0.880292	-1.27742	4.71e-10	3.87e-09	0.174742	0.3473	0.592859	0.841798	1.85e-06	1.66e-05
AT5G61670	AtOR	Encodes a close homolog of the Cauliflower OR (Orange) protein. The function of OR is to induce the differentiation of proplastids or other noncolored plastids into chromoplasts for carotenoid accumulation. Both proteins contain a Cysteine-rich zinc finger domain that is highly specific to DnaJ-like molecular chaperons.	-0.107736	0.265498	0.694494	-1.09913	1.8e-07	1.06e-06	0.855763	1.45e-07	3.46e-06	0.151397	0.305423	0.487684
AT5G61820	NA	NA	0.11097	0.175899	0.599968	-1.13031	5.34e-06	2.49e-05	1.15356	3.11e-12	1.6e-10	0.578657	2.33e-09	3.36e-08
AT5G62130	NA	NA	0.499221	2.49e-05	0.00153473	-1.33328	0.000373784	0.00122528	0.948091	4.75e-07	1.01e-05	-0.0213676	0.912809	0.957505
AT5G62150	NA	NA	0.504765	0.00624267	0.0999453	-3.16439	5.94e-11	5.43e-10	-0.5252	0.188168	0.412938	0.867351	0.00452652	0.0178701
AT5G62210	NA	NA	0.410706	0.203485	0.633852	-2.57161	0.0185121	0.0396545	-0.768731	0.387289	0.63179	1.34475	0.000944186	0.00460117
AT5G62220	ATGT18	NA	-0.267875	0.0735032	0.412657	-2.07117	1.11e-05	4.89e-05	1.1673	8.81e-09	2.69e-07	1.07254	1.2e-12	2.65e-11
AT5G62380	VND6, ANAC101	Encodes a NAC-domain transcription factor involved in xylem formation. Induces transdifferentiation of various cells into metaxylem vessel elements. Located in the nucleus. Expression induced in the presence of auxin, cytokinin and brassinosteroids.	-0.180653	0.591477	0.886703	-2.74786	1.93e-08	1.29e-07	0.377853	0.481988	0.711737	1.06765	0.0150708	0.048597
AT5G62430	CDF1	Dof-type zinc finger domain-containing protein, similar to H-protein promoter binding factor-2a GI:3386546 from (Arabidopsis thaliana). Represses expression of Constans (CO), a circadian regulator of flowering time. Interacts with LKP2 and FKF1. Expression oscillates under constant light conditions. Mainly expressed in the vasculature of cotyledons, leaves and hypocotyls, but also in stomata. Loc…	0.932632	0.0214674	0.211843	-1.44967	0.00595965	0.0145892	1.50662	0.00411324	0.0256154	3.24091	1.02e-20	4.64e-19
AT5G62480	ATGSTU9	Encodes glutathione transferase belonging to the tau class of GSTs. Naming convention according to Wagner et al. (2002).	-0.11475	0.34271	0.758974	-1.82377	1.07e-12	1.19e-11	1.1788	2.25e-05	0.000318692	0.642371	0.109581	0.231315
AT5G62570	CBP60a	NA	0.00373074	0.979818	0.996248	-0.796591	0.000265315	0.000900088	1.40467	6.72e-11	2.86e-09	1.26267	2.81e-11	5.31e-10
AT5G62580	NA	NA	-0.109123	0.098753	0.470993	-0.63049	3e-10	2.52e-09	0.176055	0.400753	0.644046	1.08778	5.02e-23	2.77e-21
AT5G62620	GALT6	NA	0.459563	0.000222815	0.00900616	-0.433935	0.0178138	0.0383312	1.12499	1.34e-08	3.95e-07	0.58052	0.000117539	0.000728452
AT5G62680	AtNPF2.11	NA	-0.261738	0.00516313	0.0877273	-1.63397	7.83e-09	5.52e-08	-0.0226862	0.95254	0.98018	0.707544	4.97e-05	0.000333377
AT5G62710	NA	NA	-0.19237	0.0715781	0.406695	-0.530913	0.00383188	0.0098744	-0.108437	0.368516	0.613666	0.564933	3.83e-08	4.6e-07
AT5G62790	DXR	1-Deoxy-d-xylulose 5-phosphate reductoisomerase (DXR) catalyzes the first committed step of the 2-C-methyl-d-erythritol 4-phosphate pathway for isoprenoid biosynthesis. In Arabidopsis, DXR is encoded by a single-copy gene. Arabidopsis DXR is targeted to plastids and localizes into chloroplasts of leaf cells. DXR knockout or strongly silenced lines have a seedling lethal, albino phenotype. Transge…	-0.0205434	0.785894	0.946612	-0.819962	8.44e-05	0.000315813	0.189457	0.215502	0.447734	0.394384	4.9e-05	0.000329023
AT5G62820	CASPL4A2	NA	0.0314726	0.869461	0.970891	-1.0777	0.000763744	0.0023386	0.729165	0.00889591	0.0467137	-0.596852	0.0688966	0.162441
AT5G63380	NA	Encodes a peroxisomal protein involved in the activation of fatty acids through esterification with CoA. At5g63380 preferentially activates fatty acids with increased chain length (C9:0 to C8:0) and thus shares characteristics with long-chain fatty acyl-CoA synthases. Also able to catalyze the conversion of OPDA to its CoA ester and is therefore thought to be involved in the peroxisomal &#946;-ox…	0.106272	0.312127	0.736537	-0.694358	0.0165694	0.0359904	0.546957	0.000249244	0.00255519	-0.156399	0.263932	0.440433
AT5G63650	SNRK2-5	encodes a member of SNF1-related protein kinases (SnRK2) whose activity is activated by ionic (salt) and non-ionic (mannitol) osmotic stress.	0.0537883	0.707881	0.92577	-0.509193	0.0102198	0.0234949	1.87074	3.66e-27	8.93e-25	0.906275	9.38e-06	7.39e-05
AT5G63850	AAP4	Amino acid transporter whose expression is downregulated by dehydration.	-0.980891	1.19e-17	1.76e-14	-0.895121	0.000136635	0.000491402	-0.0432375	0.870203	0.943641	1.13175	1.57e-05	0.000118611
AT5G64020	TBL14	Encodes a member of the TBL (TRICHOME BIREFRINGENCE-LIKE) gene family containing a plant-specific DUF231 (domain of unknown function) domain. TBL gene family has 46 members, two of which (TBR/AT5G06700 and TBL3/AT5G01360) have been shown to be involved in the synthesis and deposition of secondary wall cellulose, presumably by influencing the esterification state of pectic polymers. A nomenclature…	0.214895	0.019276	0.198309	-0.542972	1.69e-05	7.22e-05	-0.331776	0.000877755	0.00727801	0.409254	0.000193226	0.00112612
AT5G64030	NA	NA	-0.181718	0.0289868	0.250097	-0.643454	2.94e-11	2.8e-10	-0.0856274	0.524012	0.745139	0.482154	3.3e-05	0.00023161
AT5G64080	AtXYP1	NA	-0.168021	0.306248	0.731924	-0.863677	0.000885624	0.0026722	0.0664308	0.839881	0.929096	1.39661	9.9e-07	9.4e-06
AT5G64470	TBL12	Encodes a member of the TBL (TRICHOME BIREFRINGENCE-LIKE) gene family containing a plant-specific DUF231 (domain of unknown function) domain. TBL gene family has 46 members, two of which (TBR/AT5G06700 and TBL3/AT5G01360) have been shown to be involved in the synthesis and deposition of secondary wall cellulose, presumably by influencing the esterification state of pectic polymers. A nomenclature…	0.140083	0.28149	0.709515	-0.522591	0.000172452	0.000606435	0.593036	0.00872074	0.0459496	0.314847	0.0376765	0.101867
AT5G64840	ABCF5	member of GCN subfamily	0.250806	0.00145706	0.0363527	-0.84866	4.03e-05	0.000159891	0.694606	2.97e-08	8.12e-07	-0.0535282	0.661854	0.796261
AT5G64850	NA	NA	0.351075	0.0218033	0.213734	-2.21127	1.96e-07	1.15e-06	1.07159	9.53e-08	2.36e-06	0.579082	3.43e-05	0.000239938
AT5G64900	ATPEP1	Encodes a putative 92-aa protein that is the precursor of AtPep1, a 23-aa peptide which activates transcription of the defensive gene defensin (PDF1.2) and activates the synthesis of H2O2, both being components of the innate immune response.	0.0535308	0.81765	0.954604	-1.29674	2.04e-05	8.56e-05	0.99811	0.0905061	0.255962	2.17006	1.49e-05	0.000113259
AT5G65140	TPPJ	NA	0.603595	0.0266441	0.238508	-1.7256	6.22e-05	0.000238568	0.689094	0.0566384	0.184687	2.0224	3.58e-19	1.49e-17
AT5G65230	AtMYB53	Member of the R2R3 factor gene family.	0.263852	0.154017	0.569954	-0.793061	0.00662873	0.0160563	0.869773	0.010672	0.0536763	1.81779	2.19e-22	1.15e-20
AT5G65240	NA	NA	0.214089	0.0860822	0.44273	-0.861701	1.51e-08	1.02e-07	0.578089	0.000842526	0.00704637	0.244622	0.104315	0.222895
AT5G65470	NA	NA	0.1098	0.35216	0.764222	-0.829032	0.00807855	0.0191057	1.91259	1.12e-32	3.57e-30	1.64725	8.36e-28	6.67e-26
AT5G65630	GTE7	This gene is predicted to encode a bromodomain-containing protein. Plant lines expressing RNAi constructs targeted against GTE7 show some resistance to agrobacterium-mediated root transformation.	0.210551	0.00061266	0.0192174	0.904636	3.48e-05	0.000139736	0.807949	1.76e-11	8.26e-10	0.497119	3.03e-14	8.02e-13
AT5G65780	ATBCAT-5	encodes a chloroplast branched-chain amino acid aminotransferase, can complement the yeast leu/iso-leu/val auxotrophy mutant	0.0533891	0.507923	0.854076	-0.641272	9.82e-05	0.000362337	-0.0108518	0.956225	0.981556	0.329289	0.00987944	0.0345235
AT5G65790	ATMYB68	Encodes a putative MYB transcription factor.	0.011386	0.91353	0.980038	-1.11113	5.74e-07	3.13e-06	0.496964	0.0728196	0.219928	0.737943	1.84e-06	1.65e-05
AT5G65870	ATPSK5	Probable phytosulfokines 5 precursor, coding for a unique plant peptide growth factor.	0.618874	1.04e-05	0.000758257	-1.37709	0.000255489	0.000868542	1.25527	0.0221174	0.0928858	1.38335	0.000123118	0.000758376
AT5G65990	AtAVT3	NA	0.0596471	0.747825	0.935715	-2.00723	8.86e-11	7.93e-10	3.27908	1.37e-24	2.7e-22	3.3077	6.7e-96	1.18e-92
AT5G66310	NA	NA	-0.012106	0.908721	0.979351	-0.895137	9.24e-05	0.000342747	0.086381	0.716264	0.864048	0.464048	6.99e-06	5.67e-05
AT5G66460	AtMAN7	NA	0.127163	0.537605	0.866805	-2.11782	3.35e-11	3.16e-10	1.34645	1.01e-05	0.000156875	2.92239	5.34e-43	9.93e-41
AT5G66470	AtERG1	NA	-0.17855	0.274878	0.70428	-0.433071	0.0207215	0.0437858	0.779899	0.00080818	0.00680134	-0.133178	0.518475	0.685524
AT5G66480	NA	NA	0.659226	9e-05	0.00447026	-0.842944	0.00189067	0.00527204	0.958109	0.000776223	0.00659091	0.416365	0.136006	0.272208
AT5G66760	SDH1-1	One of two genes in Arabidopsis that encode a flavoprotein subunit of the mitochondrial succinate dehydrogenase complex.	0.0590005	0.435503	0.816613	-0.569773	0.000246041	0.000840577	-0.150878	0.136965	0.337368	0.353037	0.000579721	0.00299287
AT5G66800	NA	NA	0.564688	0.0480291	0.328484	-1.18073	3.63e-05	0.000145332	1.49545	6.91e-08	1.76e-06	-0.472141	0.344183	0.528102
AT5G67070	RALF34	Member of a diversely expressed predicted peptide family showing sequence similarity to tobacco Rapid Alkalinization Factor (RALF), and is believed to play an essential role in the physiology of Arabidopsis. Consists of a single exon and is characterized by a conserved C-terminal motif and N-terminal signal peptide.	-0.308801	0.00771503	0.113605	-1.12054	1.09e-07	6.63e-07	0.593688	0.00295772	0.0195645	0.136671	0.33787	0.521396
AT5G67110	ALC	encodes a myc/bHLH transcription factor-like protein. Gene product is involved in fruit dehiscence. Mutant siliques fail to dehisce.	NA	NA	NA	-0.828591	0.00127698	0.00370477	0.650122	0.122791	0.313411	0.883323	0.00482992	0.0188608
AT5G67230	I14H	Encodes a member of the GT43 family glycosyltransferases involved in glucuronoxylan biosynthesis: AT2G37090 (IRX9) and AT1G27600 (IRX9-L or I9H, IRX9 homolog); AT4G36890 (IRX14) and AT5G67230 (IRX14-L or I14H, IRX14 homolog). They form two functionally non-redundant groups essential for the normal elongation of glucuronoxylan backbone. I9H functions redundantly with IRX9, I14H is redundant with I…	-0.369024	0.253373	0.68315	-1.2766	0.00136075	0.00391977	1.27684	5.66e-07	1.18e-05	1.83555	4.78e-13	1.12e-11
AT5G67360	ARA12	Encodes a subtilisin-like serine protease essential for mucilage release from seed coats.	-0.0855853	0.245195	0.673874	-0.553742	3.78e-05	0.000151011	0.00547291	0.954947	0.98096	0.852779	1.93e-27	1.49e-25
AT5G67370	CGLD27	NA	-0.309307	0.284561	0.712368	-2.0633	3.06e-05	0.000124154	0.919442	0.000712688	0.0061452	0.0629568	0.846748	0.9187
AT5G67440	MEL2	A member of the NPY gene family (NPY1/AT4G31820, NPY2/AT2G14820, NPY3/AT5G67440, NPY4/AT2G23050, NPY5/AT4G37590). Involved in auxin-mediated organogenesis.	0.216114	0.0938458	0.460548	-0.803895	4.14e-08	2.64e-07	0.597958	0.000253792	0.00259814	0.209203	0.186729	0.343643
AT5G67540	NA	NA	-0.044397	0.655048	0.909479	-0.810015	5.15e-09	3.71e-08	-0.172199	0.117463	0.304383	0.266583	0.0069918	0.0258286

## Sheet: overlap_B
			zat4x			ZAT14oe			salt 1h			salt 8h
TAIR	SYMBOL	GENE	log2FC	pvalue	padj	log2FC	pvalue	padj	log2FC	pvalue	padj	log2FC	pvalue	padj
AT1G01360	PYL9	Encodes RCAR1 (regulatory components of ABA receptor). Interacts with and regulates the type 2C protein phosphatases (PP2Cs) ABI1 and ABI2. Functions as abscisic acid sensor.	0.00678156	0.964135	0.992187	2.33432	3.44e-22	9.04e-21	1.0289	1.71e-09	5.79e-08	-0.447508	0.00269075	0.0114537
AT1G01790	ATKEA1	K efflux antiporter KEA1	0.00860832	0.938621	0.987188	0.538937	0.00097689	0.00291331	-0.121833	0.362211	0.608189	-0.921252	4.77e-11	8.72e-10
AT1G01880	NA	NA	-0.321336	0.375078	0.780911	2.97172	1.39e-15	2.09e-14	-0.0830305	0.898592	0.954303	-1.42466	0.00532661	0.0205245
AT1G02360	NA	NA	-0.128165	0.112285	0.500321	0.613559	0.00959834	0.0222681	-1.07983	1.4e-06	2.69e-05	-1.35214	1.21e-14	3.35e-13
AT1G02450	NIMIN-1	NIMIN1 modulates PR gene expression according the following model: NPR1 forms a ternary complex with NIMIN1 and TGA factors upon SAR induction that binds to a positive regulatory cis-element of the PR-1 promoter, termed LS7. This leads to PR-1 gene induction. NIMIN1 decreases transcriptional activation, possibly through its EAR motif, which results in fine-tuning of PR-1 gene expression.	-0.665675	0.546843	0.870016	5.20719	2.29e-12	2.45e-11	-3.158	0.00565656	0.0328511	-0.382342	0.890984	0.944337
AT1G02575	NA	NA	-0.86409	0.0114848	0.147881	2.20776	2.23e-06	1.1e-05	-0.774854	0.380391	0.625379	-2.52601	0.000716969	0.00362208
AT1G02580	EMB173	Encodes a putative transcription factor MEDEA (MEA) that negatively regulates seed development in the absence of fertilization. Mutations in this locus result in embryo lethality. MEA is a Polycomb group gene that is imprinted in the endosperm. The maternal allele is expressed and the paternal allele is silent. MEA is controlled by DEMETER (DME), a DNA glycosylase required to activate MEA express…	-0.535794	0.180304	0.605581	4.58501	1.86e-48	2.26e-46	-0.319774	0.489409	0.717872	-2.87455	0.000436799	0.00232696
AT1G02640	ATBXL2	encodes a protein similar to a beta-xylosidase located in the extracellular matrix. This is a member of glycosyl hydrolase family 3 and has six other closely related members.	-0.396056	0.00148164	0.0366574	-0.359198	0.484633	0.591213	0.217497	0.599103	0.796175	-1.03126	0.000448305	0.00237929
AT1G02810	NA	NA	-0.608774	2.46e-07	3.14e-05	-0.453784	0.00469077	0.0118121	-1.02812	0.00356834	0.0228178	0.213314	0.371656	0.554959
AT1G02840	At-SR34	SR1 is a plant homologue of the human general/alternative splicing factor SF2/ASF.	-0.00824377	0.912905	0.980038	0.489297	1.03e-05	4.59e-05	-0.0323921	0.693075	0.851269	-0.446103	6.16e-08	7.17e-07
AT1G02900	ATRALF1	Member of a diversely expressed predicted peptide family showing sequence similarity to tobacco Rapid Alkalinization Factor (RALF), and is believed to play an essential role in the physiology of Arabidopsis. Consists of a single exon and is characterized by a conserved C-terminal motif and N-terminal signal peptide. Mediates Ca2+-dependent signaling.	-0.16284	0.0076531	0.11331	1.08651	4.9e-23	1.37e-21	-0.637298	0.000901228	0.00744551	-1.6985	7.03e-49	1.75e-46
AT1G03210	NA	NA	0.0560882	0.524207	0.861888	1.60499	1.15e-17	2.1e-16	-0.26337	0.024944	0.101702	-0.736971	1.16e-07	1.3e-06
AT1G03445	BSU1	encodes a serinethreonine protein phosphatase with an N-terminal Kelch-repeat domain, which is nuclear localized and expressed preferentially in elongating cells. Genetic evidence suggest that this gene plays a redundant role (along with other members of the same gene family) in modulating growth in response to brassinosteroid.	0.0945082	0.888915	0.975797	6.10332	3.68e-51	5.27e-49	-0.184543	0.834678	0.925899	-3.39235	0.00272617	0.0115818
AT1G03457	AtBRN2	NA	-0.029655	0.815435	0.954019	0.693013	0.00417827	0.0106685	-0.302946	0.0914669	0.258108	-1.2469	1.26e-14	3.47e-13
AT1G03660	NA	NA	-0.808188	0.00133321	0.0343276	1.93146	0.0343319	0.0674768	-0.597321	0.27873	0.522017	-1.22256	0.00340798	0.0140808
AT1G03840	MGP	MGP is a nuclear-localized putative transcription factor with three zinc finger domains. MGP can interact with three proteins implicated in root patterning: SCR, SHR, and JKD in Y2H assays, and these interactions depend on the first zinc finger in MGP. MGP appears to be a direct transcriptional target of SHR and SCR, based on promoter binding assays, though it is not expressed in the QC, based on…	-0.312134	0.00137237	0.0348694	-0.494491	0.139303	0.219075	0.222262	0.189084	0.414096	-0.452236	0.00303944	0.0127644
AT1G03850	ATGRXS13	NA	-1.30456	6.27e-37	4.34e-33	2.49818	0.000212374	0.000735923	-0.608307	0.326163	0.572769	-2.80224	4.59e-22	2.32e-20
AT1G04160	ATXIB	Encodes a member of the type XI myosin protein family involved in root hair elongation.	-0.271432	0.0550975	0.35439	1.33506	3e-16	4.79e-15	-0.882099	0.00121744	0.00955941	0.209955	0.346722	0.530655
AT1G04240	IAA3	SHY2/IAA3 regulates multiple auxin responses in roots. It is induced rapidly by IAA, and has been shown to be phosphorylated by oat phytochrome A in vitro.	-0.608414	0.00125322	0.0326419	-1.32632	9.01e-06	4.03e-05	1.09088	1.66e-05	0.000244506	-0.551217	0.00177496	0.00801436
AT1G05700	NA	NA	-0.0606326	0.706123	0.925435	3.54874	2.83e-33	1.52e-31	-1.40136	0.00141071	0.0107113	-0.883269	0.0971087	0.211055
AT1G05805	AKS2	NA	-0.239557	0.0119528	0.150978	0.791147	1.68e-05	7.17e-05	0.086387	0.415987	0.657763	-0.695423	3.2e-10	5.24e-09
AT1G05810	ARA	NA	-0.229966	0.0210595	0.209212	0.330319	0.021404	0.0449978	-0.788779	0.0148114	0.0688335	-1.08241	1.01e-07	1.15e-06
AT1G06120	NA	NA	-0.58735	1.18e-05	0.000843811	0.694932	0.0401298	0.0767849	-0.738805	0.207208	0.436642	-2.10351	2.23e-11	4.28e-10
AT1G06660	JASON	NA	0.187448	0.250093	0.68056	0.758262	0.00960382	0.0222738	-0.0271512	0.893467	0.952332	-1.10492	0.000241159	0.00137008
AT1G07690	NA	NA	-2.16715	0.000466653	0.0156809	5.06885	6.85e-23	1.9e-21	-1.86585	0.0160162	0.0728972	-7.40743	2.4e-08	2.97e-07
AT1G07750	NA	NA	-0.210768	0.00643443	0.101598	0.723386	0.000450631	0.00144903	0.207186	0.179287	0.401218	-0.754891	4.44e-15	1.29e-13
AT1G08540	ABC1	Enodes a subunit of chloroplast RNA polymerase, confers the ability to recognize promoter sequences on the core enzyme. SIG1 is induced by red and blue light.	0.110909	0.30171	0.727704	0.733643	0.000892723	0.00269038	0.397722	0.0643254	0.20218	-0.775314	1.82e-05	0.000135665
AT1G08940	NA	NA	-0.127219	0.211735	0.64168	1.25308	1.45e-12	1.59e-11	-0.931069	1.25e-05	0.000190692	0.309426	0.0380525	0.102557
AT1G09090	ATRBOHB	NADPH-oxidase AtrbohB plays a role in seed after-ripening. Major producer of superoxide in germinating seeds. AtrbohB pre-mRNA is alternatively spliced in seeds in a hormonally and developmentally regulated manner. ABA caused accumulation of AtrbohB- mRNA and prevented prevented AtrbohB-a mRNA expression in fresh seeds.	-0.0749263	0.472655	0.837382	3.26441	8.71e-29	3.64e-27	-0.222976	0.47122	0.703072	-1.48785	3.73e-09	5.22e-08
AT1G09250	AIF4	NA	-0.0575329	0.581355	0.883474	0.772359	0.00226027	0.00617685	-0.816203	1.56e-10	6.26e-09	-0.220717	0.0545814	0.1358
AT1G09560	GLP5	germin-like protein (GLP5)	-0.356398	2.97e-06	0.000260028	-0.417481	0.138409	0.217899	-0.318809	0.100587	0.274943	-0.563723	0.000401839	0.00215971
AT1G09815	POLD4	NA	0.0862707	0.423041	0.809589	1.23589	1.3e-17	2.36e-16	-0.519975	0.00199595	0.014186	-0.107072	0.553647	0.715654
AT1G10470	ARR4	Encodes a two-component response regulator. Acts redundantly with ARR3 in the control of circadian period in a cytokinin-independent manner.	-0.370498	5.46e-05	0.00300352	0.0203122	0.905104	0.934068	-0.291748	0.257024	0.500511	-1.06786	2.32e-12	4.95e-11
AT1G10682	NA	NA	-0.0430303	0.465111	0.832741	1.28481	3.01e-16	4.8e-15	-0.0602649	0.745188	0.880536	-1.00313	9.43e-10	1.45e-08
AT1G11380	NA	NA	-0.0745015	0.54526	0.870016	1.41381	9.69e-07	5.08e-06	0.338733	0.0755279	0.225721	-0.946915	2.6e-08	3.2e-07
AT1G11450	UMAMIT27	NA	-0.201276	0.0073684	0.110782	0.793589	0.00558686	0.0137947	-0.591679	0.014512	0.0676882	-1.87777	1.09e-16	3.72e-15
AT1G11460	UMAMIT26	NA	0.0744261	0.660205	0.910808	2.80465	1.18e-10	1.04e-09	-0.354434	0.676121	0.841583	-5.11668	0.000211382	0.0012182
AT1G11540	NA	NA	0.13878	0.279854	0.708578	0.996714	3.52e-11	3.31e-10	-0.96071	0.00485935	0.0292221	-0.632362	0.123988	0.253767
AT1G11800	NA	NA	-0.0933509	0.591202	0.886678	1.49826	2.41e-13	2.9e-12	-0.268672	0.331154	0.577611	-0.765255	0.000248613	0.00140806
AT1G12010	NA	Encodes a protein that appears to have 1-amino-cyclopropane-1-carboxylic acid oxidase activity based on mutant analyses.	0.924001	1.77e-09	4.71e-07	2.79872	8.51e-17	1.43e-15	-0.410002	0.421927	0.662134	-2.80854	2.57e-07	2.72e-06
AT1G12110	AtNPF6.3	Encodes NRT1.1 (CHL1), a dual-affinity nitrate transporter. The protein is expressed in guard cells and function in stomatal opening. Mutants have less transpiration and are more tolerant to drought. Expressed in lateral roots. Involved in nitrate signaling which enables the plant root system to detect and exploit nitrate-rich soil patches. Comparing to the wild type, the mutant displays a strong…	-0.590409	9.04e-07	9.81e-05	0.417147	0.256639	0.357211	-1.01663	0.00827825	0.044089	1.48754	9.13e-06	7.21e-05
AT1G12240	ATBETAFRUCT4	NA	0.04586	0.563756	0.876187	0.641005	0.00429565	0.0109251	-0.867315	9.88e-08	2.44e-06	0.298643	0.0197927	0.0607826
AT1G12310	NA	NA	NA	NA	NA	1.14661	1.11e-09	8.67e-09	-0.3906	0.00156126	0.01162	-0.239308	0.0397094	0.106078
AT1G12440	NA	NA	0.263758	0.0117333	0.149611	0.687852	0.00231701	0.00631413	-0.751966	2.88e-07	6.45e-06	-0.718107	3.71e-08	4.46e-07
AT1G13100	CYP71B29	putative cytochrome P450	-0.284802	0.0455418	0.319426	0.693851	9.52e-05	0.000352057	-0.599373	0.00214028	0.014984	0.218693	0.253229	0.427654
AT1G13110	CYP71B7	member of CYP71B	-0.400444	0.0403134	0.299255	1.8975	1.73e-29	7.55e-28	-2.34794	2.33e-07	5.38e-06	0.126044	0.503139	0.673574
AT1G13120	AtGLE1	NA	0.148353	0.105484	0.487299	0.791251	2.92e-10	2.46e-09	-0.459	0.000227734	0.00237278	0.107862	0.43141	0.611872
AT1G13210	ACA.l	NA	-0.3254	0.000913085	0.0257463	1.44873	2.47e-18	4.74e-17	-0.0329634	0.833572	0.925514	-0.984329	8.49e-15	2.4e-13
AT1G13420	ATST4B	Encodes a sulfotransferase. Unlike the related ST4A protein (At2g14920), in vitro experiements show that this enzyme does not act brassinosteroids. ST4B is expressed in the roots and transcript levels rise in response to cytokinin treatment.	-0.602305	0.000589466	0.0186302	-2.38	2.46e-17	4.39e-16	-1.32322	6.82e-06	0.000110616	-1.78199	7.5e-08	8.63e-07
AT1G13950	ATELF5A-1	Encodes eukaryotic translation initiation factor 5A (EIF-5A).In mammalian cells it functions as a shuttle protein that translocates mRNA from the nucleus to cytoplasmic ribosomes. Overexpression results in an increase in both primary and secondary xylem formation. In RNAi suppressed lines, xylem formation is reduced.	-0.0457388	0.620405	0.897098	0.517019	1.06e-06	5.53e-06	-0.261	0.0904777	0.255962	-0.552126	0.00152734	0.00700516
AT1G14020	NA	NA	0.054837	0.576125	0.880425	0.705266	4.53e-07	2.5e-06	-0.429642	5.65e-05	0.000717452	0.173465	0.174652	0.327153
AT1G14185	NA	NA	-0.392081	0.00378017	0.071141	1.6071	1.45e-07	8.62e-07	-1.13226	3.85e-07	8.32e-06	-4.09149	3.07e-19	1.28e-17
AT1G14210	NA	NA	-0.143663	0.0269453	0.239611	1.99399	1.61e-46	1.75e-44	-0.624713	7.38e-06	0.000118373	-1.67251	3.75e-52	1.09e-49
AT1G14540	PER4	NA	0.0124581	0.935061	0.986284	1.61139	9.85e-10	7.77e-09	-2.68643	3.43e-17	3.13e-15	-0.954329	0.0903245	0.20023
AT1G14550	NA	NA	-1.17181	0.000696324	0.0211685	3.94581	3.42e-53	5.57e-51	-4.14734	4.2e-23	7.23e-21	-1.01018	0.117581	0.243824
AT1G14570	AtPUX7	NA	-0.0401529	0.555179	0.872492	0.282296	0.0011797	0.00345261	-0.0581404	0.62955	0.815681	-0.225397	0.000608244	0.00312794
AT1G14960	NA	NA	-0.694342	0.00087189	0.0248309	2.52299	1.56e-29	6.82e-28	-0.798443	0.00566643	0.0328908	-3.47493	1.32e-11	2.6e-10
AT1G15380	GLYI4	NA	0.396235	0.00151414	0.0372833	1.01283	0.00232513	0.0063324	-0.233148	0.682781	0.845837	-2.80229	1.28e-24	8.07e-23
AT1G15400	NA	NA	-0.149845	0.14359	0.554819	1.20785	1.57e-06	8e-06	-0.0366768	0.811178	0.914798	-0.245391	0.00270862	0.0115205
AT1G15530	LecRK-S.1	NA	-0.375569	0.00239702	0.0510765	0.765638	0.0124496	0.0279389	0.317531	0.223594	0.458713	-0.635025	0.000563096	0.00292056
AT1G16400	CYP79F2	Encodes cytochrome P450 CYP79F2.	-0.98304	0.012654	0.155608	8.21256	2.16e-11	2.09e-10	-0.856046	0.189983	0.415194	-3.13262	0.00553632	0.0212322
AT1G16630	NA	NA	-0.312303	0.000301972	0.011342	-0.413217	0.10584	0.174932	-0.710132	8.3e-06	0.000131434	-1.33545	4.1e-15	1.2e-13
AT1G17147	NA	NA	-0.445799	0.0161152	0.179439	0.573411	0.0147638	0.0325016	-0.121488	0.70073	0.855264	-1.43883	6.28e-06	5.14e-05
AT1G17270	NA	NA	0.0504402	0.680344	0.917083	0.605049	0.00187225	0.00522394	-0.604306	0.00159337	0.0118105	-0.104482	0.690287	0.816805
AT1G17340	NA	NA	-0.075168	0.341674	0.758126	0.632632	9.51e-05	0.000351735	0.018474	0.922164	0.966007	-0.647183	1.69e-06	1.53e-05
AT1G17860	NA	NA	0.403618	0.474431	0.837742	0.627423	0.000203947	0.000708701	-0.477691	0.000508504	0.00465264	-1.01428	6.19e-17	2.13e-15
AT1G18270	NA	NA	0.166955	0.157658	0.574483	2.05633	1.93e-14	2.59e-13	-0.265682	0.363844	0.609647	-0.842354	6e-08	6.99e-07
AT1G19050	ARR7	Encodes a member of the Arabidopsis response regulator (ARR) family, most closely related to ARR15. A two-component response regulator protein containing a phosphate accepting domain in the receiver domain but lacking a DNA binding domain in the output domain. Involved in response to cytokinin and meristem stem cell maintenance. Arr7 protein is stabilized by cytokinin.	-0.761547	3.03e-05	0.00183624	-1.51328	0.00799382	0.0189293	0.924173	0.10789	0.287872	-1.26916	0.00623157	0.023454
AT1G19110	NA	NA	-0.0198984	0.785364	0.946612	0.514619	0.0019276	0.00536496	0.0271053	0.790594	0.904	-0.635302	1.84e-07	2e-06
AT1G19450	NA	NA	-0.179322	0.129713	0.532206	2.88594	2.14e-08	1.42e-07	-0.823912	5.51e-05	0.000703347	0.551659	0.000120178	0.000742855
AT1G19900	NA	NA	-0.801992	0.00047744	0.0159057	1.96309	1.22e-07	7.32e-07	-1.25387	0.108097	0.288069	-1.93899	1.84e-05	0.000136839
AT1G19990	NA	NA	0.0915438	0.548679	0.870453	0.707574	0.00961485	0.0222925	-0.492435	0.00216243	0.0151099	-0.111029	0.449742	0.627674
AT1G20620	ATCAT3	Catalase, catalyzes the breakdown of hydrogen peroxide (H2O2) into water and oxygen.	-0.559809	0.00166164	0.0399197	0.212469	0.6207	0.713776	0.00179454	0.995364	0.998031	-1.22767	0.00114133	0.00543916
AT1G20840	AtTMT1	The protein encoded by this gene is found in the tonoplast (vacuole membrane) of Arabidopsis cells. The gene is expressed at highest levels in juvenile (sink) and adult (source) leaves, followed by flower tissues.	-0.298976	0.000257567	0.0100495	0.778446	0.000320986	0.00106912	-0.778741	2.4e-10	9.29e-09	-0.650895	0.000100366	0.000631994
AT1G20930	CDKB2;2	Cyclin-dependent kinase, expressed in flowers and suspension cell culture, expression peaks during M phase in synchronized cultures. Required for proper organization of the shoot apical meristem and for hormone signaling. Expressed in the shoot apical meristem. Involved in regulation of the G2/M transition of the mitotic cell cycle.	0.0536062	0.582974	0.884378	0.758117	0.000789914	0.00241178	-0.00875438	0.954051	0.9808	-0.629922	1.61e-05	0.000121289
AT1G21370	NA	NA	-0.0759264	0.406669	0.799571	0.705471	0.00170512	0.00480326	-0.394835	0.00181657	0.0131286	0.0939182	0.422494	0.603546
AT1G21690	EMB1968	NA	0.0434769	0.668026	0.913024	0.349327	0.00972748	0.0225325	-0.0372706	0.785409	0.901175	-0.344713	0.0151726	0.0488214
AT1G21760	ATFBP7	This gene is predicted to encode an F-box protein that is evolutionarily conserved between Arabidopsis and other eukaryotes including S.cerevisiae and humans. It may play a role in regulating translation under conditions of temperature stress. FBP7 transcript levels are increased at high and low temperatures.	-0.0482742	0.649922	0.907966	0.996986	5.56e-10	4.52e-09	0.370314	0.0686912	0.211222	-0.434306	0.00931224	0.0328554
AT1G22030	NA	NA	-0.377268	0.00223125	0.0489732	-0.967371	5.37e-06	2.5e-05	-1.02562	1.82e-08	5.17e-07	-0.738396	4.99e-06	4.14e-05
AT1G22110	NA	NA	-0.387023	0.420545	0.808261	5.77692	4.91e-47	5.53e-45	-5.3371	0.0039176	0.0246375	1.4677	0.393222	0.575412
AT1G22400	ATUGT85A1	NA	-0.457678	0.000913968	0.0257463	0.888204	0.00238377	0.00647471	1.11622	3.66e-05	0.000489374	-1.531	4.01e-09	5.57e-08
AT1G22880	ATCEL5	NA	-0.349497	0.000852413	0.0244441	-2.33688	1.02e-29	4.5e-28	0.526391	0.13002	0.326836	-0.980765	0.000343155	0.00187665
AT1G23020	ATFRO3	Encodes a ferric chelate reductase whose transcription is regulated by FIT1. Expressed in the root, shoot, flower and cotyledon.	0.0378949	0.786199	0.946612	1.34883	3.39e-14	4.42e-13	-0.536319	0.0128136	0.0616067	-1.0828	0.000324046	0.00178272
AT1G23030	NA	NA	-0.307998	0.00106477	0.028933	-0.660919	0.00216314	0.0059427	-1.68617	2.26e-17	2.11e-15	-0.248198	0.158194	0.304066
AT1G23870	ATTPS9	Encodes an enzyme putatively involved in trehalose biosynthesis. The protein has a trehalose synthase (TPS)-like domain that may or may not be active as well as a trehalose phosphatase (TPP)-like domain.	-0.211844	0.0494847	0.333974	2.14516	0.00591054	0.0144849	1.05896	0.000122945	0.00141704	-0.567345	0.00157343	0.00719787
AT1G24100	UGT74B1	Encodes a UDP-glucose:thiohydroximate S-glucosyltransferase, involved in glucosinolate biosynthesis	-0.269137	0.00438756	0.0789647	0.749354	0.00651262	0.0158128	-1.17204	0.00239471	0.0164457	0.365578	0.059585	0.145301
AT1G24420	NA	NA	-0.562968	0.021449	0.211843	1.47485	0.000756233	0.00231884	-1.92705	0.000105414	0.00123798	-1.20391	0.0311078	0.0874283
AT1G25220	ASB1	Catalyzes the first step of tryptophan biosynthesis: Chorismate L-Glutamine = Anthranilate Pyruvate L-Glutamate. Functions as a heterocomplex with anthranilate synthase alpha subunit (ASA1 or ASA2).	-0.0791647	0.39816	0.794786	0.731649	9.01e-09	6.3e-08	-1.01779	0.00578551	0.0333412	0.120638	0.438869	0.618094
AT1G25240	NA	NA	-0.927538	0.400995	0.796548	1.22452	0.0040518	0.0103883	-4.50015	0.000977267	0.00796756	1.47905	0.0783667	0.179172
AT1G25450	CER60	Encodes KCS5, a member of the 3-ketoacyl-CoA synthase family involved in the biosynthesis of VLCFA (very long chain fatty acids).	-0.351843	0.00104582	0.0285303	-1.54348	1.97e-12	2.13e-11	-0.976644	0.000185922	0.00200152	-1.0928	2.1e-07	2.25e-06
AT1G25550	NA	NA	-0.312933	0.000483944	0.0160538	1.05846	2.17e-06	1.08e-05	-0.390803	0.163206	0.378465	-0.34611	0.0107087	0.0367911
AT1G26420	NA	NA	0.0194284	0.961135	0.991157	2.06914	3.22e-10	2.7e-09	-1.27329	0.00571012	0.0330295	0.677549	0.256981	0.432309
AT1G26640	NA	NA	-0.0255827	0.79988	0.948881	0.368199	0.000330912	0.00109858	-0.430842	4.97e-06	8.32e-05	-0.303503	0.00563387	0.0215635
AT1G26665	NA	NA	0.101933	0.466856	0.833706	1.07995	0.000925725	0.00277967	0.113763	0.588402	0.789257	-0.429418	0.00462156	0.0182005
AT1G26890	NA	NA	0.125361	0.81523	0.954019	0.716869	0.0220386	0.0461927	-0.787016	0.404516	0.647439	-2.13145	0.010707	0.0367911
AT1G27620	NA	NA	0.1662	0.266029	0.694786	2.30805	8.54e-13	9.6e-12	-0.15378	0.47829	0.709265	-0.609919	0.00964494	0.0338603
AT1G27880	NA	NA	-0.170476	0.347587	0.762292	0.509658	0.00272682	0.00730951	-0.289623	0.122975	0.313692	-0.546344	0.00439172	0.0174158
AT1G30420	ABCC11	member of MRP subfamily	0.236215	0.0394493	0.296571	1.15971	2.96e-20	6.65e-19	-0.500744	0.000149403	0.00166537	-0.166488	0.276994	0.455175
AT1G31050	NA	NA	0.284303	0.00578086	0.0946719	1.29462	1.23e-09	9.56e-09	-0.608223	0.0142313	0.0667243	-0.826401	0.0003087	0.00170581
AT1G31320	LBD4	NA	-0.629778	9.83e-06	0.000725131	-1.88537	4.22e-06	2e-05	0.370852	0.457077	0.691236	-1.85043	5.51e-05	0.000366649
AT1G31710	NA	NA	-0.512335	7.88e-06	0.000605462	-1.01901	9.09e-09	6.35e-08	-0.604791	0.013957	0.065703	-1.29092	1.31e-10	2.26e-09
AT1G32230	ATP8	Encodes a protein belonging to the (ADP-ribosyl)transferase domain-containing subfamily of WWE protein-protein interaction domain protein family. Superoxide radicals are necessary and sufficient to propagate cell death or lesion formation in rcd1 mutants. Without stress treatment, RCD1 is localized in the nucleus. Under high salt or oxidative stress, RCD1 is found not only in the nucleus but also…	-0.0889169	0.24313	0.672635	1.06774	1.07e-16	1.78e-15	0.422299	0.0146606	0.0682789	-0.257655	0.00954509	0.0335431
AT1G32460	NA	NA	2.88525	0.0165719	0.182467	2.35965	3.87e-17	6.79e-16	-0.594846	0.00347023	0.0223154	-0.937157	1.53e-12	3.33e-11
AT1G33080	NA	NA	0.044392	0.770368	0.941643	1.19801	3.82e-05	0.000152584	0.342887	0.131496	0.329278	-0.803248	0.00623177	0.023454
AT1G33170	NA	NA	-0.651424	4.79e-06	0.000391144	1.96545	3.22e-24	9.97e-23	-0.404645	0.0414291	0.147593	-0.644693	0.00428165	0.0170815
AT1G33320	NA	NA	-0.442636	0.174409	0.598222	3.54418	8.12e-12	8.2e-11	-0.666812	0.228593	0.464702	-4.13086	1.94e-05	0.000143266
AT1G34520	NA	NA	-0.511003	0.631686	0.902309	3.13673	5.74e-05	0.000221596	-2.10602	0.00420422	0.0260475	-2.44117	0.038834	0.104244
AT1G35260	MLP165	NA	-0.359659	0.000412157	0.0143859	-1.77227	2.81e-10	2.37e-09	-1.05433	0.000392222	0.003745	0.293652	0.0432221	0.113392
AT1G35350	NA	NA	-0.258729	0.120137	0.517159	2.31102	2.03e-16	3.31e-15	-1.07843	0.006792	0.0376903	-3.91236	1.43e-13	3.51e-12
AT1G35580	A/N-InvG	Encodes a protein with cytosolic (alkaline/neutral) invertase activity. The protein was shown to interact with PIP5K9.	0.0106439	0.87601	0.973116	1.45046	2.51e-12	2.67e-11	-0.0328686	0.880092	0.947675	-1.05008	1.28e-21	6.25e-20
AT1G35670	ATCDPK2	Encodes a Ca(2+)-dependent, calmodulin-independent protein kinase that is rapidly induced by drought and high-salt stress but not by low-temperature stress or heat stress. Positive regulator of ABA signaling. Phosphorylates ABA responsive transcription factors ABF1 and ABF4.	-0.0953776	0.329878	0.750378	1.5617	5.65e-23	1.57e-21	-0.661324	0.00209744	0.014789	-0.109425	0.480185	0.653812
AT1G44020	NA	NA	-0.813944	0.0119033	0.150758	1.01468	0.00143569	0.00411758	-1.78173	0.000507498	0.00464736	-1.65208	0.0456945	0.118384
AT1G44050	NA	NA	-0.363017	0.109019	0.494008	5.12861	1.93e-121	4.3e-118	-2.35156	0.000290732	0.00290237	-4.09564	2.26e-05	0.000164298
AT1G44130	NA	NA	2.52859	0.496444	NA	7.2338	4.46e-64	1.1e-61	-4.25196	0.00568794	0.0329603	3.69638	0.0131209	0.0434047
AT1G44160	NA	NA	-0.213293	0.159645	0.578164	3.72514	1.2e-25	4.06e-24	-0.222817	0.378232	0.623057	-0.865177	0.00140916	0.00653662
AT1G44170	ALDH3H1	Encodes a protein similar to the aldehyde dehydrogenase cp-ADH from C.plantagineum. Constitutively expressed at low levels.	-0.0796121	0.266335	0.695195	1.92436	1.64e-20	3.77e-19	-0.426451	2.27e-05	0.000320792	0.573203	1.95e-11	3.78e-10
AT1G44770	NA	NA	-0.208979	0.0539351	0.349996	1.40891	7.89e-09	5.56e-08	-0.0175033	0.918311	0.964298	-0.347918	0.013222	0.043637
AT1G44820	NA	NA	-0.448577	2.49e-08	4.42e-06	0.59255	0.00719894	0.0172669	-0.0777895	0.593602	0.792309	-0.352775	0.0154807	0.0496114
AT1G47600	BGLU34	Encodes a myrosinase. Over-expression led to a glucosinolate profile change.	-0.327034	0.000158096	0.00698403	2.46622	6.94e-27	2.58e-25	0.205349	0.445882	0.68191	-0.464684	0.0107997	0.0370314
AT1G48120	NA	NA	-0.147078	0.250694	0.681067	0.907961	1.49e-06	7.59e-06	0.643557	0.020367	0.0872878	-0.904954	6.44e-09	8.7e-08
AT1G48300	DGAT3	NA	-0.201358	0.12236	0.521459	0.916305	0.00234096	0.00637241	-0.0907316	0.629777	0.815806	-0.723798	3.32e-09	4.68e-08
AT1G48500	AtJAZ4	NA	-0.0499528	0.718376	0.929139	1.00352	0.000128611	0.000464789	-1.59789	0.00189638	0.0136236	-2.00585	9.15e-13	2.06e-11
AT1G49030	NA	NA	0.0143142	0.952266	0.98955	2.11739	1.58e-18	3.1e-17	-1.69014	0.000722711	0.00619716	-2.39862	8.08e-05	0.00052125
AT1G49240	ACT8	Member of a subclass of actins composed of ACT2 and ACT8. Its mRNA is strongly expressed in strongly expressed in leaves, roots, stems, flowers, pollen, and siliques. However, protein expression, assayed by a ACT8:GUS fusion reporter, is very low in pollen.	-0.0381468	0.551966	0.871399	0.50425	0.00216936	0.00595687	-0.199146	0.384254	0.628683	-0.558808	1.72e-07	1.88e-06
AT1G49500	NA	NA	-0.357336	0.00015692	0.00695178	-0.0734197	0.798312	0.855072	0.164934	0.695808	0.852448	-1.29026	2.35e-07	2.5e-06
AT1G49940	NA	NA	1.06031	0.00528463	0.0891507	1.65428	2.14e-05	8.95e-05	-0.762261	0.184354	0.407895	-1.68724	0.00243319	0.0105119
AT1G49980	NA	NA	-0.126801	0.283268	0.710759	1.43454	8.62e-27	3.17e-25	-0.231882	0.145319	0.350857	-0.46451	0.00163621	0.00744972
AT1G50200	ACD	NA	0.0350408	0.488448	0.844352	0.306871	0.0238993	0.0494931	0.032765	0.753106	0.885086	-0.343041	2.95e-06	2.55e-05
AT1G50580	NA	NA	0.0916694	0.539488	0.867541	0.527115	0.0149083	0.0327841	-0.517856	0.0155427	0.0713007	-0.897809	1.03e-05	8.1e-05
AT1G51060	HTA10	Encodes HTA10, a histone H2A protein.	-0.121205	0.0705788	0.403561	0.806733	1.61e-05	6.88e-05	-0.388033	2.34e-05	0.000328945	-0.281182	0.00447582	0.0176973
AT1G51070	bHLH115	NA	-0.0399967	0.554722	0.872453	0.501075	0.00129199	0.00374249	-0.389344	0.00515948	0.0305862	-0.557117	0.000203952	0.00117989
AT1G51200	NA	NA	-0.0726528	0.481702	0.841108	0.547249	0.000498514	0.00158836	-0.0226407	0.816498	0.916582	-0.373391	0.000354224	0.00192972
AT1G51600	GATA28	member of a novel family of plant-specific GATA-type transcription factors.	0.115041	0.320618	0.742432	1.23719	7.4e-24	2.22e-22	0.127472	0.428231	0.667169	-0.351482	0.00439143	0.0174158
AT1G51890	NA	NA	-0.102502	0.363042	0.77144	2.67649	6.07e-37	4.11e-35	-0.926283	0.00266191	0.0179513	-0.309346	0.357372	0.541097
AT1G52060	NA	NA	-0.712643	0.000114977	0.00546749	-4.18898	5.55e-104	5.63e-101	-0.450136	0.23909	0.47823	-1.52548	1.25e-09	1.87e-08
AT1G52070	NA	NA	-0.708414	2.06e-10	6.18e-08	-1.87844	8.61e-27	3.17e-25	-0.542296	0.00162768	0.0120176	-1.18271	7.81e-06	6.27e-05
AT1G52120	NA	NA	0.171694	0.846488	0.96414	7.15714	9.68e-53	1.54e-50	-2.17185	0.109233	0.290098	-5.21507	0.00214506	0.00944807
AT1G52140	NA	NA	-0.282471	0.0012318	0.0321649	2.09301	1.75e-38	1.29e-36	-0.174404	0.547879	0.763443	-0.886655	9.59e-05	0.000606158
AT1G52160	TRZ3	Encodes a tRNase Z.	-0.101577	0.33981	0.757162	0.422376	0.0132912	0.0295996	-0.464435	0.0095189	0.0493523	-0.302639	0.0559865	0.138452
AT1G52190	AtNPF1.2	NA	-0.71177	2.32e-06	0.000209874	-2.75367	1.84e-09	1.41e-08	0.402662	0.447146	0.683054	-1.65683	3.84e-05	0.000265159
AT1G52200	NA	NA	-0.272557	0.0185264	0.192994	3.33519	7.63e-94	5.01e-91	-1.27474	6.46e-08	1.67e-06	-1.66764	3.26e-29	2.78e-27
AT1G52240	ATROPGEF11	Encodes a member of KPP-like gene family, homolog of KPP (kinase partner protein) gene in tomato. Also a member of the RopGEF (guanine nucleotide exchange factor) family, containing the novel PRONE domain (plant-specific Rop nucleotide exchanger), which is exclusively active towards members of the Rop subfamily .	-0.0602284	0.758764	0.938224	2.19584	4.82e-06	2.26e-05	1.24873	0.00585388	0.033628	-0.799678	0.00119455	0.00565997
AT1G52330	NA	NA	-0.258351	0.0353072	0.280147	1.95435	2.45e-33	1.33e-31	-0.812885	1.46e-05	0.000217918	-0.112507	0.578081	0.735582
AT1G52530	NA	NA	0.101882	0.870549	0.971217	1.71347	3.7e-05	0.000147916	-1.85701	0.00514321	0.0305148	-0.538746	0.333481	0.516577
AT1G52820	NA	NA	0.0281994	0.958955	0.990721	1.46128	0.000485028	0.00155003	-2.11101	0.219855	0.453765	-4.93399	0.000833818	0.00412687
AT1G53140	DRP5A	Encodes DRP5A, a dynamin protein involved in cytokinesis in Arabidopsis.	-0.0451121	0.659473	0.910576	0.518667	0.0223503	0.0467625	0.0121453	0.946184	0.977393	-0.936835	3.22e-06	2.76e-05
AT1G53430	NA	NA	0.170243	0.0812849	0.431747	0.673233	3.67e-06	1.76e-05	-0.270749	0.451781	0.68687	-1.24426	3.98e-09	5.53e-08
AT1G53610	NA	NA	-0.820803	0.0152631	0.174931	3.51469	1.36e-10	1.19e-09	-0.95145	0.0948672	0.264688	-3.37477	9.43e-05	0.000597322
AT1G53625	NA	NA	-0.269106	0.17927	0.604841	2.77716	1.21e-16	2e-15	-1.79299	0.000893426	0.0073869	1.15757	0.0148921	0.0481524
AT1G53640	NA	NA	-0.833521	8.35e-07	9.12e-05	1.82289	7.2e-13	8.16e-12	-1.2316	0.0989385	0.27184	-4.31714	0.00159084	0.00726697
AT1G53680	ATGSTU28	Encodes glutathione transferase belonging to the tau class of GSTs. Naming convention according to Wagner et al. (2002).	-0.448552	8.4e-05	0.00422918	-1.58165	4.15e-12	4.33e-11	-0.291935	0.446582	0.682546	-0.569334	0.00157817	0.00721799
AT1G53830	ATPME2	encodes a pectin methylesterase	-0.823028	3.04e-10	8.67e-08	-0.444253	0.221447	0.317577	-1.25757	3.02e-11	1.37e-09	1.03902	1.03e-14	2.88e-13
AT1G54410	AtHIRD11	NA	0.0499794	0.556205	0.873044	2.25684	1.59e-06	8.07e-06	0.0409942	0.883248	0.94892	-0.970816	3.89e-14	1.01e-12
AT1G54890	NA	NA	0.428413	0.00154845	0.0377693	0.533062	0.0108204	0.0246901	-1.07926	2.11e-05	0.000302005	0.138097	0.572833	0.731758
AT1G56010	anac021	Encodes a transcription factor involved in shoot apical meristem formation and auxin-mediated lateral root formation. The gene is thought not to be involved in stress responses (NaCl, auxins, ethylene). NAC1 (NAC1)	-0.38798	0.00118539	0.0312285	1.77185	2.84e-08	1.85e-07	-0.206566	0.274731	0.518574	-0.31019	0.000985046	0.00477716
AT1G56680	NA	NA	-0.376628	0.000381017	0.0135943	-1.01846	5.73e-06	2.65e-05	-1.42486	4.06e-08	1.08e-06	-2.73984	1.38e-10	2.39e-09
AT1G57680	Cand1	NA	0.068478	0.321218	0.742479	0.910347	8.05e-11	7.26e-10	-1.28402	8.54e-22	1.31e-19	-0.743767	2.79e-23	1.57e-21
AT1G57990	ATPUP18	Member of a family of proteins related to PUP1, a purine transporter. May be involved in the transport of purine and purine derivatives such as cytokinins, across the plasma membrane.	-0.773697	6.12e-15	5.16e-12	2.49739	3.81e-14	4.95e-13	-0.642878	0.0734381	0.22123	-0.814095	6.85e-06	5.56e-05
AT1G58030	CAT2	Encodes a member of the cationic amino acid transporter (CAT) subfamily of amino acid polyamine choline transporters. Localized to the tonoplast.	-0.143289	0.164454	0.585343	1.13198	0.000851782	0.00257881	0.0579594	0.763658	0.89034	-0.307283	0.0148564	0.0480516
AT1G58100	TCP8	NA	0.079755	0.372076	0.779355	0.783563	2.47e-05	0.000102107	-0.434074	0.000260018	0.00265312	-0.74511	1.81e-09	2.64e-08
AT1G58110	NA	NA	0.0345737	0.602724	0.889415	0.98341	3.27e-05	0.000132117	0.107433	0.584603	0.78687	-0.571673	2.34e-05	0.000169486
AT1G59730	ATH7	NA	1.12826	3.78e-05	0.00224122	1.16935	0.0163165	0.0355026	-0.944083	0.00178743	0.0129524	-1.07252	0.000280854	0.00156829
AT1G59870	ABCG36	ATP binding cassette transporter. Localized to the plasma membrane in uninfected cells. In infected leaves, the protein concentrated at infection sites. Contributes to nonhost resistance to inappropriate pathogens that enter by direct penetration in a salicylic aciddependent manner. Required for mlo resistance. Has Cd transporter activity (Cd2+ extrusion pump) and contributes to heavy metal resis…	-0.0916263	0.288389	0.716671	0.992677	1.99e-09	1.52e-08	-0.0400212	0.821741	0.919022	-0.341785	0.00440993	0.0174815
AT1G60130	NA	NA	0.272688	0.295715	0.722514	1.39371	0.000138887	0.000498856	-1.21059	0.00332994	0.0215602	-0.383326	0.31267	0.494932
AT1G60390	PG1	NA	-0.502253	0.000263047	0.0101939	-1.73832	1.27e-10	1.11e-09	-0.163295	0.172703	0.391912	-1.15883	7.39e-16	2.31e-14
AT1G60550	DHNS	NA	0.109245	0.497602	0.849958	0.494966	0.00858747	0.020147	-0.301887	0.0430119	0.151735	-0.432369	0.00433202	0.0172403
AT1G61000	NA	NA	0.0586234	0.652894	0.908699	1.4324	5.47e-13	6.29e-12	-0.457431	0.00375723	0.0238082	-0.523637	0.000868776	0.00428489
AT1G61130	SCPL32	NA	-0.681408	0.0486022	0.330708	9.10647	2.2e-14	2.93e-13	-1.58228	3.85e-05	0.000511436	-2.78034	6.88e-10	1.07e-08
AT1G61560	ATMLO6	A member of a large family of seven-transmembrane domain proteins specific to plants, homologs of the barley mildew resistance locus o (MLO) protein. The Arabidopsis genome contains 15 genes encoding MLO proteins, with localization in plasma membrane. Phylogenetic analysis revealed four clades of closely-related AtMLO genes. ATMLO6 belongs to the clade IV, with AtMLO2, AtMLO3 and AtMLO12. The gen…	-0.0547782	0.640353	0.904882	0.938339	2.06e-05	8.63e-05	-1.19574	0.00022128	0.00231778	0.306454	0.0922297	0.203201
AT1G61795	NA	NA	-0.269163	0.146586	0.558568	0.881324	6.74e-07	3.63e-06	-0.121578	0.686412	0.84792	-0.59926	0.000629574	0.00322123
AT1G62035	NA	NA	-1.5248	0.147844	0.561197	2.80679	1.82e-06	9.14e-06	-2.54247	0.00261699	0.0176881	1.32997	0.00385494	0.0156231
AT1G62380	ACO2	Encodes a protein similar to 1-aminocyclopropane-1-carboxylic oxidase (ACC oxidase). Expression of the AtACO2 transcripts is affected by ethylene.	0.0201574	0.804663	0.950873	1.78746	5.06e-18	9.49e-17	-0.218903	0.458819	0.693042	-1.05099	9.44e-16	2.93e-14
AT1G63160	EMB2811	NA	0.0674308	0.532974	0.865	1.53743	1.28e-17	2.32e-16	-0.128667	0.558942	0.770058	-0.475104	0.00985669	0.034461
AT1G63180	UGE3	Encodes a protein with UDP-D-glucose 4-epimerase activity. Involved in pollen development.	0.28188	0.26207	0.690835	2.79249	0.000127142	0.000460002	1.12233	0.0100387	0.0513479	-2.56283	1.08e-07	1.22e-06
AT1G63220	NA	NA	-0.0153624	0.824128	0.956279	0.42756	0.019654	0.0418142	-0.63092	0.00134015	0.0103066	-0.25303	0.0156427	0.0500377
AT1G63550	NA	NA	1.35057	0.197976	0.627334	5.90225	1.19e-19	2.56e-18	-4.21568	0.00719508	0.0395129	-3.41135	0.391417	NA
AT1G63800	UBC5	NA	-0.0754449	0.520602	0.860586	1.98284	8.99e-11	8.04e-10	-0.0616436	0.747716	0.88198	-1.33813	1.65e-16	5.49e-15
AT1G63930	ROH1	NA	0.235404	0.181161	0.606942	2.09925	8.5e-10	6.76e-09	-2.21659	1.68e-06	3.19e-05	0.307221	0.321659	0.504306
AT1G64200	VHA-E3	NA	-0.276721	0.00183938	0.0429943	-0.378481	0.0146903	0.0323621	-0.775388	5.08e-06	8.48e-05	-0.576888	1.09e-08	1.42e-07
AT1G64405	NA	NA	-0.213591	0.424988	0.810307	3.7886	2.78e-33	1.5e-31	-1.93943	0.0066238	0.0369706	0.819352	0.0391447	0.104874
AT1G64430	NA	NA	0.0638375	0.614715	0.895018	0.896734	5.4e-06	2.51e-05	-0.0174606	0.925084	0.967292	-0.804769	0.000111116	0.000693309
AT1G64480	CBL8	calcineurin B-like protein 8, member of plant-specific family of calcium sensor proteins containing 3 EF-hand motifs	-0.687702	0.193246	0.6205	7.06642	9.86e-60	1.98e-57	-0.469358	0.00349158	0.0224261	-0.29134	0.308568	0.490713
AT1G64530	NLP6	NA	-0.137515	0.0747223	0.415674	1.16082	7.37e-13	8.35e-12	-0.46201	0.000596221	0.00530536	-0.812336	7.73e-09	1.03e-07
AT1G64590	NA	NA	-0.707478	2.65e-06	0.000234987	-0.792385	0.00670436	0.016216	0.328951	0.281506	0.524919	-0.688935	0.000906137	0.00444332
AT1G65220	NA	NA	0.0273826	0.692054	0.919943	0.806438	5.87e-07	3.19e-06	0.177299	0.0475435	0.162928	-0.293044	0.00819169	0.0295686
AT1G65310	ATXTH17	Encodes a xyloglucan endotransglucosylase/hydrolase with only only the endotransglucosylase (XET; EC 2.4.1.207) activity towards xyloglucan and non-detectable endohydrolytic (XEH; EC 3.2.1.151) activity. Expressed in the mature or basal regions of both the main and lateral roots, but not in the tip of these roots where cell division occurs.	-0.911681	2.75e-08	4.79e-06	-0.534295	0.0675901	0.119995	-4.2642	0.000205917	0.00218301	-2.24769	2.49e-05	0.000179578
AT1G65470	FAS1	Chromatin Assembly Factor-1 (CAF-1) p150 subunit. Mutants have reduced heterochromatin content. In Arabidopsis, the three CAF-1 subunits are encoded by FAS1, FAS2 and, most likely, MSI1, respectively. Mutations in FAS1 or FAS2 lead to increased frequency of homologous recombination and T-DNA integration in Arabidopsis.	-0.285471	0.0120939	0.15139	0.489518	0.0011973	0.00349861	-0.351959	0.101011	0.275709	-0.50047	0.000143809	0.00086694
AT1G65590	ATHEX1	Encodes a protein with beta-hexosaminidase activity. Located on the plasma membrane.	-0.39583	1.88e-05	0.00121494	0.358349	0.0241637	0.0499344	-0.625463	0.00397198	0.0248739	-0.871668	3.15e-17	1.12e-15
AT1G65840	ATPAO4	encodes a peroxisomal polyamine oxidase, involved in the back-conversion polyamine degradation pathway. Among the five polyamine oxidases in the Arabidopsis genome, PAO4 is the major isoform in root peroxisomes.	-0.0234361	0.839452	0.962172	2.24149	6.49e-11	5.9e-10	-1.34669	6.68e-23	1.11e-20	-0.138417	0.215753	0.381753
AT1G66800	NA	similar to Eucalyptus gunnii alcohol dehydrogenase of unknown physiological function (GI:1143445), apple tree, PIR:T16995; NOT a cinnamyl-alcohol dehydrogenase	-0.719005	1.91e-06	0.00018071	-1.62435	9.57e-10	7.56e-09	-0.57387	0.0100831	0.0515144	-1.92944	1.13e-13	2.81e-12
AT1G67110	CYP735A2	member of CYP709A	-0.8133	1.84e-07	2.42e-05	0.124653	0.892343	0.924478	0.418833	0.276682	0.520081	-1.7864	0.001166	0.0055408
AT1G67481	NA	NA	NA	NA	NA	5.32245	0.0209366	0.0441649	-0.23353	0.771076	0.894146	-2.99724	0.000332977	0.00182569
AT1G67570	NA	NA	-0.382519	0.0369712	0.287046	1.34758	0.000253589	0.00086306	-0.527338	0.00216411	0.0151119	0.65534	8.18e-05	0.00052649
AT1G68670	NA	NA	-0.32774	0.00251981	0.0530389	2.35772	9.04e-47	1e-44	0.384654	0.0825221	0.24004	-0.438533	0.000124677	0.00076664
AT1G69200	FLN2	Encodes a fructokinase-like protein (AT3G54090/FLN1, AT1G69200/FLN2), a member of the pfkB-carbohydrate kinase family. FLN1 and FLN2 are potential plastidial thioredoxin z (TRX z) targets.	-0.27719	0.150908	0.566395	0.729697	0.00141332	0.0040581	-0.0683924	0.77656	0.897033	-0.693219	0.00982136	0.0343488
AT1G69340	NA	NA	0.0118276	0.891551	0.976574	0.586963	3.35e-08	2.16e-07	-0.309692	0.00354567	0.0226996	-0.0057935	0.954269	0.977809
AT1G69810	ATWRKY36	member of WRKY Transcription Factor; Group II-b	0.0366662	0.660437	0.910813	0.872079	0.000490595	0.00156625	-1.0859	1.41e-14	9.65e-13	-0.207419	0.0330976	0.0916961
AT1G69890	NA	NA	-0.29854	0.0223344	0.217603	1.28606	0.00325837	0.00854853	0.414918	0.269948	0.513514	-1.14854	3.19e-05	0.000224935
AT1G70330	ENT1	encodes an adenosine transporter that catalyze a proton-dependent adenosine transport.	-0.0850406	0.268898	0.697834	0.526444	0.00100317	0.0029833	-0.505176	0.00388425	0.0244773	-0.694538	4.5e-09	6.23e-08
AT1G70370	PG2	NA	-0.324992	0.0013633	0.0347239	-0.606745	0.00109466	0.00322657	0.173808	0.281571	0.524954	-0.261322	0.0119311	0.0401832
AT1G70530	CRK3	Encodes a cysteine-rich receptor-like protein kinase.	-0.324975	0.000425688	0.0147097	-0.00312174	0.984245	0.990344	0.409787	0.0163794	0.0740883	-0.384456	0.000734806	0.00370073
AT1G70670	AtCLO4	NA	0.162371	0.14925	0.563903	1.71341	3.92e-24	1.2e-22	0.60511	1.78e-05	0.00026017	-0.699784	5.23e-07	5.21e-06
AT1G70850	MLP34	NA	-0.296948	0.00153765	0.0375501	-2.19452	6.34e-13	7.25e-12	-0.43289	0.0163692	0.0740742	-2.01672	3.9e-17	1.38e-15
AT1G70860	NA	NA	-1.34251	3.02e-18	5.21e-15	-2.4268	1.49e-10	1.29e-09	-1.52323	0.0025414	0.0173066	-1.6608	1.6e-08	2.02e-07
AT1G70880	NA	NA	-0.614167	9.87e-05	0.00481607	-1.69501	0.00112463	0.00330705	-0.642827	0.0772049	0.228865	-1.87548	3.93e-16	1.26e-14
AT1G71695	NA	NA	0.0984732	0.536433	0.866124	1.28057	1.82e-07	1.07e-06	-0.252584	0.392523	0.636667	-1.21485	5.01e-18	1.9e-16
AT1G72140	NA	NA	-0.477334	0.00212176	0.0475059	-0.0700012	0.818599	0.869153	-0.874947	0.00304002	0.0199731	-1.27845	2.31e-07	2.46e-06
AT1G72300	PSY1R	Encodes a leucine-rich repeat receptor kinase (LRR-RK) involved in the perception of PSY1. PSY1 is an 18-aa tyrosine-sulfated glycopeptide encoded by AT5G58650 that promotes cellular proliferation and expansion.	-0.00925044	0.92676	0.983763	1.39576	1.5e-17	2.71e-16	-1.1444	2.28e-07	5.28e-06	-0.369372	0.0198239	0.0608607
AT1G72430	SAUR78	NA	-0.0820468	0.457392	0.827754	2.14544	8.46e-17	1.42e-15	-1.43893	6.23e-09	1.96e-07	-1.06819	5.63e-12	1.15e-10
AT1G73020	NA	NA	0.089974	0.544386	0.870016	0.49493	0.00842526	0.0198248	-0.496458	0.00167285	0.0122651	-0.658152	0.000136412	0.000828711
AT1G73270	scpl6	NA	0.293255	0.0763737	0.419787	0.571753	0.0181908	0.0390371	-0.81173	0.000513208	0.0046837	-0.319376	0.239425	0.411053
AT1G73280	scpl3	NA	0.0342362	0.77277	0.942097	0.446884	0.00455332	0.0115128	-0.583191	0.00356653	0.0228129	-2.25986	6.23e-26	4.38e-24
AT1G73330	ATDR4	encodes a plant-specific protease inhibitor-like protein whose transcript level in root disappears in response to progressive drought stress. The decrease in transcript level is independent from abscisic acid level.	-0.699229	0.00124611	0.0324977	-0.344016	0.265527	0.367154	-0.612091	0.12394	0.315712	-2.16915	5.13e-11	9.32e-10
AT1G73450	NA	NA	0.053221	0.655932	0.909802	0.876319	1.32e-10	1.16e-09	-0.392424	0.00736633	0.0403004	-0.173489	0.259457	0.435226
AT1G73690	AT;CDKD;1	cyclin dependent kinase activator CDKD;1. Nuclear localization. Involved in cell cycle regulation and cell differentiation.	0.18463	0.404212	0.797828	1.44258	9.2e-07	4.84e-06	-0.703236	0.00178485	0.0129424	-0.53061	0.0176032	0.0552834
AT1G74020	SS2	Encodes AtSS-2 strictosidine synthase.	-0.11394	0.139747	0.548251	1.7488	5.46e-14	6.99e-13	-0.482944	0.00274858	0.0183999	0.447928	0.000162339	0.000966829
AT1G74055	NA	NA	NA	NA	NA	0.979071	1.71e-05	7.28e-05	0.212966	0.378889	0.62376	-1.2897	1.97e-06	1.76e-05
AT1G74090	ATSOT18	encodes a desulfoglucosinolate sulfotransferase, involved in the final step of glucosinolate core structure biosynthesis. Has a broad-substrate specificity with preference with methionine-derived desulfoglucosinolates.	-0.220665	0.0664604	0.393072	0.893061	2.77e-05	0.000113386	-0.206826	0.630254	0.815979	-1.26939	1.39e-05	0.000106379
AT1G74100	ATSOT16	encodes a desulfoglucosinolate sulfotransferase, involved in the final step of glucosinolate core structure biosynthesis. Has a broad-substrate specificity with different desulfoglucosinolates, the best substrate is indole-3-methyl-dsGS, followed by benzyl-dsGS. Expression was induced by wounding, jasmonate and ethylene stimulates.	-0.310377	0.000293669	0.0110904	-0.695439	0.00820916	0.0193899	-1.29185	0.000120984	0.00139665	1.17069	2.67e-20	1.19e-18
AT1G74770	NA	NA	0.268585	0.00415382	0.0761461	0.842404	0.00208261	0.00574411	-0.309302	0.0608534	0.194517	-1.68017	4.91e-09	6.76e-08
AT1G74940	NA	NA	-0.279167	0.0830143	0.436852	2.93605	2.51e-50	3.37e-48	-1.79963	8.29e-07	1.67e-05	-1.03614	9.84e-10	1.5e-08
AT1G75500	UMAMIT5	An Arabidopsis thaliana homolog of Medicago truncatula NODULIN21 (MtN21). The gene encodes a plant-specific, predicted integral membrane protein and is a member of the Plant-Drug/Metabolite Exporter (P-DME) family (Transporter Classification number: TC 2.A.7.3).	-0.279371	0.000518357	0.0169513	-1.67036	6.23e-28	2.46e-26	-0.450315	0.000147008	0.00163952	-1.78656	1e-34	1.14e-32
AT1G76220	NA	NA	0.157905	0.686734	0.918802	2.59859	4.21e-09	3.08e-08	-3.06299	7.08e-05	0.000875775	-2.15873	4.23e-05	0.000289029
AT1G76780	NA	NA	0.134478	0.564662	0.876218	1.17304	0.0209484	0.0441815	-0.118845	0.705825	0.857756	-0.843474	0.000419881	0.00224247
AT1G76790	IGMT5	NA	-0.448476	0.000273394	0.0105234	-1.39169	2e-05	8.4e-05	-0.906513	0.00205726	0.0145626	0.168231	0.166822	0.316369
AT1G76890	AT-GT2	encodes a plant trihelix DNA-binding protein	-0.0352276	0.692475	0.920149	0.995842	0.00407468	0.0104422	-0.780913	0.00376133	0.0238203	-0.995757	9.12e-09	1.2e-07
AT1G76990	ACR3	NA	-0.176749	0.053784	0.349663	0.720269	0.00362382	0.00939794	-0.409529	3.3e-05	0.000449662	-0.689722	2.7e-17	9.63e-16
AT1G77080	AGL27	MADS domain protein - flowering regulator that is closely related to FLC. Deletion of this locus in Nd ecotype is correlated with earlier flowering in short days suggesting function as a negative regulator of flowering.	-0.0596489	0.663683	0.912373	0.703017	0.000133955	0.000482231	-0.106891	0.467212	0.700186	-0.377999	0.00823117	0.029668
AT1G77250	NA	NA	-0.0136233	0.918569	0.981803	1.16825	6.18e-17	1.05e-15	0.687512	1.33e-05	0.000201422	-0.454624	0.0114134	0.0387042
AT1G77690	LAX3	Encodes an auxin influx carrier LAX3 (Like Aux1) that promotes lateral root emergence. Auxin-induced expression of LAX3 in turn induces a selection of cell-wall-remodelling enzymes, which are likely to promote cell separation in advance of developing lateral root primordia.	-0.26018	0.00144359	0.0361474	-2.50635	3.29e-32	1.67e-30	-0.994216	4.13e-16	3.4e-14	-0.831059	4.05e-10	6.52e-09
AT1G77840	NA	NA	0.177224	0.0592268	0.369086	0.87963	7.97e-06	3.6e-05	-0.531662	0.000477395	0.0044089	0.0124403	0.885626	0.941378
AT1G78000	SEL1	Encodes a sulfate transporter that can restore sulfate uptake capacity of a yeast mutant lacking sulfate transporter genes.	-0.805612	9.06e-06	0.000680481	-1.64921	7.95e-05	0.000299629	-1.5943	0.00493654	0.0295879	2.52607	3.17e-19	1.33e-17
AT1G78120	TPR12	NA	-0.745421	2.48e-08	4.42e-06	-0.8223	1.92e-05	8.09e-05	-0.353955	0.363856	0.609647	-1.34101	1.17e-14	3.25e-13
AT1G78320	ATGSTU23	Encodes glutathione transferase belonging to the tau class of GSTs. Naming convention according to Wagner et al. (2002).	-0.736073	0.0004832	0.0160538	-1.61211	1.85e-08	1.24e-07	-0.110845	0.776203	0.8968	-0.932098	0.0021882	0.00960018
AT1G78600	BBX22	NA	-0.0813471	0.317599	0.740446	0.766605	0.00390554	0.0100387	0.405322	0.0277258	0.110006	-0.427231	0.00270901	0.0115205
AT1G78915	NA	NA	0.212305	0.481752	0.841108	1.10629	8.2e-05	0.0003078	-0.303147	0.36269	0.608461	-1.46461	5.77e-07	5.69e-06
AT1G79250	AGC1.7	NA	0.341076	0.467083	0.833944	2.44059	5.15e-15	7.22e-14	-3.60104	0.000145785	0.00163091	0.993587	0.0653822	0.156152
AT1G79310	AtMC7	NA	-0.203279	0.264839	0.693911	0.714922	0.00612268	0.0149506	-1.28397	0.00581856	0.0334758	-0.846229	0.000627619	0.00321278
AT1G79320	AtMC6	NA	-1.20182	1.29e-07	1.79e-05	0.929313	0.000285667	0.000962111	-1.05897	0.0079407	0.0427211	0.441595	0.0402063	0.107055
AT1G79380	RGLG4	NA	-0.29737	0.00019145	0.00803508	-0.605097	0.00048525	0.00155052	-0.0367154	0.777535	0.897455	-0.481324	2.17e-05	0.000158643
AT1G79590	ATSYP52	Encodes one of 24 Arabidopsis syntaxins. Its mRNA has been shown to be expressed.	0.0406003	0.610672	0.893766	1.23952	3.09e-15	4.45e-14	0.0879689	0.51964	0.742335	-0.652893	1.45e-10	2.5e-09
AT1G79860	ATROPGEF12	Encodes a member of KPP-like gene family, homolog of KPP (kinase partner protein) gene in tomato. Also a member of the RopGEF (guanine nucleotide exchange factor) family, containing the novel PRONE domain (plant-specific Rop nucleotide exchanger), which is exclusively active towards members of the Rop subfamily. Coexpression of AtPRK2a with AtRopGEF12 resulted in isotropic pollen tube growth Grow…	0.152746	0.649946	0.907966	0.671081	0.0121853	0.0274094	-1.99173	0.008937	0.0468841	1.44467	0.000111746	0.000696216
AT1G80100	AHP6	AHP6 lacks the conserved histidine residue (Asn83 in AHP6b), which is required for phosphotransfer, present in the other AHPs. AHP6 does not appear to have phosphotransfer activity. Acts as an inhibitor of cytokinin signaling by interacting with the phosphorelay machinery. Expressed in developing protoxylem and associated pericycle cell files. Negative regulator of cytokinin signaling. Expression…	0.35687	0.303342	0.728778	0.656663	0.0139533	0.0309218	-0.0797887	0.856255	0.936973	-2.76959	0.000405305	0.00217448
AT1G80240	DGR1	NA	-0.294552	0.000251934	0.00991147	0.258553	0.242681	0.34136	-1.2294	5.68e-06	9.38e-05	0.694656	0.000359682	0.00195689
AT1G80670	RAE1	This gene is predicted to encode a protein with a DWD motif. It can bind to DDB1a in Y2H assays, and may be involved in the formation of a CUL4-based E3 ubiquitin ligase	-0.0520992	0.578428	0.88187	1.05293	1.14e-26	4.17e-25	-0.0900574	0.480978	0.711178	-0.357876	0.00867879	0.0310335
AT2G01530	MLP329	NA	-0.444057	0.00015248	0.00678405	-0.882954	0.00132333	0.00382036	-0.393527	0.027013	0.107888	-1.03981	1.37e-11	2.68e-10
AT2G01650	PUX2	encodes a peripheral membrane protein that contains UBX domain and interacts with AtCDC48 in vitro and co-fractionates with membrane-associated but not soluble AtCDC48 in vivo.	-0.0583022	0.530536	0.864522	1.3911	1.24e-18	2.44e-17	-0.208781	0.177426	0.39862	-0.286479	0.0106826	0.0367287
AT2G01818	NA	NA	-0.083203	0.536434	0.866124	1.40745	0.0148808	0.0327366	-0.192691	0.441269	0.67862	-1.29392	2.33e-11	4.45e-10
AT2G01880	ATPAP7	NA	-0.475307	7.41e-06	0.000572669	3.84059	3.44e-62	7.54e-60	-0.444257	0.00296752	0.0196235	-0.819029	2.04e-06	1.82e-05
AT2G01930	ATBPC1	BASIC PENTACYSTEINE1 (BPC1) is a regulator of the homeotic Arabidopsis thaliana gene SEEDSTICK (STK), which controls ovule identity. BPC1 induces conformational changes by cooperative binding to purine-rich elements present in the STK regulatory sequence. STK is upregulated in bpc1 mutant.	0.0934392	0.402782	0.797229	1.73784	1.66e-21	4.11e-20	0.0407052	0.729382	0.87148	-0.599506	3.84e-05	0.000264864
AT2G01950	BRL2	Encodes a leucine rich repeat receptor kinase and associated with provascular/procambial cells. Similar to BRI, brassinosteroid receptor protein.	-0.24493	0.000971117	0.0268455	-0.372013	0.0114369	0.0259248	-0.530486	0.00374714	0.0237651	-1.4898	4.52e-33	4.77e-31
AT2G02000	GAD3	NA	1.2004	0.00107322	0.0290106	1.97532	2.58e-05	0.000106179	-0.157997	0.66362	0.834932	-1.0609	0.00411853	0.0165365
AT2G02680	NA	NA	-0.152138	0.315763	0.739325	1.37492	9.75e-12	9.78e-11	-2.53207	2.99e-20	4.13e-18	-0.0806194	0.715271	0.834129
AT2G02800	APK2B	Encodes protein kinase APK2b.	-0.0517389	0.41868	0.806754	0.323305	0.00825756	0.0194897	0.219096	0.0501151	0.169363	-1.03022	2.27e-16	7.41e-15
AT2G02960	NA	NA	0.00960327	0.910822	0.979865	2.11739	8.73e-19	1.75e-17	0.442717	0.10596	0.284534	-0.506049	0.00292261	0.0123226
AT2G03410	NA	NA	NA	NA	NA	5.22177	1.82e-27	7.03e-26	-1.94447	0.00409456	0.0255284	-1.00281	0.15573	0.300591
AT2G03480	QUL2	Encodes QUASIMODO2 LIKE2 (QUL2), a paralog of QUASIMODO2 (QUA2). AT1G78240 (QUA2), AT1G13860 (QUL1) and AT2G03480 (QUL2) form a clade with a possible role in plant vasculature development.	0.283239	0.0378838	0.290798	0.614372	0.00669066	0.0161939	-0.620394	0.000324716	0.00318175	0.00691461	0.961561	0.9818
AT2G03720	MRH6	Involved in root hair development	-0.553273	0.000809164	0.023662	-2.3494	1.63e-16	2.66e-15	-2.15124	0.000539732	0.00485848	-0.233499	0.625727	0.770725
AT2G04430	atnudt5	NA	0.22034	0.129362	0.531732	0.608249	0.0013206	0.00381458	-0.561511	0.0273091	0.10877	-0.638066	0.00630205	0.0236765
AT2G04500	NA	NA	-0.0763906	0.716847	0.928539	2.12272	1.22e-11	1.21e-10	-3.2303	0.00260039	0.0176253	-2.14832	0.00126216	0.00593787
AT2G04520	NA	NA	-0.0365678	0.624863	0.89936	0.494027	0.00135632	0.00391003	-0.24237	0.00905996	0.0473803	0.150325	0.174267	0.326546
AT2G04630	NRPB6B	One of two highly similar proteins that can serve as a non-catalytic subunit of nuclear DNA-dependent RNA polymerases II and V; homologous to budding yeast RPB6 and the E. coli RNA polymerase omega subunit. Probably redundant with At5g51940.	-0.0999884	0.31866	0.741543	0.298795	0.0103924	0.0238229	-0.177069	0.117501	0.304384	-0.315938	0.00117031	0.00555751
AT2G04865	NA	NA	-0.0304088	0.718351	0.929139	1.49095	3.77e-15	5.37e-14	0.251688	0.0989093	0.271828	-0.369326	0.0080231	0.0290315
AT2G05160	NA	NA	-0.229013	0.15885	0.576774	1.47112	0.000824242	0.0025057	0.450879	0.264976	0.508513	-0.802144	2.29e-05	0.000166393
AT2G05330	NA	NA	-0.413235	0.180358	0.605638	1.45871	0.013333	0.0296827	0.399354	0.595726	0.793845	-4.25343	6.45e-05	0.000423236
AT2G06025	NA	NA	0.0461274	0.629875	0.901512	0.679485	0.00221957	0.00607904	0.290779	0.145337	0.350863	-0.365768	0.0111031	0.0378517
AT2G07180	NA	NA	0.0241201	0.84494	0.963909	2.44094	4.94e-28	1.98e-26	0.162364	0.272182	0.515729	-0.735267	8.41e-06	6.69e-05
AT2G13360	AGT	Encodes a peroxisomal photorespiratory enzyme that catalyzes transamination reactions with multiple substrates. It is involved in photorespiration.	0.814466	0.00637283	0.101259	1.94226	3.26e-06	1.58e-05	0.676065	0.367974	0.613329	-1.12077	0.0121274	0.0407281
AT2G14050	MCM9	NA	-0.0638691	0.710563	0.926155	1.71933	3.18e-15	4.56e-14	-0.350163	0.400555	0.644017	-1.22574	0.00109013	0.00522002
AT2G14750	AKN1	Encodes adenosine-5'-phosphosulfate kinase. Provides activated sulfate for sulfation of secondary metabolites, including the glucosinolates. Essential for pollen viability.	-0.536539	6.32e-07	7.16e-05	1.67379	1.11e-21	2.8e-20	-1.12319	0.000262722	0.00267191	0.311226	0.0256864	0.075087
AT2G15620	ATHNIR	Involved in the second step of nitrate assimilation. Its expression is induced by nitrate.	-0.171048	0.0444511	0.316377	0.624606	0.0176518	0.0380351	-1.10171	0.00323313	0.02104	2.02076	7.6e-17	2.61e-15
AT2G16500	ADC1	encodes a arginine decarboxylase (ADC), a rate-limiting enzyme that catalyzes the first step of polyamine (PA) biosynthesis via ADC pathway in Arabidopsis thaliana. Arabidopsis genome has two ADC paralogs, ADC1 and ADC2. Double mutant analysis showed that ADC genes are essential for the production of PA, and are required for normal seed development. Promoter region of ADC1 contains 742-bp AT-rich…	-0.208527	0.0315944	0.26311	2.57925	3.24e-27	1.24e-25	-0.474475	6.59e-07	1.36e-05	0.0376332	0.777666	0.875783
AT2G16750	NA	NA	0.0664795	0.52683	0.863528	0.928292	1.21e-06	6.23e-06	-0.444895	0.112358	0.295959	-0.551576	0.00340774	0.0140808
AT2G17440	PIRL5	Encodes PIRL5, a member of the Plant Intracellular Ras-group-related LRRs (Leucine rich repeat proteins). PIRLs are a distinct, plant-specific class of intracellular LRRs that likely mediate protein interactions, possibly in the context of signal transduction.	-0.0575722	0.517575	0.858402	1.40738	0.000113245	0.000413478	1.02117	1.25e-05	0.00019074	-0.432854	0.00900831	0.031977
AT2G17530	NA	NA	0.0435039	0.712322	0.926796	0.719996	2.79e-11	2.67e-10	-0.371129	0.00102107	0.00829627	-0.0661574	0.51816	0.685407
AT2G17790	VPS35A	Encodes a protein with similarity to yeast VPS35 which encodes a component of the retromer involved in retrograde endosomal transport. Mutants partially suppress the loss of VTI11 function in Arabidopsis and restores gravitropism in the double mutant.	-0.0587061	0.42672	0.811445	0.524269	5.64e-05	0.000218251	-0.261266	0.00170336	0.0124486	0.0245602	0.790344	0.88286
AT2G17800	ARAC1	A member of ROP GTPase family. Rac-like GTP-binding protein ARAC1/ATGP2. Encodes a geranylgeranylated GTP binding protein. Involved in the auxin-activated 26S proteasome-dependent Aux/IAA proteolysis pathway.	-0.0874427	0.348552	0.762691	0.8715	0.00271774	0.00728954	-0.393792	0.00583842	0.0335659	-0.0780003	0.533982	0.698796
AT2G17820	AHK1	Encodes a member of the histidine kinase family.	-0.282445	0.00107293	0.0290106	-1.56126	8.93e-09	6.25e-08	0.0647591	0.806182	0.911802	-1.35304	2.19e-06	1.94e-05
AT2G18060	ANAC037	Encodes a NAC-domain transcription factor. Expressed in the vascular tissue.	-0.0734393	0.884968	0.974961	1.35702	0.00566483	0.013964	-0.947724	0.00902421	0.0472389	0.077075	0.865816	0.930687
AT2G18730	ATDGK3	NA	-0.0114773	0.885294	0.974961	1.46046	1.52e-24	4.8e-23	-0.661266	0.0002758	0.00278533	-0.178194	0.163771	0.311838
AT2G18800	ATXTH21	NA	0.518221	3.7e-05	0.00220097	1.9049	1e-11	1.01e-10	-1.6841	2.45e-08	6.8e-07	-1.47761	5.86e-32	5.87e-30
AT2G18970	NA	NA	-0.727995	0.75618	NA	3.55559	0.00166615	0.00470776	-1.97613	0.0019492	0.0139065	-1.07736	0.136762	0.273292
AT2G19050	NA	NA	-0.383827	0.203688	0.63425	4.14834	2.38e-56	4.36e-54	-1.52557	5.99e-08	1.56e-06	-2.87066	2.18e-14	5.87e-13
AT2G19060	NA	NA	-0.29224	0.0596077	0.370044	4.02263	3.34e-60	6.77e-58	-1.25469	1.7e-12	9.21e-11	-1.3843	3.8e-17	1.34e-15
AT2G19130	NA	NA	-0.207639	0.0363915	0.285204	3.09798	4.09e-37	2.79e-35	-1.12264	2.09e-06	3.86e-05	0.483502	0.0257821	0.0752941
AT2G19160	NA	NA	-0.0652532	0.473665	0.837583	0.577276	0.000401849	0.00130838	-0.522256	1.43e-07	3.42e-06	-0.128263	0.266943	0.443713
AT2G19190	FRK1	Receptor-like protein kinase. Involved in early defense signaling.	0.121275	0.895018	0.97725	1.62666	0.000165406	0.000584422	-1.45809	0.00626387	0.0353618	1.23436	0.0197203	0.0606039
AT2G19410	NA	NA	-1.71646	2.39e-08	4.3e-06	-1.5973	0.000389515	0.00127175	-0.444608	0.279173	0.522363	-0.943069	0.00129936	0.00608855
AT2G19760	PFN1	first member of the Arabidopsis profilin multigene family, expressed in all organs of Arabidopsis. Binds poly-L-proline. The first intron of PRF1 enhances gene expression in vegetative tissues.	-0.217061	0.00252794	0.0531559	0.687561	3.06e-07	1.73e-06	-0.582219	0.00697208	0.0384536	-0.261031	0.0580337	0.142188
AT2G19880	NA	NA	-0.0789332	0.363267	0.771683	0.461019	0.0174336	0.0376365	-0.73067	2.41e-05	0.000337787	0.151113	0.109315	0.230889
AT2G20030	NA	NA	0.0801629	0.686147	0.918802	3.66208	2.64e-66	7.01e-64	-1.00772	0.00187123	0.0134743	-0.411216	0.125619	0.256364
AT2G20080	TIE2	NA	0.0364579	0.75583	0.937218	0.961892	0.000657873	0.00203989	-0.610061	0.0154636	0.0710732	-1.17155	2.57e-05	0.000184699
AT2G20100	NA	NA	0.0573437	0.761652	0.939457	1.59836	3.87e-14	5.02e-13	-0.558212	0.00530919	0.0313027	-0.671338	0.0439061	0.114774
AT2G20230	NA	NA	-0.115412	0.119518	0.516029	1.52745	7.8e-07	4.14e-06	-0.159638	0.502923	0.729804	-0.832892	2.88e-11	5.45e-10
AT2G20440	NA	NA	-0.200125	0.214778	0.64611	1.49106	2.18e-15	3.19e-14	-0.749091	2.71e-06	4.83e-05	-0.518255	0.000607268	0.0031252
AT2G20610	ALF1	Confers auxin overproduction. Mutants have an over-proliferation of lateral roots. Encodes a C-S lyase involved in converting S-alkylthiohydroximate to thiohydroximate in glucosinolate biosynthesis.	-0.397461	0.000113411	0.00541787	0.490053	0.00325614	0.00854369	-1.24134	7.96e-05	0.00096849	0.158108	0.300481	0.482262
AT2G20670	NA	NA	-0.361673	0.0101205	0.135844	2.38145	0.000597091	0.00186987	-0.0691304	0.821788	0.919022	-1.20896	0.00135795	0.0063337
AT2G21045	NA	NA	0.0796083	0.196476	0.625507	1.51714	2.86e-15	4.13e-14	-0.516538	0.000298435	0.00296835	-0.000505111	0.997665	0.999597
AT2G21540	ATSFH3	NA	-0.648929	1.82e-06	0.000174711	5.59492	1.8e-214	4.01e-210	-0.32297	0.441751	0.678874	-1.23257	2.78e-08	3.41e-07
AT2G21880	ATRAB7A	NA	-0.4992	0.0156053	0.176722	0.616627	0.005169	0.0128712	-2.17443	3.4e-09	1.12e-07	-0.918019	0.00073886	0.00371938
AT2G22330	CYP79B3	Encodes a cytochrome P450. Involved in tryptophan metabolism. Converts Trp to indole-3-acetaldoxime (IAOx), a precursor to IAA and indole glucosinolates.	-0.770249	6.72e-24	2.32e-20	-1.01494	0.000300439	0.001007	-1.85959	0.00150654	0.0112941	1.12298	3.5e-08	4.23e-07
AT2G22460	NA	NA	-0.356264	0.656103	0.909802	2.34828	1.53e-08	1.04e-07	-2.57965	2.39e-05	0.000335604	-1.35159	0.0450981	0.117196
AT2G22570	ATNIC1	encodes a nicotinamidase that converts nicotinamide into nicotinic acid. As such the encoded enzyme is involved in the pyridine nucleotide salvage pathway which may be connected to the de novo NAD biosynthesis through the ABA signaling pathway.	0.141591	0.23463	0.664121	0.886443	0.0165966	0.0360325	-0.129832	0.556299	0.768075	-0.501986	0.000135392	0.000823455
AT2G23070	NA	NA	0.0579834	0.381049	0.784345	0.81352	1.17e-20	2.72e-19	-0.0739349	0.569594	0.777547	-0.260647	0.00128918	0.00604484
AT2G23770	LYK4	NA	-0.220918	0.081592	0.432648	3.61871	1.39e-101	1.19e-98	-0.525773	0.00950522	0.049335	-0.609116	0.000356843	0.00194299
AT2G24240	NA	NA	-0.171422	0.394223	0.792536	3.04291	3.09e-26	1.09e-24	0.295423	0.238122	0.477235	-0.716373	0.000427303	0.00228038
AT2G24580	NA	NA	-0.393438	5.61e-06	0.000447641	-1.41962	8.46e-05	0.000316492	-1.67659	6.67e-14	4.19e-12	-0.36289	0.0233865	0.069658
AT2G25260	NA	NA	-0.0612696	0.49999	0.850483	1.78281	3.63e-29	1.55e-27	-0.646991	1.25e-05	0.000190692	-0.161575	0.251037	0.425306
AT2G25410	NA	NA	0.703365	0.286093	0.714388	6.23789	4.75e-15	6.68e-14	-3.07128	1.12e-10	4.61e-09	-0.733739	0.237222	0.408295
AT2G25680	MOT1	Encodes a high-affinity molybdate transporter. Mutant has reduced concentrations of molybdate in roots and shoots, and reduced shoot and root length when growing on Mo-limited medium.	0.681706	0.000134728	0.00615268	2.27141	4.78e-11	4.42e-10	-1.66891	0.00375031	0.0237713	-0.100125	0.898039	0.948984
AT2G25880	AtAUR2	Encodes a member of a family of Ser/Thr kinases whose activities peak during cell division. Transcripts are abundant in tissues rich in dividing cells like roots and flowers but are low or absent in fully expanded leaves and stems. In interphase cells, the protein is predominantly nuclear. During mitosis, the protein associates with plant-specific cytoskeletal structures (preprophase band, phragm…	0.0378669	0.788522	0.946652	0.512609	0.0174424	0.0376518	-0.0664571	0.738051	0.87587	-1.08864	3.7e-05	0.00025653
AT2G25930	ELF3	Encodes a novel nuclear protein that is expressed rhythmically and interacts with phytochrome B to control plant development and flowering through a signal transduction pathway. Required component of the core circadian clock regardless of light conditions.	0.160244	0.0637195	0.38404	0.514407	0.0203013	0.0429996	-0.0796388	0.697235	0.853366	-0.488547	0.000122704	0.000756267
AT2G27660	NA	NA	-0.23486	0.00602628	0.0979426	2.34411	2.14e-32	1.1e-30	-1.85726	4.97e-18	5.16e-16	-0.0963525	0.653162	0.789887
AT2G27930	NA	NA	-0.329	0.0979784	0.469251	3.45432	1.91e-35	1.17e-33	-0.996433	0.000270853	0.00274048	-1.32322	4.67e-05	0.000315324
AT2G28080	NA	NA	-0.413041	2.61e-06	0.000232408	1.76263	6.48e-24	1.96e-22	0.340091	0.0242248	0.0994987	-0.401095	0.00223058	0.00975584
AT2G28440	NA	NA	-0.0462299	0.757657	0.937786	1.75709	8.26e-13	9.3e-12	-1.09254	0.00818095	0.0436995	0.523388	0.0498386	0.126405
AT2G28560	ATRAD51B	Encodes a protein of the RAD51B family involved in double stranded DNA repair. Homozygous mutant plants show increased sensitivity to mitomycin which induces DS breaks.	0.710065	0.144362	0.554819	3.689	1.01e-22	2.76e-21	0.25537	0.62897	0.815383	-1.20253	0.00469421	0.0184395
AT2G28960	NA	NA	-0.238308	0.00797143	0.115736	2.00636	2.4e-21	5.85e-20	-1.41367	1.89e-09	6.34e-08	-1.15049	0.000559419	0.00290433
AT2G28970	NA	NA	-0.00748743	0.957572	0.990721	1.09611	2.48e-05	0.000102663	-0.77986	0.000409973	0.00388205	-1.46477	1.72e-07	1.88e-06
AT2G29660	NA	NA	-0.293474	0.00146306	0.0363944	-1.38065	1.24e-05	5.42e-05	-0.591089	0.000205999	0.00218301	-0.432305	0.000374429	0.00202781
AT2G29750	UGT71C1	NA	-0.350175	6.67e-05	0.00345638	1.59165	6.06e-10	4.91e-09	-0.911758	1.11e-06	2.18e-05	-0.61816	0.000163258	0.000971214
AT2G30100	NA	NA	0.253968	0.05057	0.338387	0.532452	0.0225025	0.047028	0.130747	0.574188	0.780802	-0.90025	3.73e-05	0.000258193
AT2G30350	NA	NA	0.329521	0.0802566	0.429298	1.24793	4.18e-11	3.89e-10	0.151592	0.552825	0.766398	-1.05846	0.00538703	0.0207159
AT2G30505	NA	NA	0.222461	0.302717	0.728338	0.919544	0.0090832	0.0211786	0.275977	0.376891	0.621887	-1.14548	0.00071934	0.00363319
AT2G30600	NA	NA	-0.433122	0.000554719	0.01783	1.25891	0.00117455	0.0034389	-0.263485	0.288274	0.533187	-0.822433	0.000284938	0.00158733
AT2G31240	NA	NA	-0.170257	0.0685022	0.399133	0.568786	3.61e-09	2.67e-08	-0.447117	0.00158153	0.0117347	-0.206212	0.169067	0.319735
AT2G31440	NA	NA	-0.0977131	0.353511	0.764975	1.01745	2.51e-05	0.000103635	0.0393354	0.745827	0.881004	-0.314235	0.00915866	0.0324106
AT2G31800	NA	NA	-0.0178489	0.851533	0.965908	2.10437	2.79e-15	4.05e-14	0.209467	0.14048	0.342875	-0.725119	6.44e-12	1.31e-10
AT2G32390	ATGLR3.5	Encodes a ionotropic glutamate receptor ortholog, a member of a putative ligand-gated ion channel subunit family	0.0616881	0.656909	0.909889	1.96922	2.06e-37	1.44e-35	-0.589933	3.53e-05	0.000475471	-0.484295	0.000678741	0.00344701
AT2G32590	EMB2795	NA	0.126556	0.337922	0.756276	1.04438	2.29e-07	1.32e-06	0.219927	0.182951	0.405861	-0.622765	0.000333464	0.00182741
AT2G33480	ANAC041	NA	-0.174185	0.199912	0.629492	2.39287	8.42e-18	1.55e-16	-1.18966	1.01e-05	0.000156875	-0.35628	0.148919	0.290682
AT2G33540	ATCPL3	NA	0.0120079	0.911196	0.979865	0.843044	6.31e-09	4.49e-08	-0.513167	0.000159181	0.00175366	-0.167326	0.254554	0.429174
AT2G33750	ATPUP2	Member of a family of proteins related to PUP1, a purine transporter. May be involved in the transport of purine and purine derivatives such as cytokinins, across the plasma membrane.	-0.584996	0.657149	0.909889	3.71375	0.0211428	0.0445327	-0.73757	0.596505	0.794278	-4.02007	0.0016681	0.00758348
AT2G34490	CYP710A2	Encodes a protein with C22-sterol desaturase activity. The enzyme was shown to catalyze the conversion of both 24-<i>epi</i>-campesterol and &beta;-sitosterol to brassicasterol and stigmasterol, respectively, in the presence of NADPH.	-0.703382	0.00142406	0.0357879	-2.62073	8.91e-05	0.000331627	-1.54435	0.000336038	0.00327924	-1.89341	0.000128638	0.000786894
AT2G34500	CYP710A1	Encodes a protein with C22-sterol desaturase activity. The enzyme was shown to catalyze in the presence of NADPH the conversion of &beta;-sitosterol to stigmasterol, but not that of 24-<i>epi</i>-campesterol to brassicasterol (unlike CYP710A2).	-0.753339	1.74e-16	2.26e-13	0.379381	0.194231	0.286444	0.487887	0.0225	0.0940336	-0.619558	0.00813519	0.029392
AT2G34640	HMR	Present in transcriptionally active plastid chromosomes. Involved in plastid gene expression.	-0.34254	0.00167065	0.0400434	-0.123039	0.748002	0.816774	-0.31853	0.0787382	0.232308	-0.464115	0.0115649	0.0391304
AT2G35000	ATL9	E3 ligase-like protein induced by chitin oligomers.	-0.412777	0.000570574	0.0181947	-1.65889	7.21e-19	1.46e-17	-0.738794	5.59e-05	0.000711408	-0.210877	0.345612	0.529514
AT2G35270	AHL21	Direct target of AGAMOUS. Regulates patterning and differentiation of reproductive organs.	-0.545642	3.08e-06	0.000267066	0.447637	0.216367	0.311915	-0.679148	0.00460962	0.0280047	-0.696759	0.00115612	0.00550062
AT2G35340	MEE29	NA	-0.0434718	0.84648	0.96414	2.80139	4.91e-50	6.49e-48	0.124555	0.610089	0.80387	-1.02828	0.00597022	0.0226741
AT2G35380	NA	NA	-0.172739	0.0743905	0.414624	2.41475	2.44e-29	1.05e-27	-1.16022	0.000347787	0.00337719	1.4819	3.8e-25	2.48e-23
AT2G35650	ATCSLA07	a member of Glycosyltransferase- Family 2 and encodes a beta-mannan synthase based on in vitro enzyme assays from heterologously expressed protein. Mutants exhibit defects in pollen tube growth and embryo development. The defective embryonic development was associated with reduced proliferation and failed cellularization of the endosperm.	0.15033	0.188258	0.61507	0.495272	6.06e-05	0.000232983	0.276466	0.160067	0.373461	-0.588508	3.95e-05	0.000271868
AT2G36010	ATE2FA	Member of the E2F transcription factors, (cell cycle genes), key components of the cyclin D/retinoblastoma/E2F pathway.	-0.0986904	0.464043	0.832236	0.506414	0.0030959	0.00817126	0.14201	0.500296	0.727694	-0.51889	0.00559699	0.0214378
AT2G36200	NA	NA	-0.053968	0.608825	0.892684	0.861692	2.02e-06	1e-05	0.0544332	0.768243	0.892609	-0.462463	0.000164627	0.000977985
AT2G36320	NA	NA	0.0884423	0.620052	0.896967	1.30352	9.99e-05	0.000368224	0.274414	0.188495	0.413349	-0.534009	0.00502087	0.019513
AT2G36570	PXC1	NA	-0.573865	1.55e-05	0.00104105	-0.430546	0.0747266	0.130577	-0.59976	0.00124777	0.00974817	0.0852568	0.800433	0.889146
AT2G37370	NA	NA	0.15681	0.634098	0.903184	1.36015	3.87e-05	0.000154115	-0.49273	0.279868	0.523178	-1.69195	0.00386861	0.0156725
AT2G37460	UMAMIT12	NA	-1.19407	3.16e-07	3.83e-05	-1.34709	0.000138719	0.000498415	-0.591468	0.0573777	0.186193	-0.622688	0.00528077	0.0203701
AT2G38310	PYL4	Encodes a member of the PYR (pyrabactin resistance )/PYL(PYR1-like)/RCAR (regulatory components of ABA receptor) family proteins with 14 members. PYR/PYL/RCAR family proteins function as abscisic acid sensors. Mediate ABA-dependent regulation of protein phosphatase 2Cs ABI1 and ABI2.	-0.374535	6.55e-05	0.00340374	2.28463	3.18e-34	1.8e-32	-2.45237	2.56e-38	1.26e-35	-2.34387	6.78e-49	1.71e-46
AT2G38360	PRA1.B4	NA	-0.18175	0.025173	0.23073	1.00523	0.000303517	0.00101594	-0.423774	0.00581941	0.0334758	0.0965766	0.390584	0.573253
AT2G38580	NA	NA	-0.00280858	0.976015	0.99502	0.489289	0.00390392	0.0100369	-0.269055	0.00325454	0.0211477	0.0747501	0.478717	0.652735
AT2G38800	NA	NA	-0.236073	0.189977	0.617125	1.07049	2.44e-07	1.4e-06	-0.0956234	0.444544	0.680823	-0.566654	6.22e-08	7.23e-07
AT2G38860	DJ-1e	Encodes protease I (pfpI)-like protein YLS5.	-0.143656	0.101237	0.476382	0.651076	0.0143889	0.031786	-1.85719	0.00196407	0.0139958	0.919057	9.75e-09	1.28e-07
AT2G39040	NA	NA	-0.60611	0.000169983	0.00729661	-0.86355	0.0263847	0.0538604	-0.986814	0.0247873	0.101215	-1.39599	1.18e-06	1.1e-05
AT2G39220	PLA	NA	-0.894904	8.86e-05	0.00443648	-0.325776	0.366325	0.474347	0.599579	0.062969	0.199099	-2.65131	8.84e-05	0.000563649
AT2G39435	TRM18	NA	-0.214541	0.212163	0.64237	1.34008	1.67e-09	1.28e-08	-0.934866	7.37e-05	0.000906128	0.160725	0.534937	0.699472
AT2G39570	ACR9	NA	-0.147035	0.225709	0.65725	2.36319	7.47e-09	5.28e-08	-0.0960538	0.748588	0.882322	-1.72845	2.14e-25	1.42e-23
AT2G39890	ATPROT1	Encodes a proline transporter with affinity for gly betaine, proline and GABA. Protein is expressed in the vascular tissue, specifically the phloem.	-0.413375	1.65e-05	0.00109016	1.34048	4.87e-14	6.24e-13	-0.558035	5.32e-05	0.000682802	-0.591563	2.09e-05	0.00015341
AT2G40300	ATFER4	Encodes FERRITIN 4, AtFER4. Ferritins are a class of 24-mer multi-meric proteins found in all kingdoms of life. Function as the main iron store in mammals. Evidence suggests that Arabidopsis ferritins are essential to protect cells against oxidative damage, but they do not constitute the major iron pool. Localize to mitochondria. Knock out mutants are not sensitive to abiotic stress.	0.0592604	0.626839	0.899979	0.70048	0.000240951	0.000825591	0.361732	0.118157	0.305426	-0.653869	0.00686329	0.0254692
AT2G40330	PYL6	Encodes a member of the PYR (pyrabactin resistance )/PYL(PYR1-like)/RCAR (regulatory components of ABA receptor) family proteins with 14 members. PYR/PYL/RCAR family proteins function as abscisic acid sensors. Mediate ABA-dependent regulation of protein phosphatase 2Cs ABI1 and ABI2.	-0.621934	4.1e-05	0.00238635	2.66027	1.24e-29	5.47e-28	-2.34176	1.87e-18	2.09e-16	-5.14992	5.5e-36	6.9e-34
AT2G40480	NA	NA	-0.344756	0.00094311	0.026388	-1.96665	9.42e-10	7.44e-09	0.0499626	0.812244	0.9152	-1.25429	1.51e-12	3.31e-11
AT2G40750	ATWRKY54	member of WRKY Transcription Factor; Group III	-1.3573	5.35e-14	3.7e-11	1.57863	5.99e-08	3.74e-07	-2.59848	1.9e-11	8.86e-10	-2.19364	0.000510742	0.00267717
AT2G40820	NA	NA	0.0916589	0.399644	0.796037	0.411711	1.56e-05	6.69e-05	-0.392365	0.0012691	0.00988275	0.25071	0.0658816	0.157052
AT2G42040	NA	NA	0.129204	0.277911	0.707768	0.755066	0.00675727	0.0163216	-0.637615	8.01e-05	0.000972959	-0.680911	0.00355165	0.0146032
AT2G42060	NA	NA	-0.406245	0.00223008	0.0489732	3.09011	4.38e-12	4.55e-11	-0.926135	6.2e-05	0.000777456	-0.912784	0.000105103	0.000659477
AT2G42280	AKS3	NA	-0.510354	0.000957403	0.0266083	1.7834	5.7e-21	1.35e-19	-0.440872	0.261243	0.504912	-0.821526	0.000110726	0.000691277
AT2G42350	NA	NA	-0.316948	0.00112254	0.0299917	-1.43642	4.68e-11	4.34e-10	-1.0011	7.39e-10	2.65e-08	-0.352205	0.02004	0.0614155
AT2G43140	NA	NA	0.0374485	0.768941	0.941178	1.61219	7.83e-07	4.16e-06	-1.8289	7.83e-13	4.4e-11	-2.96508	4.27e-16	1.37e-14
AT2G43620	NA	NA	1.19972	5.55e-06	0.000444632	1.2012	0.000347708	0.00114955	-1.65028	0.00255493	0.017366	1.55372	0.00258664	0.0110637
AT2G43770	NA	NA	0.0712207	0.493922	0.847512	0.485147	0.000533897	0.00168832	-0.135316	0.3414	0.587325	-0.324208	0.00505529	0.0196145
AT2G43850	NA	NA	0.0585296	0.60214	0.889331	0.843081	0.0007348	0.0022602	-0.0313142	0.835502	0.926329	-0.599356	4.1e-05	0.000281059
AT2G43900	5PTase12	NA	0.103849	0.380509	0.783963	1.41231	3.34e-15	4.79e-14	-0.159628	0.543482	0.760097	-0.983257	8.16e-11	1.45e-09
AT2G43910	ATHOL1	NA	-0.24612	4.13e-05	0.00239872	0.182717	0.413507	0.521829	-0.383154	0.110973	0.293517	-1.25448	1.99e-20	8.96e-19
AT2G44010	NA	NA	-0.426227	0.000435536	0.0148764	-0.0213099	0.926778	0.949586	-0.852527	0.0012195	0.00956515	0.414009	0.0279632	0.0801963
AT2G44230	NA	NA	-0.45133	8.6e-05	0.00431671	0.54321	0.100128	0.1672	-1.39815	1.18e-06	2.31e-05	0.494137	0.0710902	0.166374
AT2G44340	NA	NA	-0.0166817	0.959883	0.9909	2.08122	4.97e-08	3.13e-07	-3.93575	2.03e-15	1.56e-13	1.36496	0.00180138	0.00811292
AT2G44380	NA	NA	-0.506132	1.15e-07	1.64e-05	0.151049	0.681086	0.764156	-1.38785	2.84e-16	2.4e-14	-1.03949	2.2e-08	2.74e-07
AT2G44490	BGLU26	Encodes a glycosyl hydrolase that localizes to peroxisomes and acts as a component of an inducible preinvasion resistance mechanism. Required for mlo resistance.	-0.152248	0.0340572	0.275579	1.2351	1.7e-09	1.3e-08	-0.656311	9.69e-07	1.93e-05	0.312032	0.00173225	0.00783819
AT2G44790	UCC2	Encodes a uclacyanin, a protein precursor that is closely related to precursors of stellacyanins and a blue copper protein from pea pods.	0.145799	0.0215238	0.212098	0.727037	0.00304339	0.00805078	-0.48597	0.00414272	0.0257617	-0.739736	1.41e-07	1.56e-06
AT2G45170	ATATG8E	Involved in autophagy. Under nutrient starvation the protein localizes to autophagosomes.	0.173514	0.0417586	0.304103	2.15151	3.53e-05	0.000141526	0.347516	0.0809865	0.236997	-1.04714	4.34e-15	1.26e-13
AT2G45340	NA	NA	0.173446	0.0812736	0.431747	0.443717	0.00395767	0.010161	0.772736	0.000106848	0.00125009	-0.587605	0.011484	0.0388876
AT2G45380	NA	NA	-0.052697	0.60292	0.889562	0.5405	0.00857277	0.0201167	-0.476395	0.00095791	0.00782443	-0.355661	0.064609	0.154671
AT2G46495	NA	NA	-0.0914352	0.568991	0.878655	1.5591	2.08e-05	8.73e-05	-2.81502	4.29e-10	1.58e-08	-0.408596	0.27786	0.456139
AT2G46740	AtGulLO5	NA	0.188223	0.031328	0.26213	0.722744	3.69e-06	1.77e-05	-0.621261	0.000460036	0.00428321	-1.07397	4.04e-15	1.18e-13
AT2G46860	AtPPa3	Encodes a protein that might have inorganic pyrophosphatase activity.	-0.0411214	0.883331	0.974562	1.28415	7.87e-05	0.000296631	-2.03418	0.00208971	0.0147441	0.703141	0.0463473	0.119607
AT2G46890	NA	NA	-0.314681	0.000671394	0.0205774	-0.454306	0.0534222	0.0981613	-0.422279	0.0741668	0.222788	-1.12763	7.81e-10	1.21e-08
AT2G47440	NA	NA	-0.279213	0.00149444	0.0368421	-0.208959	0.322489	0.428961	-0.827294	2.33e-06	4.23e-05	-0.82781	1.17e-05	9.09e-05
AT2G47550	NA	NA	-0.082157	0.510992	0.856182	0.881347	1.81e-06	9.1e-06	-3.80624	4.48e-09	1.44e-07	-1.53627	0.0242465	0.0716584
AT2G47560	NA	NA	0.0055593	0.973025	0.994316	1.15777	0.00139993	0.00402345	-1.22605	0.0016993	0.0124258	-1.3959	4.07e-06	3.43e-05
AT2G48030	NA	NA	0.00495355	0.958164	0.990721	0.571097	0.0214687	0.0451211	-1.23802	2.98e-10	1.14e-08	-1.30775	3.37e-12	7.1e-11
AT3G01070	AtENODL16	NA	0.277294	0.0752869	0.416823	0.669915	0.0116338	0.0263226	-0.0629263	0.833673	0.925531	-0.952497	0.00106297	0.00510234
AT3G01080	ATWRKY58	member of WRKY Transcription Factor; Group I	-1.07205	0.121752	0.520067	5.75239	1.85e-32	9.59e-31	-2.69254	0.000187937	0.00201821	-0.0139605	0.984259	0.993123
AT3G01120	AtCGS1	encodes a cystathionine gamma-synthase, which performs the first committed step in methionine biosynthesis. A conserved motif of 13 amino acids in the first exon is required for posttranscriptional autoregulation. This enzyme shares the same substrate as threonine synthase (TS) and its absence transcriptionally affects 8 genes in the genome.	-0.250028	0.000239455	0.00952903	0.0508799	0.741702	0.812056	-0.299916	0.0200436	0.0862596	-0.868457	1.42e-19	6.07e-18
AT3G01190	NA	NA	-0.218548	0.000129973	0.00596177	-1.34745	1.71e-18	3.34e-17	-1.0167	0.00400115	0.0250323	-0.786805	2.22e-10	3.72e-09
AT3G01410	NA	NA	-0.0789467	0.588878	0.886217	0.991413	7.02e-07	3.77e-06	-0.323326	0.097733	0.269654	-0.947863	3.82e-07	3.92e-06
AT3G01760	NA	NA	-0.525483	0.124366	0.524083	1.41504	3.6e-05	0.000144345	-2.10423	1.83e-08	5.19e-07	-1.24223	0.000349768	0.00190887
AT3G01850	NA	NA	-0.207169	0.138026	0.546423	0.904543	2.57e-09	1.93e-08	-0.0725844	0.769355	0.893287	-0.851298	7.9e-07	7.6e-06
AT3G02020	AK3	encodes a monofunctional aspartate kinase	-0.510652	0.192405	0.619734	8.14308	2.35e-24	7.34e-23	-0.845391	0.263738	0.507439	-2.52803	0.00414527	0.0166313
AT3G02140	AFP4	Encodes a protein that acts in the nucleus and is an important negative regulator of ABA and salt stress responses, and could play a critical role in controlling root elongation, floral initiation and starch degradation.	-0.105846	0.375325	0.780911	2.00851	9.12e-13	1.02e-11	1.45818	3.73e-11	1.68e-09	-0.931116	6.13e-06	5.04e-05
AT3G02850	SKOR	Encodes SKOR, a member of Shaker family potassium ion (K+) channel. This family includes five groups based on phylogenetic analysis (FEBS Letters (2007) 581: 2357): I (inward rectifying channel): AKT1 (AT2G26650), AKT5 (AT4G32500) and SPIK (also known as AKT6, AT2G25600); II (inward rectifying channel): KAT1 (AT5G46240) and KAT2 (AT4G18290); III (weakly inward rectifying channel): AKT2 (AT4G22200…	0.371068	0.144599	0.554819	2.59157	4.81e-09	3.49e-08	-1.17573	0.00185946	0.0133983	-3.82008	8.74e-09	1.16e-07
AT3G03000	NA	Calmodulin like protein localized in the plant vacuolar compartment with a function of binding and modifying the activity of a tonoplast transporter (AtNHX1) from within the vacuole in a Ca+2- and pH-dependent manner	-0.14167	0.347732	0.762292	0.70954	5.29e-05	0.000205711	-0.0509587	0.774071	0.895743	-0.47505	0.00195457	0.00871216
AT3G04370	PDLP4	Encodes a plasmodesmal protein that may be involved in the intercellular movement of molecules through the plasmodesmata. The protein has two DUF26 domains and a single transmembrane domain.	-0.0812283	0.617121	0.89582	2.18847	2.87e-22	7.61e-21	-1.4148	0.000522457	0.00474033	1.1033	3.64e-08	4.39e-07
AT3G04470	NA	NA	0.0839604	0.225061	0.656857	0.332741	0.00241801	0.00655494	-0.102273	0.452266	0.687058	-0.233044	0.00309489	0.0129563
AT3G04550	NA	NA	-0.530987	0.000222841	0.00900616	0.372115	0.521423	0.625563	-0.760542	0.0066533	0.03709	-0.223564	0.363179	0.546587
AT3G04730	IAA16	early auxin-induced (IAA16)	-0.0383562	0.547395	0.870048	0.680711	1.93e-11	1.87e-10	0.297263	0.00237074	0.0162978	-0.269785	9.43e-05	0.000597322
AT3G04900	NA	NA	NA	NA	NA	3.46666	2.33e-15	3.41e-14	-2.09438	0.198936	0.42579	-5.2557	0.0130232	0.0432121
AT3G05490	RALFL22	Member of a diversely expressed predicted peptide family showing sequence similarity to tobacco Rapid Alkalinization Factor (RALF), and is believed to play an essential role in the physiology of Arabidopsis. Consists of a single exon and is characterized by a conserved C-terminal motif and N-terminal signal peptide.	-0.290876	0.000175827	0.00748546	-0.04218	0.784202	0.844606	-1.27579	6.95e-09	2.16e-07	0.163101	0.226202	0.394742
AT3G05625	NA	NA	0.00350828	0.994771	0.998427	1.39124	0.0179609	0.0386207	-0.813205	0.244764	0.485125	-2.17373	0.0144406	0.0469431
AT3G05800	AIF1	NA	-0.320095	0.0372387	0.287909	2.25363	8.19e-24	2.46e-22	-1.03917	0.00356005	0.0227783	-0.261215	0.287063	0.467303
AT3G07000	NA	NA	-0.427721	0.00711754	0.108987	1.41854	3.68e-08	2.36e-07	-2.09722	4.34e-23	7.36e-21	-1.28668	4.43e-07	4.48e-06
AT3G07470	NA	NA	0.190184	0.0380746	0.291511	0.56554	0.0103972	0.0238316	-1.13079	4.54e-14	2.93e-12	-0.26521	0.0130464	0.0432526
AT3G07720	NA	NA	0.505362	0.0245594	0.228401	1.09243	1.91e-09	1.46e-08	0.157566	0.49772	0.725356	-1.82548	4.68e-09	6.47e-08
AT3G07900	NA	NA	-0.0746534	0.55741	0.873661	0.661938	0.001984	0.0055041	-0.744409	0.00111247	0.00891214	-0.440471	0.0789438	0.180162
AT3G07940	NA	NA	0.0049897	0.958897	0.990721	3.29128	6.76e-190	3.77e-186	-0.345797	0.00960465	0.0496664	-0.04677	0.772054	0.871739
AT3G07970	QRT2	Required for pollen separation during normal development. In qrt mutants, the outer walls of the four meiotic products of the pollen mother cell are fused, and pollen grains are released in tetrads.May be required for cell type-specific pectin degradation.	-0.102434	0.549926	0.870453	2.57216	2.29e-38	1.68e-36	-1.3256	0.000975715	0.00795789	1.49054	1.3e-16	4.35e-15
AT3G08910	NA	NA	-0.126975	0.260217	0.689139	0.464844	0.00282364	0.00754007	-0.486057	0.00317435	0.0207197	-0.146055	0.270511	0.44751
AT3G09240	BSK9	NA	-0.420054	0.00349878	0.0676051	1.53917	1.07e-23	3.13e-22	0.327743	0.330428	0.576945	-0.551576	0.00659249	0.0245934
AT3G09550	NA	NA	-0.44961	0.454556	0.826386	3.90634	5.57e-18	1.04e-16	0.847142	0.166956	0.384237	-1.81115	0.0108658	0.0372162
AT3G09570	NA	NA	-0.0607622	0.423463	0.809589	0.809343	4.46e-09	3.24e-08	-0.351835	0.00362999	0.0231506	0.217947	0.04705	0.12095
AT3G09840	ATCDC48	Encodes a cell division cycle protein, a member of AAA-type ATPases gene family. Expressed throughout the plant in regions of cell division. Within the cell, sub-cellular localization varies depending on the stage of the cell cycle.Mutants in which the expression of CDC48A is altered show defects in cytokinesis, cell expansion and cell differentiation.	-0.0123829	0.843806	0.963814	0.662327	2.39e-12	2.55e-11	-0.0171925	0.889691	0.951134	-0.184656	0.00840241	0.0302031
AT3G09940	ATMDAR3	Encodes a member of the monodehydroascorbate reductase gene family. Critical for a mutualistic symbiosis between the host Arabidopsis and the root colonizing fungus Piriformospora indica.	-0.0276055	0.752518	0.936443	1.23648	2.92e-11	2.78e-10	-1.32722	4.38e-05	0.000572508	-2.3163	1.29e-24	8.08e-23
AT3G09960	NA	NA	-0.354883	0.171097	0.593591	2.39422	1.62e-33	8.92e-32	-1.4601	4.2e-10	1.55e-08	-0.735092	0.0207791	0.0632802
AT3G10600	CAT7	Encodes a member of the cationic amino acid transporter (CAT) subfamily of amino acid polyamine choline transporters.	0.37471	0.428458	0.811771	3.28349	7.31e-12	7.42e-11	-1.57057	0.00194601	0.0138984	-1.39662	0.149609	0.29182
AT3G10660	ATCPK2	predicted to encode calcium-dependent protein kinase and is localized to the ER. Protein is myristoylated in a cell-free extract. Changing the proposed myristoylated site, G residue in the amino terminal, to A prevented the meristoylation . The G to A mutation decreased AtCPK2 membrane association by approximately 50%.	-0.115919	0.353005	0.764904	0.653938	7.17e-05	0.00027197	-0.41264	0.00278811	0.0186243	-0.00680446	0.957168	0.979611
AT3G10985	ATWI-12	A senescence-associated gene whose expression is induced in response to treatment with Nep1, a fungal protein that causes necrosis.	-0.182854	0.0297348	0.254538	1.71945	2.16e-09	1.64e-08	0.160872	0.387178	0.631751	-0.844215	3.08e-11	5.78e-10
AT3G11800	NA	NA	-0.0841296	0.172155	0.595127	0.877595	2.89e-13	3.44e-12	-0.372773	5.82e-08	1.52e-06	-0.103375	0.252998	0.427367
AT3G11950	NA	publications Tian et al (2007) and Sadre et al (2006) refer to At3g11950. The prenyltransferase gene studied is actually At3g11945 which arises from a split of the previous At3g11950 gene model.	-0.148795	0.310987	0.735619	0.494186	0.0189153	0.0404208	-0.815229	0.000200288	0.0021329	0.22953	0.226484	0.394994
AT3G12150	NA	NA	-0.395437	0.000159287	0.00699161	1.58224	2.64e-16	4.25e-15	0.194142	0.233823	0.471764	-0.452156	0.00633012	0.0237567
AT3G13360	WIP3	NA	-0.00258681	0.972352	0.993924	0.67748	1.6e-05	6.86e-05	0.042854	0.787883	0.902582	-0.552033	5.69e-06	4.69e-05
AT3G13404	NA	NA	-0.881588	0.0215483	0.212137	1.03927	0.00422363	0.0107744	0.089484	0.88822	0.950672	-1.87174	0.00314537	0.0131365
AT3G13760	NA	NA	-0.221869	0.137942	0.546423	1.39826	2.1e-07	1.22e-06	-1.89652	6.31e-11	2.71e-09	-3.20227	7.14e-15	2.03e-13
AT3G14050	AT-RSH2	NA	-0.52694	3.49e-09	8.32e-07	-0.0953684	0.83563	0.882282	0.835321	6.7e-05	0.00083372	-0.674216	0.000447927	0.00237788
AT3G14225	GLIP4	Contains lipase signature motif and GDSL domain.	-0.295347	0.417953	0.806635	3.0204	1.72e-11	1.68e-10	-1.3974	0.00858691	0.0453987	-0.775672	0.029737	0.0843471
AT3G14240	NA	NA	-0.295382	2e-06	0.000187866	0.326741	0.357987	0.465933	0.329922	0.00431963	0.0266484	-0.33742	0.00531362	0.0204856
AT3G14310	ATPME3	encodes a pectin methylesterase, targeted by a cellulose binding protein (CBP) from the parasitic nematode Heterodera schachtii during parasitism.	-0.191403	0.00183003	0.0428724	-1.117	2.89e-07	1.65e-06	-0.216591	0.136766	0.337222	-0.634366	7.89e-06	6.32e-05
AT3G14470	NA	NA	0.18523	0.0840197	0.439047	2.58896	1.68e-68	4.8e-66	-0.333846	0.000578912	0.00516617	-0.621387	0.000359765	0.00195689
AT3G14840	NA	NA	-0.0333205	0.571191	0.879326	0.286899	0.00539097	0.0133642	-0.392524	0.00390836	0.024615	-0.902361	1.09e-28	8.96e-27
AT3G15115	NA	NA	-0.112428	0.528965	0.864431	0.710615	0.0127308	0.0284926	-1.2608	3.09e-07	6.85e-06	-0.168578	0.436229	0.615702
AT3G15150	ATMMS21	Encodes a SUMO E3 ligase that regulates endocycle onset and meristem maintenance.	-0.0217239	0.897186	0.977829	0.509054	0.00847898	0.0199302	0.137824	0.532902	0.752183	-0.645079	0.0142508	0.0464402
AT3G15353	ATMT3	metallothionein, binds to and detoxifies excess copper and other metals, limiting oxidative damage	-0.640057	4.24e-05	0.00243877	1.89946	1.12e-11	1.12e-10	-0.396664	0.0467179	0.161104	-2.15269	3.39e-15	1e-13
AT3G15356	NA	NA	-0.618706	2.15e-06	0.000198912	6.66718	5.26e-91	2.93e-88	1.33486	0.00422012	0.0261385	-1.05766	0.00243167	0.0105075
AT3G15630	NA	NA	-0.308957	0.0251709	0.23073	2.76606	0.00586296	0.0143746	0.893339	0.00167114	0.0122571	-1.9254	5.58e-25	3.6e-23
AT3G16420	JAL30	The PBP1(PYK10-binding protein 1) assists the PYK10 (beta-glucosidase complex) in its activity and may act like a molecular chaperone that facilitates the correct polymerization of PYK10, when tissues are damaged and subcellular structures are destroyed by pests.	-0.204287	0.00219158	0.048396	-0.61158	0.000612641	0.00191212	-0.361538	0.0407178	0.145662	-0.849102	2.3e-09	3.32e-08
AT3G16440	ATMLP-300B	myrosinase-binding protein-like protein (AtMLP-300B) mRNA,	0.0249041	0.764449	0.939787	0.698891	6.08e-06	2.8e-05	-0.000260382	0.998806	0.999638	-0.63803	0.000255976	0.00144612
AT3G16450	JAL33	NA	-0.363857	1.5e-05	0.00102528	-0.726715	0.00035017	0.00115717	-0.439025	0.0998106	0.273334	-1.24444	7.65e-30	6.82e-28
AT3G16630	ATKINESIN-13A	Kinesin-13A localized to entire Golgi stacks. Involved in trichome development.	0.0575024	0.347292	0.762292	0.393628	0.00235053	0.00639377	-0.225645	0.205246	0.434072	-0.224536	0.00569387	0.0217695
AT3G17420	GPK1	serine/threonine protein kinase-like protein	0.0213842	0.76832	0.941019	1.2605	3.09e-08	2.01e-07	-0.51806	0.000271044	0.00274113	0.104939	0.458456	0.635362
AT3G17440	ATNPSN13	member of NPSN Gene Family	0.120123	0.241571	0.671272	1.00031	1.14e-12	1.27e-11	-0.0882253	0.587549	0.788662	-0.333532	3.96e-05	0.00027262
AT3G18524	ATMSH2	Encodes a DNA mismatch repair homolog of human MutS gene, MSH6. MSH2 is involved in maintaining genome stability and repressing recombination of mismatched heteroduplexes.There are four MutS genes in Arabidopsis, MSH2, MSH3, MSH6, and MSH7, which all act as heterodimers and bind to 51-mer duplexes. MSH2 has different binding specificity to different mismatches in combination with MSH3, MSH6, or M…	-0.0659436	0.584972	0.884917	0.726534	2.18e-06	1.08e-05	0.0777643	0.708685	0.859172	-0.719701	0.000199271	0.0011569
AT3G18535	NA	NA	-0.145842	0.0948119	0.462744	0.79776	9.46e-07	4.97e-06	-0.499671	1.08e-05	0.00016634	-0.276472	0.0716625	0.167547
AT3G18560	NA	NA	-0.322779	9.03e-05	0.00447026	1.08305	4.87e-07	2.68e-06	-1.08381	5.59e-06	9.25e-05	-0.136138	0.695342	0.820232
AT3G19010	NA	NA	-0.0568563	0.440539	0.818946	0.547279	0.00144435	0.00413764	-0.316868	0.023361	0.0969045	-0.419295	0.000117132	0.000726143
AT3G19090	AtLARP6c	NA	-0.903872	0.177977	0.60294	1.98135	0.000514803	0.0016328	0.421812	0.637621	0.820193	-3.51067	0.010563	0.0363965
AT3G19340	NA	NA	-0.16564	0.00764181	0.113251	0.364623	0.00240536	0.0065254	0.0303182	0.885827	0.950099	-0.239944	0.00881454	0.0314288
AT3G19510	HAT3.1	Encodes a member of the PHD-finger homeodomain protein family. The HAT3.1 homeodomain is highly divergent in sequence even at positions that are almost invariable among homeodomains. HAT3.1 shows a preference for the sequence T(A/G)(A/C)ACCA, different from those bound by other homeodomains.	0.165818	0.145536	0.556716	0.493544	0.00250771	0.00677425	-0.420754	0.0014683	0.0110801	-0.18293	0.169609	0.320479
AT3G20015	NA	NA	-0.491036	2.44e-11	9.7e-09	-0.187983	0.552208	0.653675	-2.34669	5.96e-12	2.97e-10	0.250982	0.227931	0.396713
AT3G20200	NA	NA	0.223047	0.364074	0.771861	1.13899	1.16e-09	9.05e-09	-0.647905	0.045475	0.158088	-0.911704	0.0100791	0.035071
AT3G20830	AGC2-4	NA	-0.202832	0.0313752	0.262189	1.02005	2.37e-08	1.56e-07	-0.509692	0.225629	0.460921	-0.548735	8.03e-05	0.00051885
AT3G20860	ATNEK5	Encodes a member of the NIMA-related serine/threonine kinases (Neks) that have been linked to cell-cycle regulation in fungi and mammals. Plant Neks might be involved in plant development processes.	0.177783	0.0868711	0.444353	1.85517	3.26e-18	6.21e-17	-0.346363	0.0780842	0.230642	-0.496325	0.00186324	0.00835423
AT3G21190	AtMSR1	NA	-0.287188	0.00044137	0.0150015	-1.16174	0.000165528	0.000584703	-0.427282	4.31e-05	0.000563938	-0.0859707	0.56315	0.72366
AT3G21340	NA	NA	-0.222282	0.0877603	0.446073	3.10123	1.12e-24	3.57e-23	-1.06865	0.0127399	0.0613206	-1.52851	0.000631612	0.0032301
AT3G21710	NA	NA	0.0588213	0.447234	0.821739	2.71341	2.81e-37	1.95e-35	-0.198518	0.246726	0.487676	-0.49882	6.29e-09	8.53e-08
AT3G22060	NA	contains Pfam profile: PF01657 Domain of unknown function that is usually associated with protein kinase domain Pfam:PF00069, however this protein does not have the protein kinase domain	0.652937	7.7e-08	1.21e-05	1.53059	0.000134546	0.00048428	-0.119291	0.688783	0.848777	-0.97114	0.00423862	0.0169449
AT3G22400	ATLOX5	NA	-0.0173933	0.848711	0.964823	0.526152	0.000944786	0.00283043	-0.23117	0.405781	0.648407	-0.979944	9.06e-08	1.03e-06
AT3G22410	NA	NA	-0.128047	0.693431	0.920887	1.78718	2.99e-05	0.000121304	-0.672449	0.201851	0.429531	-2.32793	0.000126707	0.000777775
AT3G22800	NA	NA	-0.481872	0.000121321	0.00566294	-1.81829	1.2e-23	3.51e-22	-1.7713	0.000107869	0.00126068	-1.39408	0.00428337	0.0170852
AT3G23175	NA	NA	0.0902302	0.339776	0.757162	1.53073	1.91e-12	2.07e-11	-1.28377	1.25e-06	2.43e-05	-0.337489	0.0102582	0.0355542
AT3G23190	NA	NA	-0.0198246	0.814959	0.954019	2.25952	9.97e-26	3.38e-24	-1.03256	0.000469169	0.00434959	-1.49655	3.38e-12	7.11e-11
AT3G23870	NA	NA	-0.305949	0.0957516	0.46514	1.03742	0.000601992	0.0018839	-0.934146	2e-05	0.000287963	-0.210346	0.518052	0.685307
AT3G24020	NA	NA	0.186742	0.485864	0.843778	2.04221	9.89e-24	2.92e-22	-0.315949	0.351407	0.597601	-0.509679	0.00865431	0.0309617
AT3G24180	NA	NA	0.101549	0.120823	0.518261	0.99434	3.14e-19	6.61e-18	0.329337	0.0762981	0.227177	-0.415563	8.76e-05	0.000559085
AT3G24506	NA	NA	-0.110894	0.368928	0.776153	0.527255	0.0229063	0.0477469	0.0558192	0.761517	0.889388	-0.455708	0.00557612	0.0213618
AT3G24715	NA	NA	0.140373	0.35086	0.763608	2.0558	4.79e-27	1.79e-25	-0.982205	0.000154684	0.00171194	-1.59348	2e-08	2.5e-07
AT3G25290	NA	NA	-0.424154	0.000517423	0.0169475	0.201219	0.519883	0.624117	-0.71895	0.00107216	0.00865341	0.392662	0.00561474	0.021498
AT3G25950	NA	NA	-0.721433	0.000820291	0.0238864	1.44776	4.82e-05	0.00018894	-1.42899	8.77e-05	0.00104952	-0.640378	0.0276234	0.079511
AT3G26340	NA	NA	0.170262	0.156635	0.572595	0.534864	0.000232753	0.000799709	-0.0920982	0.520983	0.743042	-0.288075	0.0108264	0.0370992
AT3G26590	NA	NA	-0.245575	0.0126267	0.155499	0.466926	0.00152351	0.00433933	-0.399251	0.123717	0.315256	-0.820398	8.33e-05	0.000535302
AT3G26680	ATSNM1	involved in a SNM-dependent recombinational repair process of oxidatively induced DNA damage.	0.348183	0.0178406	0.188914	0.894535	0.00408179	0.0104568	-0.485472	0.00446372	0.0273121	-0.32105	0.0314071	0.088013
AT3G27080	TOM20-3	Component of the TOM complex involved in transport of nuclear-encoded mitochondrial proteins	-2.30471	4.53e-76	4.7e-72	-0.5512	3.22e-05	0.000130321	-0.581292	3.39e-06	5.92e-05	-0.365323	0.00026953	0.00151422
AT3G27470	NA	NA	0.0913476	0.420225	0.808261	0.921906	2.06e-14	2.76e-13	-0.507486	0.000697581	0.00603171	-0.021376	0.873251	0.935113
AT3G28380	ABCB17	NA	-0.378705	0.591356	0.886703	0.885425	0.018725	0.0400602	0.134232	0.878606	0.947213	-3.17426	2.76e-05	0.000196929
AT3G28420	NA	NA	-0.0845484	0.910704	0.979865	3.28934	4.59e-06	2.16e-05	-1.97734	0.00615495	0.0348684	-1.41576	0.179011	0.333521
AT3G28670	NA	NA	0.139395	0.218928	0.650944	0.374306	0.00148498	0.0042404	-0.0901969	0.530407	0.750019	-0.32904	0.00458624	0.0180824
AT3G29250	AtSDR4	NA	-0.552466	7.12e-07	7.81e-05	-0.903814	2.98e-07	1.69e-06	-0.846795	0.00297343	0.0196505	-1.2392	1.07e-11	2.11e-10
AT3G29270	NA	NA	-0.165044	0.17942	0.604841	0.767747	1.9e-08	1.27e-07	-0.07692	0.701684	0.855847	-0.398352	0.00844303	0.0303337
AT3G30775	AT-POX	Encodes a proline oxidase that is predicted to localize to the inner mitochondrial membrane, its mRNA expression induced by high levels of Al and by osmotic stress. The promoter contains an L-proline-inducible element.	-0.180886	0.360995	0.770221	2.22395	4.34e-10	3.58e-09	-0.646752	0.0896588	0.254494	-1.34116	4.54e-05	0.0003078
AT3G32980	NA	NA	-0.138501	0.0986306	0.470939	1.71701	8.98e-18	1.65e-16	-0.342963	0.204455	0.433032	-1.62473	2.26e-07	2.41e-06
AT3G43210	ATNACK2	Encodes a kinesin TETRASPORE. Required for cytokinesis in pollen. In mutants, all four microspore nuclei remain within the same cytoplasm after meiosis.	-0.00991718	0.930645	0.985145	1.32265	4.21e-12	4.39e-11	-0.248629	0.176694	0.397717	-1.02479	3.34e-06	2.85e-05
AT3G43240	NA	NA	-0.121311	0.105646	0.487558	0.275126	0.00244488	0.00662215	-0.0489428	0.720878	0.866471	-0.303999	0.00411557	0.0165277
AT3G43790	ZIFL2	NA	0.0374118	0.85837	0.967348	0.553642	0.0166485	0.0361372	-0.12871	0.7065	0.858048	-1.66305	2.25e-05	0.000164298
AT3G43800	ATGSTU27	Encodes glutathione transferase belonging to the tau class of GSTs. Naming convention according to Wagner et al. (2002).	-0.304945	0.00192449	0.044482	0.914745	0.0032865	0.00861221	-1.06714	3.07e-13	1.79e-11	-0.1033	0.353529	0.537157
AT3G44730	AtKIN14h	NA	-0.262265	0.0245404	0.228401	0.632347	0.00123103	0.00358733	-0.36142	0.00951239	0.0493421	0.878523	9.85e-09	1.29e-07
AT3G45160	NA	NA	-0.428454	0.00180442	0.0423682	3.7516	5.07e-33	2.68e-31	-1.4705	0.000193035	0.00206072	-3.64768	0.000228562	0.00130515
AT3G45330	LecRK-I.1	NA	0.236398	0.374532	0.780686	2.46491	6.39e-19	1.31e-17	-1.79004	4.65e-06	7.81e-05	-2.21719	0.000111073	0.00069324
AT3G45680	NA	NA	-0.921059	9.97e-07	0.000107641	-1.97196	0.00416746	0.0106457	-1.32528	0.000534739	0.00482555	1.43068	1.08e-09	1.64e-08
AT3G46880	NA	NA	-0.894365	0.0287198	0.248829	1.71639	0.000502341	0.00159804	-1.93632	0.044852	0.156625	-3.51752	0.00154021	0.00705958
AT3G46900	COPT2	encodes a member of copper transporter family and functionally complements a high affinity copper transporter mutant in yeast	-0.108301	0.546887	0.870016	3.16942	1.17e-21	2.93e-20	-1.50066	2.53e-06	4.55e-05	-2.17715	0.0039121	0.0158124
AT3G47160	NA	NA	-0.275575	0.0185333	0.192994	2.82767	0.000279071	0.000942741	0.450778	0.0213104	0.0901322	-0.857418	1.04e-06	9.84e-06
AT3G47220	ATPLC9	NA	0.172179	0.308881	0.734444	1.01356	1.34e-05	5.84e-05	-0.276467	0.470443	0.702311	-0.588755	0.00128288	0.00602064
AT3G47780	ABCA7	member of ATH subfamily	0.0664657	0.455057	0.826662	0.539714	0.0203691	0.0431226	0.0524389	0.7643	0.890466	-0.828729	0.000137819	0.00083534
AT3G48140	NA	NA	-0.0422813	0.523746	0.861812	0.988158	1.5e-09	1.16e-08	-0.252685	0.00616934	0.0349408	-0.327403	0.00264535	0.0112883
AT3G48210	NA	NA	0.0914691	0.377435	0.782192	0.504848	0.000398115	0.00129717	-0.279792	0.00943904	0.049126	-0.291276	0.0771982	0.177227
AT3G48350	CEP3	NA	-0.666183	6.78e-07	7.55e-05	2.02179	4.88e-09	3.53e-08	-0.212374	0.341972	0.587588	-0.707277	3.64e-06	3.09e-05
AT3G48450	NA	NA	-0.150552	0.191401	0.618598	3.00629	3.04e-49	3.83e-47	-1.01648	0.00422465	0.0261591	1.95458	1.08e-27	8.43e-26
AT3G48570	NA	NA	0.105837	0.3387	0.756812	0.371676	0.0224461	0.0469321	-0.481288	0.000713477	0.00614781	-0.0306953	0.832661	0.909934
AT3G48940	NA	NA	-0.896204	1.59e-07	2.11e-05	1.52175	2.56e-05	0.00010564	-1.20599	0.0154428	0.0710226	-2.91926	1.18e-13	2.91e-12
AT3G49120	ATPCB	Class III peroxidase Perx34. Expressed in roots, leaves and stems. Located in the cell wall. Involved in cell elongation. Expression activated by light. May play a role in generating H2O2 during defense response.	-0.225106	0.00626386	0.10013	1.90079	1.58e-20	3.62e-19	-0.970733	0.00497142	0.0297461	-0.247385	0.106945	0.227059
AT3G49320	NA	NA	-0.0954836	0.541104	0.868426	0.765649	0.00236759	0.00643466	0.0409798	0.845691	0.931866	-0.816341	0.000664466	0.00338181
AT3G49800	NA	NA	-0.0219307	0.766409	0.940332	0.69833	6.64e-06	3.04e-05	0.529802	6.54e-06	0.000106428	-0.234328	0.0117549	0.0396909
AT3G49940	LBD38	NA	-0.269426	0.000701907	0.0212138	-0.593389	0.0214821	0.045145	-0.742272	0.00515105	0.030553	-0.421896	0.00823904	0.0296913
AT3G50010	NA	NA	0.480106	6.27e-05	0.00329256	0.658928	0.0010194	0.00302672	-1.38834	0.0102084	0.0519953	-1.33411	0.00299515	0.0125984
AT3G50740	UGT72E1	UGT72E1 is an UDPG:coniferyl alcohol glucosyltransferase which specifically glucosylates sinapyl- and coniferyl aldehydes. The enzyme is thought to be involved in lignin metabolism.	-0.337102	4.33e-06	0.000360947	-1.63184	9.76e-11	8.66e-10	-0.607061	0.016646	0.0749831	-1.80538	6.59e-06	5.36e-05
AT3G50780	NA	NA	0.174901	0.0811024	0.43144	0.565786	0.0109482	0.0249535	-0.584632	8.99e-05	0.00107215	-0.540657	0.000171125	0.00101121
AT3G50840	NA	NA	-0.286381	0.0123192	0.153403	1.54411	5.48e-11	5.02e-10	-0.756268	0.000188675	0.00202413	-1.36017	1.14e-05	8.86e-05
AT3G51160	GMD2	Catalyzes the first step in the de novo synthesis of GDP-L-fucose.	-0.160728	0.0629393	0.381567	0.574492	0.00390163	0.0100321	-0.644485	3.55e-05	0.000476611	0.137915	0.163674	0.311739
AT3G51330	NA	NA	-0.0919407	0.15728	0.573796	1.23707	3.23e-10	2.7e-09	-0.737411	0.000676685	0.0058815	-0.436563	0.00284242	0.012018
AT3G51350	NA	NA	0.191105	0.0812975	0.431747	1.4557	1.63e-10	1.41e-09	-0.743269	0.0725709	0.219421	-1.39805	0.00890309	0.0316856
AT3G51360	NA	NA	0.0313939	0.854599	0.96677	1.45505	9.81e-18	1.8e-16	-1.25366	1.18e-10	4.85e-09	-0.868911	1.1e-06	1.04e-05
AT3G51840	ACX4	Encodes a short-chain acyl-CoA oxidase, which catalyzes the first step of peroxisomal fatty acid beta-oxidation during early, post-germinative growth in oilseed species. Null mutants virtually lack short-chain acyl-CoA and are resistant to 2,4-dichlorophenoxybutyric acid, which is converted to the herbicide and auxin analogue 2,4-dichlorophenoxyacetic acid by beta-oxidation. Despite the almost co…	0.115155	0.239309	0.66809	0.68	0.00917885	0.0213838	0.113543	0.63062	0.816168	-0.578364	0.000197757	0.00114968
AT3G52790	NA	NA	-0.124811	0.186644	0.612937	1.70273	2.64e-20	5.95e-19	-0.919226	0.000848159	0.0070744	1.09735	2.93e-10	4.82e-09
AT3G53150	UGT73D1	NA	-0.111688	0.395412	0.793771	2.75606	1.18e-35	7.34e-34	-0.362804	0.148497	0.355839	-1.07358	0.00449379	0.0177563
AT3G53460	CP29	Encodes a nuclear gene with a consensus RNA-binding domain that is localized to the chloroplast.	-0.260087	0.000999223	0.027476	0.312469	0.343614	0.450905	0.091422	0.666795	0.836548	-0.826472	1.12e-07	1.25e-06
AT3G53510	ABCG20	NA	-0.275476	0.00538381	0.0900181	1.54736	4.51e-16	7.06e-15	-1.23255	6.02e-06	9.9e-05	1.45189	4.04e-20	1.78e-18
AT3G53710	AGD6	A member of ARF GAP domain (AGD), A thaliana has 15 members, grouped into four classes.	0.0184376	0.749487	0.935715	0.644425	0.00175439	0.00492775	0.083295	0.575229	0.781435	-0.333783	0.0144168	0.0468945
AT3G53800	Fes1B	Encodes one of the Arabidopsis orthologs of the human Hsp70-binding protein 1 (HspBP-1) and yeast Fes1p: Fes1A (AT3G09350), Fes1B (AT3G53800), Fes1C (AT5G02150).	0.104549	0.667721	0.913024	2.44135	2.15e-06	1.07e-05	0.333687	0.643401	0.823829	-2.58307	0.0109834	0.037534
AT3G54210	NA	NA	-0.225205	0.00140033	0.0354061	0.413092	0.149825	0.232446	0.287098	0.120168	0.308977	-0.710184	1.69e-05	0.000126469
AT3G54260	TBL36	Encodes a member of the TBL (TRICHOME BIREFRINGENCE-LIKE) gene family containing a plant-specific DUF231 (domain of unknown function) domain. TBL gene family has 46 members, two of which (TBR/AT5G06700 and TBL3/AT5G01360) have been shown to be involved in the synthesis and deposition of secondary wall cellulose, presumably by influencing the esterification state of pectic polymers. A nomenclature…	-0.341434	0.0258795	0.234228	0.781768	0.00179391	0.00502484	-0.00517714	0.983337	0.993161	-0.979726	2.77e-05	0.000197848
AT3G54880	NA	NA	0.00171783	0.989202	0.997836	2.1474	2.06e-12	2.21e-11	-0.0468864	0.8114	0.914863	-1.19129	2.43e-16	7.92e-15
AT3G55230	NA	NA	-0.339827	1.75e-07	2.32e-05	1.77053	1.85e-17	3.34e-16	-0.272037	0.385294	0.629555	-0.49379	0.00835265	0.0300548
AT3G55620	eIF6A	NA	-0.0410357	0.666471	0.912617	0.439931	0.00176365	0.00495188	-0.249075	0.000743579	0.00634601	-0.0940521	0.531503	0.696498
AT3G56400	ATWRKY70	member of WRKY Transcription Factor; Group III. Function as activator of SA-dependent defense genes and a repressor of JA-regulated genes. WRKY70-controlled suppression of JA-signaling is partly executed by NPR1.	-1.27388	4.64e-07	5.38e-05	-0.204023	0.632146	0.723509	-0.725635	0.0567489	0.184924	-1.21825	0.0020458	0.00905977
AT3G56860	UBA2A	encodes a nuclear protein that binds to RNA with a specificity for oligouridylates in vitro. Along with UBP1 and UBA1a, it may act as a component of a complex recognizing U-rich sequences in plant 3'-UTRs and contributing to the stabilization of mRNAs in the nucleus.	-0.0836743	0.230175	0.661245	0.489599	0.00201291	0.00557389	-0.331916	0.00291819	0.0193567	0.00445548	0.95836	0.980012
AT3G56930	NA	NA	0.0670744	0.442156	0.819744	0.602033	8.17e-08	5.01e-07	-0.313462	0.00543887	0.0318252	-0.310241	0.0111875	0.0380718
AT3G56950	SIP2	One of the Major Intrinsic Proteins(MIPs) which facilitate the passive transport of small molecules across membranes.Belongs to a family of plant aquaporins.Similar to yeast and radish aquaporins. Located on ER.	-0.0659594	0.376173	0.781598	0.346471	0.0139243	0.0308669	-0.295727	0.00452031	0.0275884	-0.0626259	0.431565	0.611999
AT3G56970	BHLH038	Encodes a member of the basic helix-loop-helix transcription factor family protein.	0.263752	0.629487	0.901378	1.26705	0.0048498	0.0121673	-0.454953	0.159729	0.373074	-1.24356	0.00691145	0.0255853
AT3G57060	NA	NA	-0.113051	0.264415	0.693354	1.44936	1.32e-19	2.84e-18	0.260705	0.192153	0.417615	-0.40819	0.00218663	0.00959728
AT3G57230	AGL16	MADS-box transcription factor. Expressed in leaf, root and stem, with higher RNA accumulation in guard cells and trichomes.	0.0126281	0.907954	0.979351	0.780154	7.07e-07	3.79e-06	0.176538	0.0321559	0.123126	-0.466961	0.0001619	0.000964639
AT3G57520	AtSIP2	NA	-0.201665	0.371396	0.778448	1.71179	5.69e-09	4.08e-08	-0.178225	0.624978	0.812463	-0.538747	0.00773771	0.0281284
AT3G58680	ATMBF1B	One of three genes in A. thaliana encoding multiprotein bridging factor 1, a highly conserved transcriptional coactivator. May serve as a bridging factor between a bZIP factor and TBP. Its expression is developmentally regulated.	-0.0362217	0.647476	0.907611	1.19779	2.08e-09	1.58e-08	0.0841948	0.528118	0.748351	-0.329938	0.000467062	0.00246772
AT3G58710	ATWRKY69	member of WRKY Transcription Factor; Group II-e	-0.295576	0.00214177	0.047624	1.23254	1.57e-07	9.27e-07	-1.08686	1.71e-05	0.000250418	-0.976115	2.3e-11	4.4e-10
AT3G58810	ATMTP3	Member of Zinc transporter (ZAT) family. Contributes to basic cellular Zn tolerance and controls Zn partitioning, particularly under conditions of high rates of Zn influx into the root symplasm. Localizes to the vacuolar membrane.	0.0963136	0.547435	0.870048	1.53129	4.32e-15	6.11e-14	-0.434899	0.0343098	0.128962	-2.20111	1.35e-11	2.65e-10
AT3G58990	IPMI1	NA	-1.07973	0.000107499	0.00519528	3.85131	6.39e-05	0.000244592	-1.0047	0.119833	0.308377	-2.6542	0.00209073	0.00923756
AT3G59130	NA	NA	-0.018885	0.946513	0.988618	1.02974	0.000226149	0.000779661	-2.69775	2.55e-08	7.06e-07	-0.918181	0.00756907	0.0276006
AT3G59570	NA	NA	0.348168	0.00911731	0.126356	1.68866	3.05e-36	1.99e-34	-1.20712	3.4e-07	7.45e-06	0.0849768	0.700357	0.823712
AT3G60260	NA	NA	0.0227029	0.825224	0.956856	0.924699	0.000528678	0.00167339	0.514259	0.000124237	0.00142965	-0.544213	0.000914862	0.004477
AT3G61180	NA	NA	-0.0438873	0.635379	0.903648	0.570804	0.0169234	0.0366556	0.136529	0.287707	0.532773	-0.296951	0.0105481	0.0363628
AT3G61260	NA	NA	-0.139767	0.134772	0.54099	2.31051	2.55e-18	4.88e-17	0.0784208	0.668165	0.837396	-0.488649	4.77e-05	0.000320798
AT3G61410	NA	NA	0.13499	0.36375	0.771808	0.711729	0.0012765	0.00370386	-0.0286031	0.871801	0.944194	-0.655999	0.0095235	0.0334894
AT3G61760	ADL1B	NA	-0.0129637	0.939577	0.987455	2.11723	6.14e-33	3.24e-31	-0.633655	0.0115905	0.0571216	-0.916245	7.62e-07	7.36e-06
AT3G61820	NA	NA	-0.598609	5.26e-05	0.00293147	-0.269097	0.262844	0.364008	-1.21311	0.000271345	0.00274289	0.988208	3.01e-08	3.68e-07
AT3G61930	NA	NA	-0.53605	0.0634522	0.383314	2.41894	2.01e-25	6.7e-24	-1.39275	0.0132427	0.0632916	-1.92673	0.000757057	0.00379477
AT3G62600	ATERDJ3B	J domain protein localized in ER lumen. Can partially compensate for the growth defect in jem1 scj1 mutant yeast. Forms a complex SDF2-ERdj3B-BiP that is required for the proper accumulation of the surface-exposed leucine-rich repeat receptor kinases EFR. EFR is involved in PAMP (pathogen associated molecular patterns) triggered immunity.	-0.272428	0.00209456	0.0471003	-0.109999	0.572378	0.671319	-0.43746	0.00594228	0.0340278	0.206535	0.0501141	0.126934
AT3G62680	ATPRP3	Proline-rich protein	-0.44844	0.000495136	0.0163727	-2.62502	1.84e-13	2.24e-12	-2.26825	0.000125654	0.00144382	0.289248	0.585818	0.741215
AT3G63080	ATGPX5	Encodes glutathione peroxidase.	0.0426005	0.600992	0.889331	0.78485	1.81e-06	9.09e-06	-0.179038	0.0657753	0.205428	-0.566557	4.85e-06	4.04e-05
AT4G00070	NA	NA	0.526068	0.0291944	0.251118	1.27839	1.78e-05	7.55e-05	-0.973438	0.000139167	0.00157392	0.0494817	0.865062	0.930336
AT4G00780	NA	NA	-0.106178	0.785319	0.946612	3.60777	4.4e-05	0.000173332	0.0170598	0.981883	0.992539	-6.55268	1.89e-05	0.000140158
AT4G01140	NA	NA	0.276466	0.0192338	0.198198	0.623744	0.0124081	0.0278599	-1.87717	1.89e-08	5.33e-07	-1.50917	7.75e-06	6.23e-05
AT4G01290	NA	NA	0.00571053	0.937095	0.986945	0.445812	0.00843452	0.0198424	-0.289213	0.00237962	0.0163519	0.0354136	0.736446	0.848228
AT4G01350	NA	NA	0.0910713	0.272127	0.700882	1.97951	3.56e-36	2.3e-34	0.385953	0.265781	0.509293	-1.46045	3.69e-05	0.00025616
AT4G01390	NA	NA	0.0212635	0.874163	0.972501	0.744173	0.00346874	0.00903458	-0.123165	0.672883	0.839866	-0.71858	0.00016319	0.00097108
AT4G01690	HEMG1	Encodes protoporphyrinogen oxidase (PPOX).	-0.0735914	0.374339	0.780686	0.585517	3.59e-09	2.65e-08	-0.0419156	0.761156	0.889301	-0.267459	0.00999056	0.0347971
AT4G01700	NA	NA	0.378849	0.00178785	0.0421222	1.35425	5.13e-07	2.81e-06	-0.981191	0.000189694	0.00203405	0.477457	0.00957447	0.0336407
AT4G02050	STP7	NA	0.0525458	0.502715	0.851463	0.873539	0.0004191	0.00135782	-0.0748786	0.610261	0.80387	-0.704601	7.38e-10	1.14e-08
AT4G02075	PIT1	NA	-0.829665	2.19e-08	3.98e-06	1.05594	0.00751696	0.0179468	-0.716385	0.00213116	0.0149346	-0.73745	0.00034892	0.00190522
AT4G02100	NA	NA	-0.298368	0.000477946	0.0159057	-0.0599615	0.604696	0.699445	0.44908	0.0810203	0.237011	-0.699109	2.18e-06	1.93e-05
AT4G02180	NA	NA	0.463515	0.0637392	0.384047	0.776549	0.000225513	0.00077814	-1.80047	2e-10	7.91e-09	-0.341959	0.173952	0.326101
AT4G02430	At-SR34b	NA	0.161566	0.245251	0.673874	0.673115	0.00142725	0.00409548	-0.445342	3.32e-05	0.000451139	-0.69638	7.34e-05	0.000477352
AT4G02850	NA	NA	-0.893608	5.67e-05	0.00307946	-1.4446	0.0153283	0.0335887	-0.999273	0.219868	0.453765	-5.27705	0.000534485	0.00278921
AT4G03110	AtBRN1	Encodes a putative RNA-binding protein that is located in the cytoplasm and is involved in the hypersensitive response and positively regulates salicylic acid-mediated immunity.	-0.134754	0.109224	0.494008	2.09104	7.87e-18	1.46e-16	-0.519878	0.0363802	0.134576	-1.23391	2.97e-14	7.89e-13
AT4G04640	ATPC1	One of two genes (with ATPC2) encoding the gamma subunit of Arabidopsis chloroplast ATP synthase.	-0.367753	0.0015943	0.0385702	-2.08795	2.51e-07	1.44e-06	0.394943	0.323216	0.569655	-0.965078	0.000533496	0.00278748
AT4G04695	CPK31	member of Calcium Dependent Protein Kinase. Involved in response to salicylic acid.	0.133836	0.256456	0.685989	0.52859	0.0020502	0.0056671	-1.1309	2.59e-06	4.64e-05	-0.62056	0.00289588	0.0122196
AT4G04700	CPK27	member of Calcium Dependent Protein Kinase	0.336103	0.0950965	0.463245	4.98289	8.03e-106	9.43e-103	-1.11455	0.00418181	0.0259605	-0.622946	0.0700368	0.164562
AT4G04710	CPK22	member of Calcium Dependent Protein Kinase	-0.945828	0.480524	0.840388	6.06629	9.85e-17	1.64e-15	-4.30254	0.00440351	0.0270199	3.10627	0.150641	0.293289
AT4G04830	ATMSRB5	NA	-0.355731	0.00151838	0.0372993	0.532196	0.00118066	0.00345406	-0.626736	0.0517923	0.173144	-0.757067	0.000200087	0.001161
AT4G04930	DES-1-LIKE	Encodes a sphingolipid delta4-desaturase, involved in sphingolipid biosynthesis. Specifically expressed in floral tissues. Knockout mutants were devoid of sphinga-4,8-dienine in floral tissues.	-0.927622	0.0978826	0.469225	1.76704	0.000636044	0.00197825	-1.46949	0.00611126	0.0346571	0.0165961	0.977631	0.98967
AT4G04990	NA	NA	-1.08335	1.79e-06	0.000172256	-0.894806	0.0341411	0.0671922	-1.58481	3.97e-07	8.57e-06	-0.176992	0.495442	0.667259
AT4G05150	NA	NA	-0.00753785	0.944842	0.988186	1.39546	3.99e-15	5.67e-14	-0.415627	0.000255808	0.00261546	-0.331709	0.00253422	0.0108797
AT4G08300	UMAMIT17	NA	-0.654357	7.11e-09	1.54e-06	2.10973	0.00017041	0.000599916	-1.85639	0.0184087	0.081036	-3.78029	6.01e-16	1.9e-14
AT4G08700	ATPUP13	Member of a family of proteins related to PUP1, a purine transporter. May be involved in the transport of purine and purine derivatives such as cytokinins, across the plasma membrane.	0.0307355	0.908193	0.979351	1.03905	0.0142971	0.0316082	-0.00630592	0.984795	0.993764	-0.653387	0.0126606	0.0422311
AT4G08950	EXO	NA	-0.719852	6.91e-09	1.51e-06	-0.0595023	0.888121	0.921486	-1.24986	0.000213384	0.00224592	-0.352573	0.108905	0.230253
AT4G09060	NA	NA	-0.0819697	0.670659	0.913346	1.48525	2.52e-08	1.65e-07	-0.268345	0.236136	0.474619	-1.17522	7.71e-06	6.21e-05
AT4G10370	NA	NA	0.433916	0.0738667	0.413839	2.24014	3.7e-11	3.47e-10	-2.50612	1.13e-15	8.96e-14	-0.500566	0.0216536	0.0654732
AT4G10770	ATOPT7	oligopeptide transporter	-0.566351	2.17e-06	0.000198912	-0.165405	0.491132	0.597573	-0.715392	0.00722177	0.0396394	0.663682	5.28e-05	0.000352167
AT4G10810	NA	NA	-0.0541711	0.48575	0.843755	0.952261	9.06e-11	8.1e-10	-0.335439	0.00873867	0.0459882	-0.00977856	0.953611	0.977628
AT4G10860	NA	NA	2.59811	0.145847	NA	8.25136	1.14e-30	5.33e-29	-6.50925	0.000241101	0.00249245	0.245226	0.85419	0.923974
AT4G11020	NA	NA	0.564447	0.467208	0.833944	2.31228	4.79e-07	2.63e-06	-6.62738	2.11e-06	3.88e-05	-1.9326	0.0319203	0.089086
AT4G11080	3xHMG-box1	NA	-0.0977793	0.324387	0.746036	1.07599	0.0116848	0.0264166	-0.25208	0.273653	0.517518	-0.889455	0.000885679	0.00435307
AT4G11170	RMG1	NA	-1.35779	0.332298	NA	4.00376	1.52e-25	5.11e-24	-1.95224	0.00301989	0.0198668	0.864877	0.402966	0.584741
AT4G11230	NA	NA	-0.0721512	0.698171	0.922691	2.17352	3.17e-31	1.53e-29	-0.192078	0.521027	0.743042	-0.777086	0.000583302	0.00300916
AT4G11290	NA	NA	-0.259062	0.0655	0.389796	1.48077	2.92e-13	3.47e-12	-0.235391	0.46457	0.698093	-1.26221	4.43e-17	1.56e-15
AT4G11300	NA	NA	-0.355814	0.00219502	0.0484143	0.629038	0.016597	0.0360325	0.317918	0.104142	0.281505	-0.40293	0.00382059	0.0155076
AT4G11820	FKP1	Encodes a protein with hydroxymethylglutaryl-CoA synthase activity which was characterized by phenotypical complementation of the S. cerevisiae mutant.	-0.155314	0.0569076	0.360647	1.01878	3.01e-19	6.34e-18	-0.365594	0.0335437	0.127006	-0.756718	1.72e-18	6.76e-17
AT4G11830	PLDGAMMA2	Encodes one of three phospholipase D enzymes of the gamma class.	0.152864	0.180278	0.605581	0.461809	0.000543513	0.00171629	0.0790643	0.608131	0.802277	-0.429959	0.0097518	0.0341732
AT4G11850	MEE54	phospholipase D (gamma)	-0.0163772	0.830398	0.958771	0.284597	0.00156342	0.00443941	-0.624774	8.94e-06	0.000140491	-0.387257	0.00218749	0.00959908
AT4G12030	BASS5	Required for the biosynthesis of methionine-derived glucosinolates. Involved in the transport of 2-keto acids between chloroplasts and the cytosol.	-0.288746	0.151667	0.566646	2.09464	1.6e-05	6.87e-05	-1.10154	0.0415098	0.147787	-2.55547	0.00184862	0.00829745
AT4G12230	NA	NA	0.0171203	0.793636	0.947503	0.635338	5.64e-10	4.59e-09	-0.344009	0.00894372	0.0468968	-0.0773662	0.391085	0.573521
AT4G12470	AZI1	Encodes AZI1 (AZELAIC ACID INDUCED 1). Involved in the priming of salicylic acid induction and systemic immunity triggered by pathogen or azelaic acid.	0.291418	0.192366	0.619734	6.12891	2.02e-20	4.6e-19	-0.795704	0.00776465	0.0420135	-0.656121	0.0663178	0.157764
AT4G12510	NA	NA	-0.375473	0.000577146	0.0183527	-1.24913	0.00335774	0.00877826	-4.02442	3.57e-14	2.36e-12	-2.33581	1.73e-21	8.41e-20
AT4G12620	ATORC1B	Origin Recognition Complex subunit 1b. Involved in the initiation of DNA replication. Regulated transcriptionally during cell cycle, peaking at G1/S-phase. Target of E2F/DF family of transcription factors. Interacts with ORC2 and ORC5. Highly expressed in proliferating cells. Expression levels are independent of light regime.	0.0925865	0.410502	0.802086	0.486801	0.000247545	0.000845199	-0.371549	0.0924451	0.259922	-0.48751	0.0018185	0.00817787
AT4G12690	NA	NA	-0.00240896	0.991742	0.998024	2.3728	1.03e-09	8.08e-09	0.326002	0.316032	0.562893	-1.05013	0.00396057	0.0159779
AT4G13090	XTH2	NA	-0.361503	0.711303	0.926635	10.7077	5.64e-28	2.24e-26	-1.01468	0.232767	0.470454	-3.58154	4.61e-06	3.86e-05
AT4G13340	LRX3	NA	-0.242934	0.00486285	0.084724	1.22833	0.00158393	0.00449193	-1.5606	6.94e-06	0.000112123	-0.49418	0.00284836	0.0120378
AT4G13420	ATHAK5	Encodes a protein of the KUP/HAK/KT potassium channel class that is upregulated in the roots by K levels.	2.14003	0.0232221	0.222693	5.53372	0.0218147	0.0457792	-2.89107	0.00363669	0.0231866	11.1521	1.92e-14	5.2e-13
AT4G13500	NA	NA	1.382	0.0567953	0.360434	1.90701	0.00627506	0.0152894	-0.0246209	0.963267	0.984914	-2.60309	3.54e-05	0.000246737
AT4G13580	NA	NA	-0.306568	0.0019005	0.0440257	1.04753	3.41e-07	1.92e-06	-0.50612	0.112339	0.295959	-1.18935	8.37e-11	1.48e-09
AT4G13770	CYP83A1	Encodes a cytochrome p450 enzyme that catalyzes the initial conversion of aldoximes to thiohydroximates in the synthesis of glucosinolates not derived from tryptophan. Also has a role in auxin homeostasis.	-0.492339	0.0960029	0.466005	5.67051	9.56e-07	5.01e-06	-0.961542	0.199074	0.426001	-3.412	0.0107595	0.0369294
AT4G14060	NA	NA	-1.4732	3.4e-14	2.52e-11	-0.569029	0.298644	0.403569	1.16458	0.347417	0.592951	-5.47524	0.000946139	0.00460857
AT4G14490	NA	NA	0.0123312	0.947154	0.988727	1.57913	5.16e-07	2.82e-06	-0.129925	0.563391	0.772704	-0.87985	8.71e-05	0.000556521
AT4G14600	NA	NA	0.059661	0.64777	0.907611	0.634651	4.27e-06	2.02e-05	-0.486542	0.00437002	0.0268676	-0.513713	0.0230236	0.0687784
AT4G14680	APS3	ATP sulfurylase	-0.263426	0.0546949	0.353122	1.2006	2.96e-05	0.000120406	-0.106874	0.774549	0.895915	-0.412349	0.0107382	0.0368745
AT4G14740	NA	NA	-0.378556	0.000129443	0.00595065	-1.05454	0.0122123	0.0274643	-0.581577	0.0144535	0.0675172	-0.850212	5.01e-05	0.000335367
AT4G15230	ABCG30	NA	-0.566803	1.66e-05	0.00109105	-0.793858	0.000284587	0.000958762	0.219727	0.409994	0.652306	-1.17337	7.44e-09	9.96e-08
AT4G15417	ATRTL1	NA	-0.360659	0.225321	0.656857	4.62515	2.59e-31	1.26e-29	-1.49301	0.000151159	0.0016815	-0.910113	0.0337631	0.0931989
AT4G15500	UGT84A4	Encodes a protein that might have sinapic acid:UDP-glucose glucosyltransferase activity.	-0.275073	0.0322022	0.266101	3.29066	3.75e-37	2.57e-35	-1.4023	6.3e-05	0.000789353	0.136018	0.39845	0.5805
AT4G15560	AtCLA1	Encodes a protein with 1-deoxyxylulose 5-phosphate synthase activity involved in the MEP pathway. It is essential for chloroplast development in Arabidopsis	-0.202706	0.000840235	0.0242321	-0.320175	0.13756	0.216931	0.14129	0.514218	0.738539	-0.766479	1.69e-13	4.13e-12
AT4G15740	NA	NA	-0.699353	8.8e-06	0.000663785	1.38675	1.71e-07	1.01e-06	-1.06039	1.62e-06	3.08e-05	-0.831537	0.00282503	0.0119539
AT4G15830	NA	NA	-0.120132	0.30632	0.732012	1.50872	8.05e-13	9.08e-12	-0.992907	2.35e-06	4.26e-05	-1.44925	2.14e-08	2.66e-07
AT4G16000	NA	NA	0.169852	0.705221	0.925287	4.79293	1.8e-09	1.38e-08	0.830437	0.328809	0.575542	-5.19153	0.00067753	0.00344235
AT4G17170	AT-RAB2	member of RAB gene family	-0.078424	0.293571	0.720809	1.10688	4.87e-07	2.67e-06	-0.284097	0.0972768	0.268943	-0.338653	0.00617363	0.0232682
AT4G17800	AHL23	NA	-0.272157	0.000434422	0.0148628	0.576739	0.00511268	0.0127437	-0.956799	2.77e-12	1.45e-10	-0.334183	0.000805132	0.00400263
AT4G17870	PYR1	Encodes a member of the PYR (pyrabactin resistance )/PYL(PYR1-like)/RCAR (regulatory components of ABA receptor) family proteins with 14 members. PYR/PYL/RCAR family proteins function as abscisic acid sensors. Mediate ABA-dependent regulation of protein phosphatase 2Cs ABI1 and ABI2.	-0.214537	0.00295708	0.0598085	0.810975	7.57e-06	3.43e-05	-1.18452	3.69e-11	1.67e-09	-1.3622	8.55e-46	1.81e-43
AT4G18340	NA	NA	-0.240671	0.0619903	0.377921	1.36418	0.0013671	0.00393602	-0.681369	0.0479695	0.164157	-1.8052	9.39e-15	2.64e-13
AT4G18380	NA	NA	0.00872406	0.942868	0.987895	1.04694	1.35e-11	1.32e-10	-0.266121	0.107026	0.28634	-0.270725	0.00676896	0.0251676
AT4G18430	AtRABA1e	NA	-0.397638	0.0175281	0.18714	2.63931	9.43e-31	4.44e-29	-0.272422	0.199302	0.426321	-0.469624	0.00283295	0.0119803
AT4G18950	NA	NA	-0.0764285	0.319335	0.741923	1.06342	5.36e-11	4.92e-10	-1.24198	1.03e-13	6.38e-12	0.0412309	0.767427	0.868642
AT4G19520	NA	NA	-0.544807	0.0181361	0.190195	0.744664	0.00577268	0.0141938	-1.59674	0.00497254	0.0297461	0.888972	0.161815	0.309224
AT4G19860	NA	NA	-0.216999	0.0113328	0.146433	0.953252	0.00482596	0.0121157	0.250109	0.28066	0.523887	-0.429194	0.000181862	0.00106486
AT4G20070	AAH	The gene encoding Arabidopsis thaliana Allantoate Amidohydrolase (AtAAH)which catalyzes the allantoate deiminase reaction (EC 3.5.3.9)is expressed in all parts of the plant being consistent with a function in purine turnover in Arabidopsis.	0.023153	0.825031	0.956837	0.966564	8.33e-05	0.000312217	-0.18216	0.454833	0.689383	-0.715023	4.66e-07	4.69e-06
AT4G20240	CYP71A27	putative cytochrome P450	-0.48398	7.05e-07	7.78e-05	0.109695	0.703239	0.781898	-0.130813	0.651644	0.828848	-4.0552	1.32e-15	4.04e-14
AT4G20270	BAM3	Encodes a CLAVATA1-related receptor kinase-like protein required for both shoot and flower meristem function. It has a broad expression pattern and is involved in vascular strand development in the leaf, control of leaf shape, size and symmetry, male gametophyte development and ovule specification and function.	-0.313766	1.09e-05	0.000789892	-0.680522	2.94e-06	1.43e-05	0.06305	0.716258	0.864048	-0.436158	0.000327259	0.00179806
AT4G20450	NA	NA	-1.17529	0.00186108	0.0433062	0.38879	0.383548	0.492025	-0.637317	0.316514	0.56343	-2.20245	0.00858743	0.0307628
AT4G20780	CML42	Calcium sensor involved in trichome branching.	-0.445729	2.16e-06	0.000198912	0.145843	0.512351	0.617266	-1.6148	6.07e-18	6.27e-16	-1.14348	5.32e-18	2.01e-16
AT4G20840	NA	NA	-0.528171	2.16e-05	0.00135521	-0.808389	0.00615914	0.0150314	-1.26076	8.82e-08	2.21e-06	-1.14234	6.36e-15	1.81e-13
AT4G21160	AGD12	ADP-ribosylation factor GTPase-activating protein containing zinc finger and C2 domains and a novel PI-3-P-binding protein region. Binds PI-3-P. Highest expression levels in flowering tissue, rosettes and roots. A member of ARF GAP domain (AGD), A thaliana has 15 members, grouped into four classes.	-0.0502124	0.562151	0.875685	1.02272	0.00146727	0.00419468	-0.341535	0.000401617	0.00381624	0.142971	0.110057	0.231964
AT4G21380	ARK3	encodes a putative receptor-like serine/threonine protein kinases that is similar to Brassica self-incompatibility (S) locus. Expressed in root. Shoot expression limited to limited to the root-hypocotyl transition zone and at the base of lateral roots as well as in axillary buds, and pedicels.	-1.00215	0.679009	NA	2.96093	0.000366991	0.00120562	-2.7005	0.00393178	0.0246765	0.92291	0.251094	0.425336
AT4G21840	ATMSRB8	NA	0.597192	0.0613806	0.375732	1.48766	0.00132065	0.00381458	-2.71331	0.00694448	0.0383599	-1.83969	0.0330907	0.091689
AT4G21850	ATMSRB9	NA	-0.467622	9.69e-06	0.000721926	-0.703668	0.000135241	0.000486701	-1.19264	0.00157324	0.0116811	-2.35953	1.04e-14	2.89e-13
AT4G21870	NA	NA	-1.04527	0.0029565	0.0598085	2.4186	0.00081686	0.00248623	-1.74226	0.00746514	0.040728	-2.32552	3.49e-05	0.000243544
AT4G22110	NA	NA	-0.216162	0.209721	0.639818	0.847666	2.42e-05	0.000100245	-1.28254	4.54e-05	0.000591316	-2.8015	1.55e-13	3.8e-12
AT4G22640	NA	NA	-0.825626	0.00254796	0.0534684	2.61019	1.19e-16	1.97e-15	-0.828421	0.0695694	0.213155	-2.54588	1.6e-08	2.02e-07
AT4G23500	NA	NA	-0.381945	3.23e-05	0.00195449	-0.678788	0.000892946	0.00269065	-0.16691	0.426391	0.665692	-0.496233	0.0082134	0.029619
AT4G23550	ATWRKY29	Encodes WRKY DNA-binding protein 29 (WRKY29).	-0.461898	0.00518284	0.0878003	2.69176	7.46e-37	5.01e-35	-1.95122	3.5e-07	7.62e-06	1.08585	1.34e-05	0.000102588
AT4G23590	NA	NA	0.0216826	0.846677	0.964153	0.575536	0.0179432	0.0385873	1.41261	0.000498551	0.00457507	-1.41595	0.0037076	0.015133
AT4G23860	NA	NA	0.0305066	0.745513	0.935427	0.498079	0.000198833	0.000691794	-0.0423117	0.753654	0.885478	-0.350133	0.0130342	0.0432265
AT4G24015	NA	NA	-0.366611	0.00219186	0.048396	-1.05737	0.059688	0.107863	-1.08416	0.0160142	0.0728972	-1.68272	7.36e-14	1.86e-12
AT4G24020	NLP7	Encodes NIN Like Protein 7 (NLP7). Modulates nitrate sensing and metabolism. Mutants of NLP7 show features of nitrogen-starved plants and are tolerant to drought stress. Localized in the nucleus and functions as a putative transcription factor.	-0.118334	0.155238	0.571379	0.794479	2.95e-09	2.2e-08	-0.748052	4.74e-07	1.01e-05	-0.142319	0.263837	0.44038
AT4G24170	NA	NA	-0.155578	0.739704	0.93401	6.22914	5.02e-47	5.63e-45	-0.514482	0.294047	0.539805	-1.40797	0.013586	0.04463
AT4G24310	NA	NA	-0.279491	0.00876499	0.123287	1.19571	1.08e-05	4.76e-05	-1.57739	2.98e-15	2.22e-13	0.356247	0.0425091	0.111992
AT4G24690	AtNBR1	NA	0.0265698	0.721835	0.930471	0.846958	0.00046425	0.00148832	0.219965	0.143237	0.347377	-0.363642	3.21e-05	0.000225873
AT4G25090	NA	NA	0.00111379	0.990135	0.997836	1.80873	7.68e-52	1.14e-49	-0.578223	0.0222958	0.0934144	-2.28046	2.06e-15	6.2e-14
AT4G25110	AtMC2	NA	-0.382662	0.00162459	0.0392115	1.5469	1.06e-05	4.71e-05	-1.31034	0.000938621	0.00770166	-2.61688	2.25e-09	3.26e-08
AT4G25940	NA	NA	-0.356352	0.00774816	0.113761	1.1633	0.000107944	0.000395613	-0.112473	0.687829	0.848516	-0.791019	0.0025507	0.0109372
AT4G26320	AGP13	NA	-0.333208	0.000320296	0.0118858	-2.73389	5.6e-20	1.24e-18	-1.76662	0.0857577	0.246794	-1.9303	8.1e-06	6.48e-05
AT4G26370	NA	NA	-0.62539	0.000159928	0.00699161	-0.67726	0.188149	0.279078	0.192519	0.516603	0.739978	-0.940911	0.000685656	0.00347797
AT4G27370	ATVIIIB	member of Myosin-like proteins	0.0718884	0.70941	0.925952	1.70433	2.95e-15	4.25e-14	-0.201293	0.346606	0.592427	-0.99967	0.000101689	0.000639377
AT4G27450	NA	NA	-0.0728707	0.788883	0.946652	1.97789	0.00340427	0.00888845	1.63515	0.000201734	0.00214514	-1.11197	0.00376215	0.0153085
AT4G27600	NARA5	Encodes a phosphofructokinase B-type carbohydrate kinase family protein, NARA5. Regulates photosynthetic gene expression.	-0.128618	0.254817	0.683988	0.951815	0.00383077	0.00987268	0.381979	0.0126666	0.0610352	-0.494075	0.00724514	0.0266531
AT4G27740	NA	NA	-0.11874	0.422312	0.80906	1.46098	0.0011642	0.00341351	-0.327806	0.195562	0.421893	-1.63848	5.4e-16	1.72e-14
AT4G27850	NA	NA	-0.193607	0.690378	0.919639	4.75295	6.01e-20	1.33e-18	-2.58452	0.00315057	0.020583	2.16133	0.156643	0.301815
AT4G27970	SLAH2	Encodes a protein with ten predicted transmembrane helices. The SLAH2 protein has similarity to the SLAC1 protein involved in ion homeostasis in guard cells. But, it is not expressed in guard cells and cannot complement a slac1-2 mutant suggesting that it performs a different function. SLAH2:GFP localizes to the plasma membrane.	-0.150888	0.551624	0.871399	0.601138	0.0216654	0.0454959	-0.241735	0.572522	0.780108	-0.820876	0.00466653	0.0183414
AT4G28240	NA	NA	0.0787357	0.495853	0.849061	1.10541	0.0110084	0.0250804	1.05188	1.58e-08	4.56e-07	-0.558371	0.00722427	0.0265901
AT4G28260	NA	NA	-0.0263807	0.798631	0.948845	1.47878	2.18e-08	1.44e-07	0.288426	0.0802019	0.235251	-0.46832	4.32e-06	3.62e-05
AT4G28550	NA	NA	-0.0795723	0.550284	0.870453	2.0556	1.15e-70	3.48e-68	-0.418214	0.00950647	0.049335	0.328404	0.0362649	0.0987298
AT4G28830	NA	NA	-0.0161136	0.892337	0.976701	0.60521	0.00896539	0.0209346	0.48685	0.0303661	0.117951	-0.835462	0.000374761	0.00202908
AT4G29040	RPT2a	26S proteasome AAA-ATPase subunit RPT2a (RPT2a) mRNA,	0.0111192	0.878208	0.973382	0.273672	0.00682827	0.0164628	-0.21684	0.0491584	0.166988	-0.25678	0.000507065	0.00265863
AT4G29060	emb2726	NA	-0.313156	0.000119536	0.00560586	-0.384715	0.0943324	0.159165	-0.111467	0.665989	0.836169	-0.567733	0.0017997	0.0081071
AT4G29270	NA	NA	-0.369416	0.0018505	0.0431083	0.37174	0.0977302	0.163809	-0.519964	0.108545	0.288943	-0.582909	0.00669099	0.0249214
AT4G29310	NA	NA	0.297373	0.0763931	0.419787	1.85771	8.87e-11	7.94e-10	-1.89433	6.11e-05	0.000767686	1.22388	8.34e-07	7.98e-06
AT4G29340	PRF4	Profilin is a low-molecular weight, actin monomer-binding protein that regulates the organization of actin cytoskeleton in eukaryotes, including higher plants. PRF4 and PRF5 are late pollen-specific and are not detectable in other cell types of the plant body including microspores and root hairs. Immunocytochemical studies at the subcellular level reveal that both the constitutive and pollen-spec…	0.0718077	0.74405	0.934642	4.25117	2.32e-55	4.04e-53	-0.650131	0.00898618	0.0470966	-0.898693	0.000372303	0.00201836
AT4G29700	NA	NA	-0.299065	0.00120851	0.0316365	-1.18933	7.19e-07	3.85e-06	-1.25071	0.0527939	0.175626	-0.714595	0.00143278	0.00663605
AT4G29800	PLA	NA	0.0661104	0.498405	0.850073	0.609772	0.00375454	0.00969188	-0.512587	0.000340118	0.00331012	0.596904	0.000446351	0.0023713
AT4G30060	NA	NA	-0.345957	0.000276439	0.0106105	0.46725	0.0899284	0.153136	-0.757357	3.06e-05	0.000419772	-0.438092	5.53e-05	0.000367576
AT4G30110	ATHMA2	encodes a protein similar to Zn-ATPase, a P1B-type ATPases transport zinc	-0.329972	0.0726691	0.409568	3.9112	1.43e-30	6.6e-29	-2.55772	0.000627779	0.00553278	-1.04761	0.192318	0.350825
AT4G30160	ATVLN4	Arabidopsis thaliana VILLIN4	-0.611371	1.11e-15	1.28e-12	0.0842497	0.318428	0.42485	-0.388541	0.00503212	0.0300095	0.00216606	0.98757	0.99464
AT4G30280	ATXTH18	Encodes a xyloglucan endotransglucosylase/hydrolase with only only the endotransglucosylase (XET; EC 2.4.1.207) activity towards xyloglucan and non-detectable endohydrolytic (XEH; EC 3.2.1.151) activity. Expressed in the mature or basal regions of both the main and lateral roots, but not in the tip of these roots where cell division occurs.	-0.734047	1.15e-11	5.3e-09	0.741746	0.00440137	0.0111691	-2.15372	2.99e-12	1.55e-10	0.0647894	0.703462	0.826035
AT4G30870	ATMUS81	Encodes an Arabidopsis homolog of the endonuclease MSU81. T-DNA insertion lines of AtMSU81 have a deficiency in homologous recombination in somatic cells but only after genotoxic stress. Crosses with a hyperrecombinogenic mutant of the AtRecQ4A helicase resulted in synthetic lethality in the double mutant.	0.188974	0.214402	0.645541	1.3478	8.44e-22	2.15e-20	0.0034985	0.985358	0.994077	-0.563114	0.0109654	0.0374846
AT4G31110	NA	NA	-0.134347	0.314609	0.738205	0.710867	0.0106604	0.0243598	0.0158434	0.950026	0.979355	-0.787056	1.32e-05	0.000101322
AT4G31330	NA	NA	-0.543129	0.0885541	0.44817	2.98808	5.85e-11	5.35e-10	-1.30387	0.000868205	0.0072056	-1.43042	0.000449424	0.00238404
AT4G31450	NA	NA	-0.235829	0.0104997	0.139188	1.90605	1.29e-16	2.13e-15	-0.305935	0.0979764	0.270042	-0.557266	0.000447015	0.00237423
AT4G31500	ATR4	Encodes an oxime-metabolizing enzyme in the biosynthetic pathway of glucosinolates. Is required for phytochrome signal transduction in red light. Mutation confers auxin overproduction.	-0.568407	5.24e-09	1.18e-06	-0.779816	5.98e-05	0.000230076	-2.5693	4.14e-06	7.04e-05	1.2859	7.34e-15	2.09e-13
AT4G31730	GDU1	Glutamine dumper1 is a putative transmembrane protein. It is involved in glutamine secretion	-0.462412	4.35e-07	5.07e-05	-1.44843	5.08e-05	0.000198209	-1.78144	9.08e-05	0.00107964	0.665504	0.000245653	0.001393
AT4G32150	ATVAMP711	AtVAMP711 is a member of Synaptobrevin-like AtVAMP7C, v-SNARE (soluble N-ethyl-maleimide sensitive factor attachment protein receptors) protein family. SNAREs have been divided into four subgroups: Qa-, Qb-, Qc- and R-SNAREs. R-SNAREs are classified into three groups, the Sec22-, YKT6- and VAMP7-like R-SNAREs. One R-SNARE and three Q-SNAREs (one of each subgroup) form the trans-SNARE complex, whi…	-0.0809172	0.396098	0.794072	1.14051	3.66e-09	2.7e-08	-0.123615	0.408909	0.651199	-0.278843	0.00214958	0.009466
AT4G32650	ATKC1	Encodes KAT3, a member of the Shaker family of voltage-gated potassium channel subunits. Does not form functional potassium channel on its own. Involved in down-regulating AKT1 and KAT1 channel activity by forming heteromers with AKT1 or KAT1. The Shaker family K+ ion channels include five groups based on phylogenetic analysis (FEBS Letters (2007) 581: 2357): I (inwardly rectifying conductance): …	0.112174	0.0729785	0.41083	0.780632	1.72e-06	8.67e-06	-0.276377	0.00868494	0.0458166	0.515201	0.000190601	0.00111204
AT4G32780	NA	NA	-0.10309	0.501217	0.851021	1.42571	7.15e-06	3.25e-05	-0.580657	0.00871134	0.0459135	-0.491769	0.0176191	0.0553251
AT4G32830	AtAUR1	Encodes a member of a family of Ser/Thr kinases whose activities peak during cell division. Transcripts are abundant in tissues rich in dividing cells like roots and flowers but are low or absent in fully expanded leaves and stems. In interphase cells, the protein is predominantly nuclear. During mitosis, the protein associates with plant-specific cytoskeletal structures (preprophase band, phragm…	-0.0914248	0.421702	0.808727	0.873074	3.57e-08	2.29e-07	-0.268983	0.0184117	0.081036	-0.889194	7.35e-06	5.93e-05
AT4G32850	nPAP	Encodes a nuclear poly(A) polymerase. Located in the nucleus.	0.097747	0.282527	0.710264	1.35921	9.55e-14	1.2e-12	-0.337479	0.0310916	0.120065	-0.481186	4.12e-08	4.92e-07
AT4G33200	ATXI-I	member of Myosin-like proteins	-0.0298644	0.728653	0.931865	0.51107	0.004823	0.0121123	0.290751	0.053677	0.177747	-0.396723	0.00425451	0.0169924
AT4G34110	ATPAB2	Putative poly-A binding protein. Member of a gene family .Expressed in stele and root meristem and post-fertilization ovules.Member of the class II family of PABP proteins.	-0.034117	0.461509	0.830885	0.267336	0.0122225	0.0274846	-0.173863	0.110417	0.292583	-0.198282	0.00060389	0.00310857
AT4G34160	CYCD3	encodes a cyclin D-type protein involved in the switch from cell proliferation to the final stages of differentiation. The gene is transcriptionally regulated by cytokinin and brassinosteroid. Protein interacts with cyclin-dependent kinase inhibitor ICK1.	-0.554652	2.5e-06	0.000223659	-0.55433	0.00829485	0.0195612	-0.563076	0.0892253	0.253795	-1.15694	3.21e-05	0.000225873
AT4G34380	NA	NA	-1.08665	0.10454	0.484388	4.12562	1.16e-21	2.91e-20	-2.93806	2.44e-06	4.41e-05	1.63548	2.12e-05	0.000155136
AT4G34510	KCS17	Encodes KCS17, a member of the 3-ketoacyl-CoA synthase family involved in the biosynthesis of VLCFA (very long chain fatty acids).	-0.671792	0.0112736	0.145993	1.1979	0.00472028	0.0118782	-3.11553	6.16e-08	1.6e-06	0.567443	0.0547116	0.135997
AT4G34810	SAUR5	NA	-0.650631	0.000287789	0.0109481	0.137848	0.743103	0.812936	-1.75236	9.84e-09	2.97e-07	-1.14628	0.000217045	0.00124813
AT4G34840	ATMTAN2	NA	0.202808	0.204947	0.635141	0.60431	0.00042986	0.00138965	-0.117988	0.487043	0.716199	-0.474976	0.00418542	0.0167638
AT4G34920	NA	NA	-0.0932121	0.231887	0.662647	0.818075	1.47e-05	6.33e-05	-0.138971	0.252174	0.494618	-0.786705	1.57e-14	4.27e-13
AT4G35260	IDH-I	Encodes a regulatory subunit of the mitochondrially-localized NAD+- dependent isocitrate dehydrogenase.	-0.0836807	0.289324	0.716989	0.443533	0.00116847	0.00342424	-0.462593	0.00151545	0.0113453	0.335494	0.000131598	0.000802454
AT4G36060	bHLH11	NA	0.256761	0.184043	0.610326	1.02808	0.000160543	0.0005685	0.0255484	0.93045	0.969936	-1.54668	0.000765801	0.00383226
AT4G36500	NA	NA	-0.381458	0.000312282	0.0116448	0.443775	0.118135	0.191494	0.799228	0.00537614	0.031574	-0.764314	0.00937761	0.0330586
AT4G36730	AtGBF1	member of a gene family encoding basic leucine zipper proteins (GBFs) which bind the G-box	0.18916	0.0385958	0.293116	0.738242	0.000658505	0.00204157	0.647194	7.95e-05	0.00096849	-0.374638	0.00358902	0.0147198
AT4G36870	BLH2	Encodes a member of the BEL family of homeodomain proteins. Plants doubly mutant for saw1/saw2 (blh2/blh4) have serrated leaves. BP is expressed in the serrated leaves, therefore saw1/saw2 may act redundantly to repress BP in leaves.	-0.50516	0.172576	0.595568	1.85803	0.000191605	0.000668521	-2.45229	0.000662536	0.00578084	1.60492	0.0151404	0.0487397
AT4G37010	CEN2	Encodes a member of the Centrin family. Mutants are hypersensitive to UV and prone to UV induced DNA damage. Based on sequence similarity and mutant phenotype CEN2 is thought to be involved in nucelotide excision repair/DNA repair.	-0.144338	0.177865	0.602758	0.641732	0.0221603	0.0464172	-0.32972	0.0043761	0.0268931	-0.745247	1.2e-12	2.66e-11
AT4G37070	AtPLAIVA	Patatin-related phospholipase A. Expressed strongly and exclusively in roots. AtplaIVA-null mutants have reduced lateral root development. Phosphorylation by calcium-dependent protein kinases in vitro enhances its activity.	-0.469317	0.000211185	0.00867031	0.914816	0.00675143	0.016311	-0.553833	0.000135067	0.00153234	-1.16744	4.9e-10	7.78e-09
AT4G37540	LBD39	NA	-0.300181	0.000126262	0.00586833	-0.382863	0.213034	0.308185	-1.97431	5.63e-06	9.3e-05	-0.610613	0.000517028	0.00270833
AT4G37610	BT5	BTB and TAZ domain protein. Located in cytoplasm and expressed in fruit, flower and leaves.	-0.00629717	0.957613	0.990721	2.01159	0.0204728	0.0433216	1.07119	0.000696449	0.00602432	-1.43565	1.36e-08	1.74e-07
AT4G37640	ACA2	Encodes a calmodulin-regulated Ca(2+)-pump located in the endoplasmic reticulum. Belongs to plant 2B ATPase's with an N-terminal autoinhibitor.	-0.15027	0.0514345	0.341246	0.980392	4.22e-07	2.34e-06	-0.472231	0.000162053	0.00177898	0.319201	0.0253075	0.0742352
AT4G37700	NA	NA	-0.846345	8.47e-08	1.29e-05	-1.90069	6.34e-07	3.43e-06	-1.13835	1.4e-06	2.69e-05	-3.00999	3.64e-13	8.63e-12
AT4G38260	NA	NA	-0.0904217	0.281964	0.709804	0.872103	0.00196362	0.00545365	-0.260452	0.152707	0.362205	-0.478939	0.000319704	0.00176157
AT4G38370	NA	NA	-0.189664	0.237498	0.666794	0.571374	0.016579	0.036004	-0.0975035	0.660793	0.83352	-0.617546	0.0043767	0.017369
AT4G38470	STY46	NA	-0.307128	0.127209	0.528438	1.76031	0.00844345	0.0198613	0.00821377	0.978412	0.991385	-1.01875	1.1e-06	1.04e-05
AT4G38550	NA	NA	NA	NA	NA	1.89692	1.23e-06	6.33e-06	-0.346899	0.0192659	0.0837596	-0.397128	0.00920764	0.032541
AT4G38830	CRK26	Encodes a cysteine-rich receptor-like protein kinase.	-0.396846	0.0559195	0.357179	1.39201	3.55e-13	4.17e-12	-0.752726	0.0023449	0.0161638	-1.41486	1.47e-06	1.34e-05
AT4G39660	AGT2	alanine:glyoxylate aminotransferase 2 homolog (AGT2) mRNA,	0.34172	0.0897802	0.450814	0.755935	0.0158814	0.0346509	-0.11549	0.575489	0.781684	-1.58885	1.87e-17	6.75e-16
AT4G39770	TPPH	NA	0.20319	0.281687	0.709515	2.30897	1.32e-11	1.3e-10	-0.706386	0.0651064	0.203961	-3.97733	2.45e-06	2.15e-05
AT4G39940	AKN2	adenosine-5'-phosphosulfate-kinase (akn2) mRNA, complete	-0.689568	1.02e-05	0.000748164	-1.74784	8.75e-08	5.36e-07	-1.58852	0.00855017	0.0452596	0.799828	0.0013921	0.00646881
AT4G39950	CYP79B2	Belongs to cytochrome P450 and is involved in tryptophan metabolism. Converts Trp to indo-3-acetaldoxime (IAOx), a precursor to IAA and indole glucosinolates.	-0.719058	3.75e-08	6.21e-06	-1.31082	1.76e-06	8.88e-06	-2.13945	0.00376124	0.0238203	1.97977	1.12e-22	5.99e-21
AT4G40060	ATHB-16	Encodes a homeodomain leucine zipper class I (HD-Zip I) protein.	-0.0887972	0.195819	0.624218	0.625119	0.003412	0.00890656	0.549044	0.000288106	0.00288945	-1.16624	4.56e-18	1.74e-16
AT5G01490	ATCAX4	Encodes a cation/proton antiporter, a member of low affinity calcium antiporter CAX2 family. Involved in root development under metal stress.	-0.473311	0.000183613	0.00775326	3.09074	7.05e-61	1.46e-58	-0.444856	0.0326234	0.124412	-0.753512	0.00346717	0.014303
AT5G01700	NA	NA	-0.16491	0.374338	0.780686	1.99309	3.04e-18	5.8e-17	-0.637365	0.00542393	0.0317635	-0.556256	0.0176568	0.0554188
AT5G01920	STN8	Chloroplast thylakoid protein kinase STN8 is specific in phosphorylation of N-terminal threonine residues in D1, D2 and CP43 proteins, and Thr-4 in PsbH protein of photosystem II. Phosphorylation of Thr-4 in the wild type required both light and prior phosphorylation at Thr-2.	-0.0239572	0.830157	0.958771	2.00838	1.16e-23	3.4e-22	-0.142635	0.447303	0.68312	-0.585703	6.18e-05	0.000406997
AT5G02100	ORP3A	Encodes a protein that binds to beta-sitosterol and localizes to the ER. The WFDE motif in ORP3a appears to be important for a direct interaction with PVA12 [Plant VAMP-Associated protein 12]. Mutation of this motif causes ORP3a to relocalize to the Golgi and cytosol. The interaction between PVA12 and ORP3a does not appear to be sterol-dependent.	0.0551586	0.454704	0.826455	1.19045	5.48e-25	1.78e-23	0.0251153	0.859168	0.938314	-0.371615	0.0025187	0.010824
AT5G02180	NA	NA	0.15665	0.547185	0.870016	3.58502	2.61e-51	3.76e-49	0.0376347	0.903842	0.956742	-2.61393	1.91e-07	2.07e-06
AT5G02780	GSTL1	Encodes a member of the lambda family of glutathione transferases. It has thiol transferase activity and self S-glutathionylation activity in vitro.	-0.484918	0.0191012	0.197125	3.55925	7.22e-17	1.23e-15	-0.635505	0.0649276	0.203653	-1.61482	0.000608144	0.00312794
AT5G03150	JKD	JKD is a nuclear-localized putative transcription factor with three zinc finger domains. jkd mutants show a number of root patterning defects including ectopic periclinal divisions in the cortex, increased cell numbers in the cortical and epidermal layers, a disrupted QC marker expression pattern, and disorganized QC and columella cells. jkd mutants also have a reduced number of meristematic cell…	0.0467505	0.600527	0.889331	1.68105	2e-08	1.33e-07	0.234621	0.136716	0.337215	-0.538074	0.000173586	0.00102238
AT5G03380	NA	NA	-0.198601	0.0144158	0.16886	1.02411	6.05e-05	0.000232669	-0.900018	0.00211921	0.0148846	0.0591842	0.741756	0.852022
AT5G03510	NA	NA	-1.37253	5.21e-15	4.69e-12	6.63104	3.76e-24	1.16e-22	-1.27285	3.93e-09	1.28e-07	-0.0889249	0.695889	0.820642
AT5G03540	ATEXO70A1	AtEXO70A1 is a member of EXO70 gene family, putative exocyst subunits, conserved in land plants. Arabidopsis thaliana contains 23 putative EXO70 genes, which can be classified into nine clusters on the phylogenetic tree	0.108699	0.104795	0.485101	0.379462	1.28e-05	5.6e-05	-0.080519	0.584695	0.78687	-0.311831	8.14e-05	0.000524447
AT5G03545	AT4	Expressed in response to phosphate starvation, this response is enhanced by the presence of IAA.	0.0864093	0.756861	0.937691	3.25714	2.48e-14	3.27e-13	-0.261879	0.341556	0.587431	-1.06503	2.04e-05	0.000149916
AT5G03700	NA	NA	0.0416194	0.651259	0.908463	0.406651	0.0213673	0.0449376	-0.603019	0.00595085	0.0340499	-0.163262	0.266624	0.443287
AT5G03870	NA	NA	-0.12066	0.369645	0.776794	1.53	4.36e-07	2.41e-06	-0.674076	0.000665431	0.00579994	-1.84949	3.45e-15	1.02e-13
AT5G03995	NA	NA	-0.43432	0.0503887	0.337547	2.45915	8.1e-08	4.97e-07	-1.94435	7.95e-06	0.000126475	-6.45573	4.28e-11	7.86e-10
AT5G04020	NA	NA	-0.126685	0.334763	0.753644	0.933024	5.76e-09	4.12e-08	-0.528702	0.00106218	0.00857603	-0.385034	0.0300116	0.084876
AT5G04860	NA	NA	0.207089	0.00769603	0.113479	1.20811	3.07e-14	4.02e-13	-0.334838	0.00665969	0.0371079	0.0794056	0.496622	0.668353
AT5G05080	ATUBC22	NA	0.0517033	0.435093	0.816314	0.978192	1.17e-14	1.6e-13	-0.333947	0.004353	0.0267799	-0.608108	8.32e-11	1.48e-09
AT5G05090	NA	NA	NA	NA	NA	1.79367	1.8e-06	9.06e-06	-0.943588	0.000241927	0.0024967	-1.05331	0.0025221	0.0108364
AT5G05250	NA	NA	0.0683342	0.648018	0.907611	1.04892	0.00341461	0.0089113	-1.69739	3.87e-10	1.44e-08	-0.726502	0.0151024	0.0486469
AT5G05360	NA	NA	-0.0481682	0.643922	0.906303	0.486656	0.0110149	0.0250902	-0.490216	0.00187316	0.0134795	-0.328471	0.033679	0.0930395
AT5G05440	PYL5	Encodes a member of the PYR (pyrabactin resistance )/PYL(PYR1-like)/RCAR (regulatory components of ABA receptor) family proteins with 14 members. PYR/PYL/RCAR family proteins function as abscisic acid sensors. Mediate ABA-dependent regulation of protein phosphatase 2Cs ABI1 and ABI2.	-0.430243	1.11e-08	2.23e-06	3.3627	4.47e-37	3.04e-35	-0.504324	0.0233912	0.0969266	-1.94567	6.47e-19	2.64e-17
AT5G05510	NA	NA	0.0415358	0.789493	0.946756	0.478109	0.0084891	0.0199497	-0.189166	0.295869	0.541466	-1.30383	3.53e-12	7.39e-11
AT5G05600	NA	NA	-0.312037	1.26e-06	0.000130828	0.320433	0.336535	0.44352	-0.421179	0.104219	0.281642	-1.24962	1.7e-15	5.15e-14
AT5G05710	NA	NA	0.0406577	0.788228	0.946652	1.58664	4.85e-09	3.52e-08	-0.231121	0.178777	0.40062	-0.827123	0.00275646	0.0116967
AT5G05960	NA	NA	-0.389338	9.99e-06	0.000734349	-2.03324	5.77e-16	8.96e-15	-0.274681	0.418398	0.659512	-1.50704	0.00462801	0.01822
AT5G06560	NA	NA	0.128039	0.176	0.599968	1.58	4.91e-21	1.17e-19	-0.0237845	0.900336	0.955314	-0.327342	0.00401221	0.0161585
AT5G06580	NA	Encodes a protein with glycolate dehydrogenase activity, which was shown to complement various subunits of the E. coli glycolate oxidase complex. It has not been ruled out that the enzyme might be involved in other catalytic activities in vivo.	-0.182287	0.0971063	0.467993	1.05436	4.6e-14	5.92e-13	-0.548782	0.000128484	0.00147227	-0.171267	0.228604	0.397585
AT5G07370	ATIPK2A	Encodes inositol polyphosphate kinase, which phosphorylates inositol 1,4,5-triphosphate and inositol 1,3,4,5-tetrakisphosphate to generate inositol 1,3,4,5,6-pentakisphosphate	-0.0970892	0.300884	0.726555	0.906534	5.31e-05	0.000206398	-0.395914	0.00051688	0.00470548	-0.0126742	0.905637	0.953568
AT5G07820	NA	NA	-0.0132656	0.886966	0.975362	0.682478	0.00235511	0.00640545	0.22816	0.280468	0.523634	-0.392778	0.00244114	0.010542
AT5G07860	NA	NA	-0.384872	5.76e-05	0.00311151	0.166305	0.5172	0.621833	1.1461	0.00017481	0.00189885	-1.06389	1.44e-09	2.13e-08
AT5G07870	NA	NA	-0.399659	0.00104823	0.0285585	-0.387252	0.104112	0.172647	0.400862	0.222933	0.457913	-0.937227	3.09e-09	4.37e-08
AT5G08240	NA	NA	-0.306405	0.0384332	0.292632	1.54841	1.57e-12	1.71e-11	0.123476	0.697767	0.853692	-0.81132	0.00378473	0.0153875
AT5G08350	NA	NA	0.856805	0.84586	NA	1.80065	2.01e-09	1.53e-08	-0.231503	0.22036	0.454277	-0.860672	0.000252623	0.00142935
AT5G09760	NA	NA	-0.103986	0.222701	0.654859	1.2723	3.02e-08	1.97e-07	-0.482985	0.0014909	0.0112039	-0.599334	0.000197351	0.00114763
AT5G10230	ANN7	Encodes a calcium-binding protein annexin (AnnAt7).	-0.531671	0.000162345	0.00704163	-3.22847	3.2e-17	5.66e-16	-1.03475	0.000209181	0.0022081	1.02737	0.000227519	0.0012999
AT5G10410	NA	NA	0.247417	0.093253	0.459203	3.76621	3.86e-48	4.6e-46	-0.803464	0.00622626	0.0352172	-0.101762	0.588898	0.743922
AT5G10450	14-3-3lambda	Encodes a member of the 14-3-3 gene family that is a lambda isoform (14-3-3&#955;). Interacts with APX3 (ascorbate peroxidase) and AKR2 , suggesting a role in mediating oxidative metabolism in stress response. This protein was shown to colocalize and interact with SERK1 by which it is phosphorylated. This protein is also reported to interact with the phosphorylated form of the BZR1 transcription …	-0.103055	0.208761	0.639516	0.496004	0.0044074	0.0111819	-0.042407	0.78212	0.899589	-0.813228	1.82e-16	5.99e-15
AT5G10610	CYP81K1	member of CYP81K	-0.127627	0.244699	0.673465	0.680576	1.18e-05	5.17e-05	-0.638258	0.000600805	0.00534396	-0.0839181	0.670908	0.803422
AT5G10830	NA	NA	-0.262125	0.00113176	0.0300927	-0.919117	1.6e-06	8.13e-06	-0.496245	4.5e-05	0.000586322	-0.698659	2.34e-09	3.37e-08
AT5G11000	NA	NA	-0.00120665	0.987565	0.997573	0.569544	0.0120111	0.0270774	-0.938734	2.48e-14	1.65e-12	-0.454169	0.000631858	0.00323058
AT5G11500	NA	NA	0.00650556	0.918947	0.98189	0.458318	0.00140767	0.0040424	-0.247673	0.0036666	0.0233293	0.00539946	0.95138	0.976897
AT5G11540	AtGulLO3	NA	0.0070457	0.968268	0.993247	1.01168	5.68e-05	0.000219554	-1.32682	6.73e-07	1.38e-05	-0.283817	0.106182	0.225982
AT5G11910	NA	NA	0.12012	0.343869	0.75958	1.69139	1.94e-14	2.61e-13	-0.289572	0.210137	0.440468	-0.673159	0.000187442	0.00109456
AT5G12940	NA	NA	-0.561896	1.76e-11	7.61e-09	-1.1881	2.82e-11	2.69e-10	-1.12161	9.88e-08	2.44e-06	0.15107	0.298235	0.48011
AT5G13990	ATEXO70C2	A member of EXO70 gene family, putative exocyst subunits, conserved in land plants. Arabidopsis thaliana contains 23 putative EXO70 genes, which can be classified into eight clusters on the phylogenetic tree.	-0.00476038	0.962024	0.991432	0.809856	0.000459943	0.00147557	-0.948193	0.00501658	0.0299518	-0.0445349	0.856612	0.925553
AT5G14120	NA	NA	-0.682037	2.92e-07	3.62e-05	-0.343522	0.486687	0.59333	0.645929	0.0707863	0.215837	-1.15053	0.000154594	0.00092695
AT5G14260	NA	NA	0.0193065	0.811158	0.9529	1.06403	2.36e-06	1.16e-05	0.229017	0.0888672	0.253208	-0.447657	0.000406388	0.00217863
AT5G14540	NA	NA	-0.0531312	0.397765	0.794786	0.866562	0.00174158	0.0048936	0.12035	0.443618	0.679965	-0.301884	0.00632783	0.0237523
AT5G15130	ATWRKY72	member of WRKY Transcription Factor; Group II-b; contribute to basal immunity.	-0.531998	4.23e-06	0.000355113	0.0316785	0.913023	0.939923	-1.24124	3.2e-07	7.05e-06	-1.19468	0.00210824	0.0092994
AT5G15330	ATSPX4	NA	-0.306363	0.0210586	0.209212	0.704619	0.00260193	0.00700333	0.700584	0.00154202	0.0115045	-0.783315	5.02e-05	0.000335659
AT5G15890	TBL21	Encodes a member of the TBL (TRICHOME BIREFRINGENCE-LIKE) gene family containing a plant-specific DUF231 (domain of unknown function) domain. TBL gene family has 46 members, two of which (TBR/AT5G06700 and TBL3/AT5G01360) have been shown to be involved in the synthesis and deposition of secondary wall cellulose, presumably by influencing the esterification state of pectic polymers. A nomenclature…	-0.0873711	0.433875	0.815645	0.892393	0.00122467	0.00357158	-0.972635	0.00928747	0.0484068	0.566321	0.00355095	0.0146032
AT5G16470	MBS2	NA	-0.0604081	0.513578	0.857486	1.12349	2.01e-13	2.43e-12	-0.253602	0.00483759	0.0290993	-0.274129	0.0250849	0.0736933
AT5G16480	AtPFA-DSP5	NA	-0.110051	0.426935	0.811559	2.4976	2.84e-32	1.45e-30	0.136917	0.583113	0.78623	-0.809039	7.33e-05	0.000477352
AT5G16530	PIN5	Encodes PIN5, an atypical member of the PIN family. PIN5 is a functional auxin transporter that is required for auxin-mediated development. PIN5 does not have a direct role in cell-to-cell transport but regulates intracellular auxin homeostasis and metabolism. PIN5 localizes, unlike other characterized plasma membrane PIN proteins, to endoplasmic reticulum (ER), presumably mediating auxin flow fr…	-1.37062	0.000162027	0.00704163	-3.46536	0.000342582	0.00113428	-1.40622	0.0708455	0.215919	-6.57046	8.6e-06	6.84e-05
AT5G17330	GAD	Encodes one of two isoforms of glutamate decarboxylase.	-0.187001	0.00192389	0.044482	1.44776	3.51e-13	4.13e-12	-0.353944	0.00288166	0.0191666	-0.606844	2.05e-09	2.97e-08
AT5G17640	ASG1	NA	0.105615	0.20896	0.639527	0.489816	0.000171071	0.000601825	-0.362484	0.0376141	0.137872	-0.314041	0.00442869	0.0175329
AT5G19010	MPK16	member of MAP Kinase	-0.214844	0.00110607	0.029705	0.142954	0.59733	0.692613	0.607766	3.42e-05	0.000462113	-0.375303	3e-06	2.58e-05
AT5G19040	ATIPT5	Encodes cytokinin synthase.	-0.479241	0.00012652	0.00586833	0.243146	0.219989	0.315994	-0.0551262	0.812079	0.915133	-1.11166	4.37e-08	5.2e-07
AT5G19120	NA	NA	-0.47464	0.00013316	0.00609451	1.23354	0.102276	0.170039	0.264453	0.320215	0.566714	-1.30436	8.86e-12	1.77e-10
AT5G19230	NA	NA	0.225668	0.0244538	0.228185	1.21631	2.12e-07	1.23e-06	-0.332673	0.157324	0.369365	-1.54095	1.4e-19	5.97e-18
AT5G19520	ATMSL9	NA	-0.00110382	0.984789	0.997266	0.852264	1.14e-11	1.14e-10	0.0546747	0.862053	0.939638	-1.34557	1.52e-18	6.06e-17
AT5G19860	NA	NA	-0.176812	0.120514	0.517527	0.898804	0.000648345	0.00201399	0.152266	0.356746	0.602807	-0.685105	7.12e-07	6.91e-06
AT5G20000	NA	NA	0.267236	0.00364816	0.0695835	0.485032	0.000497614	0.00158594	0.0414651	0.831424	0.924216	-0.409813	5.7e-05	0.000378346
AT5G20250	DIN10	encodes a member of glycosyl hydrolase family 36. Expression is induced within 3 hours of dark treatment, in senescing leaves and treatment with exogenous photosynthesis inhibitor. Induction of gene expression was suppressed in excised leaves supplied with sugar. The authors suggest that the gene's expression pattern is responding to the level of sugar in the cell.	-0.481849	0.0369797	0.287046	3.63927	9.57e-05	0.000353747	-0.0620202	0.880338	0.947717	-1.41892	0.000612572	0.00314868
AT5G20400	NA	encodes a protein whose sequence is similar to flavanone 3 hydroxylase from Malus.	0.265352	9.9e-05	0.00481724	0.427897	0.00454615	0.011496	-0.490742	0.000931728	0.00765668	-0.723331	1.41e-10	2.44e-09
AT5G21170	AKINBETA1	Encodes AKINbeta1, a subunit of the SnRK1 kinase (Sucrose non-fermenting-1-related protein kinase). Involved in regulation of nitrogen and sugar metabolism.	0.0774886	0.543745	0.869732	1.56227	6.28e-05	0.000240682	0.649278	0.0242294	0.0994988	-0.5743	0.00298216	0.0125537
AT5G21950	NA	NA	-0.295442	0.0725392	0.409466	3.52002	1.93e-05	8.14e-05	-0.0624884	0.745146	0.880535	-1.00652	6.39e-06	5.21e-05
AT5G23010	IMS3	Encodes a methylthioalkylmalate synthase, catalyzes the condensation reactions of the first two rounds of methionine chain elongation in the biosynthesis of methionine-derived glucosinolates.	-0.919181	0.00359238	0.0688038	2.57589	0.000336478	0.0011154	-1.45034	0.268667	0.512065	-6.91176	0.000286282	0.00159417
AT5G23810	AAP7	Encodes nonfunctional amino acid transporter. AAP7 is the most distantly related member of the AAP family, a group of well characterized amino acid transporters within the ATF1 superfamily. Expression of this gene has not been detected with RNA gel blots or promoter GUS studies.	0.153637	0.609788	0.89329	3.48154	1.02e-46	1.12e-44	-1.18987	0.00839313	0.0446242	0.124234	0.68796	0.814834
AT5G23820	ML3	NA	-0.326457	0.000246937	0.00978919	-0.651919	0.000148836	0.000530747	-0.627475	0.0224725	0.0939369	-0.54237	6.56e-06	5.34e-05
AT5G24205	NA	NA	1.8153	0.301351	NA	3.95714	1.96e-12	2.12e-11	-0.847584	0.324631	0.570853	-2.73484	0.0139834	0.0456808
AT5G24230	NA	NA	-0.307338	0.0237076	0.224919	2.55357	4.42e-41	3.61e-39	-3.13656	1.18e-17	1.14e-15	-1.45533	1.9e-05	0.000140746
AT5G24880	NA	NA	-0.132077	0.406665	0.799571	1.12396	0.000188357	0.000658116	-1.22153	0.000653789	0.00571439	0.401204	0.138761	0.276297
AT5G25260	NA	NA	0.133359	0.910961	0.979865	1.29769	0.0135401	0.0300957	-3.23031	9.8e-07	1.95e-05	-0.580407	0.461486	0.638142
AT5G25265	NA	NA	0.0153747	0.805617	0.95091	0.657506	2.41e-07	1.39e-06	-0.296921	0.027808	0.110231	-0.442634	3.18e-06	2.73e-05
AT5G25270	NA	NA	0.0675518	0.365726	0.773102	0.599002	1.24e-06	6.4e-06	-0.057579	0.613854	0.806055	-0.224209	0.00814677	0.0294289
AT5G25280	NA	NA	-0.226858	0.0300767	0.256091	1.97244	7.15e-10	5.74e-09	0.190161	0.282866	0.526775	-0.466899	0.000793282	0.0039521
AT5G25510	NA	NA	-0.0807689	0.362458	0.771114	1.01644	7.31e-07	3.91e-06	-0.543868	6.51e-06	0.000106036	-0.129714	0.20631	0.369483
AT5G25580	NA	NA	0.353935	0.0494188	0.333958	1.25886	3.97e-06	1.89e-05	0.00588468	0.978955	0.991658	-0.953604	0.000797828	0.00397098
AT5G25820	NA	NA	-0.0135146	0.882455	0.974277	1.90514	6.35e-22	1.63e-20	-0.370154	0.0012328	0.0096608	0.329652	0.00541856	0.0208258
AT5G25940	NA	NA	0.00718333	0.939381	0.987423	0.932992	4.57e-09	3.32e-08	-0.404639	0.000362068	0.00349088	-0.0784402	0.45975	0.636531
AT5G26660	ATMYB86	a MYB gene encodes a transcriptional repressor of the C4H gene which is involved in the biosynthesis of sinapate esters.	-0.287755	0.0198136	0.201667	0.754339	0.000259213	0.00088019	-1.36405	2.3e-13	1.36e-11	-0.947409	7.38e-16	2.31e-14
AT5G26740	NA	NA	-0.174858	0.159258	0.577657	2.26672	1.26e-11	1.25e-10	-0.170789	0.409884	0.652222	-0.899477	3.7e-11	6.86e-10
AT5G26742	AtRH3	NA	-0.232522	1.52e-05	0.00102528	-0.399919	2.07e-06	1.03e-05	0.0686284	0.696798	0.853082	-0.3749	0.005952	0.0226138
AT5G27920	NA	NA	-0.197278	0.0783415	0.425377	0.912501	0.000157827	0.000560125	-0.476995	0.00273203	0.0183117	-0.924313	9.99e-22	4.89e-20
AT5G27950	NA	NA	-0.18875	0.0302526	0.257278	1.2838	9.9e-10	7.8e-09	-0.313851	0.00854596	0.0452483	-0.679676	2.53e-13	6.05e-12
AT5G28630	NA	NA	-0.453196	0.0381544	0.291902	2.77376	3.82e-14	4.95e-13	-0.716656	0.00125963	0.00981945	-1.45107	0.00209384	0.00924745
AT5G35200	NA	NA	0.132483	0.0861714	0.442988	0.788895	8.12e-12	8.2e-11	0.0173675	0.907036	0.958441	-0.358678	0.000119689	0.000740263
AT5G35370	NA	NA	-0.0426702	0.624628	0.8992	0.809189	4.87e-06	2.28e-05	-0.279545	0.00461858	0.0280384	-0.0168733	0.88037	0.938424
AT5G35690	NA	NA	0.150563	0.0402811	0.299229	0.422827	0.0102362	0.0235235	0.404079	0.00423383	0.0262009	-0.422671	0.000329166	0.0018076
AT5G35732	NA	NA	-0.320303	0.0582295	0.365066	1.78824	2.55e-22	6.8e-21	-0.690833	0.000346809	0.00337071	-0.610759	0.00272483	0.0115785
AT5G35940	NA	NA	-1.43	1.21e-08	2.4e-06	0.279518	0.352604	0.460239	-0.249729	0.180399	0.402758	-1.13356	2.34e-07	2.49e-06
AT5G36260	NA	NA	-0.69147	0.0161861	0.179939	1.61043	4.84e-17	8.38e-16	-0.979525	0.000902975	0.00745427	0.271331	0.254296	0.428909
AT5G36940	CAT3	Encodes a member of the cationic amino acid transporter (CAT) subfamily of amino acid polyamine choline transporters. Does not mediate efficient uptake of basic amino acids in yeast or Xenopus systems but can transport neutral and acidic amino acid analogs.	-0.100107	0.258944	0.688056	0.949029	0.0012854	0.00372483	-0.200516	0.0983082	0.270649	-0.495403	1.5e-05	0.0001138
AT5G37240	NA	NA	-0.683129	0.530294	0.864522	1.82052	0.0165421	0.0359379	-2.12957	0.0213131	0.0901322	-2.18255	0.00420951	0.0168508
AT5G37720	ALY4	NA	0.0602961	0.411416	0.802576	0.730577	2.7e-08	1.77e-07	0.0484664	0.657057	0.831881	-0.314465	0.00698665	0.0258141
AT5G37740	NA	NA	0.0656643	0.412693	0.80305	0.559296	0.00427317	0.0108759	-0.769284	0.00098899	0.00805707	-0.378421	0.00180183	0.00811323
AT5G38340	NA	NA	-0.0499697	0.658244	0.910512	2.06616	2.96e-18	5.65e-17	-0.862325	0.0051079	0.0303551	3.41e-05	0.999898	0.999952
AT5G38820	NA	Encodes a putative amino acid transporter.	0.939721	0.0526003	0.34513	2.45958	5.06e-10	4.13e-09	-0.654621	0.210958	0.44155	-2.78097	3.63e-08	4.38e-07
AT5G38940	NA	NA	0.252238	0.0605638	0.373278	1.16987	8.19e-05	0.000307429	-1.23822	0.234325	0.472241	-4.06605	8.79e-06	6.97e-05
AT5G39970	NA	NA	-0.00261602	0.977791	0.995789	2.93483	3.39e-82	1.45e-79	-0.795479	6.89e-08	1.76e-06	-1.14981	5.56e-24	3.33e-22
AT5G40590	NA	NA	0.306829	0.223132	0.65564	4.06699	2.68e-32	1.37e-30	-3.30745	4.91e-19	5.96e-17	-2.19824	0.00755597	0.0275718
AT5G40690	NA	NA	-0.254878	0.00228683	0.0498575	-0.543302	0.303487	0.408678	-0.0198656	0.960059	0.983487	-0.722319	8.69e-05	0.00055529
AT5G40890	ATCLC-A	Encodes a member of the voltage-dependent chloride channel. Also functions as a NO3-/H+ exchanger that serves to accumulate nitrate nutrient in vacuoles. Mutants homozygous for the T-DNA insertion mutation have reduced nitrate uptake capacity in high nitrate environment and exhibit hypersensitivity to chlorate.	-0.576619	2.95e-11	1.13e-08	-0.953356	0.00620889	0.0151396	0.305546	0.118894	0.306565	-0.522021	2.67e-05	0.000190833
AT5G41290	NA	NA	0.973805	0.00793503	0.115418	7.15282	6.5e-210	7.25e-206	-2.60538	0.00906791	0.0474096	0.90233	0.508342	0.677895
AT5G41370	ATXPB1	Encodes XPB1, a DNA repair protein and transcription factor. Arabidopsis thaliana has duplicated XPB gene (AtXPB1 and AtXPB2, with high similarity to each other). XPB proteins are involved in both DNA repair and transcription, they are component of the transcription factor IIH (TFIIH) and are responsible for DNA helicase activity during nucleotide (nt) excision repair (NER). Complementation assay…	0.0554456	0.629371	0.901344	0.301176	0.0120963	0.0272467	-0.109559	0.36727	0.612813	-0.319134	0.00753471	0.0274989
AT5G41730	NA	NA	0.316755	0.521022	0.86102	2.01427	6.63e-09	4.71e-08	-1.90061	0.000212412	0.00223677	0.907684	0.0352491	0.0964971
AT5G41850	NA	NA	-0.583387	0.0363735	0.285204	1.22791	2.25e-07	1.3e-06	-0.330517	0.383411	0.627919	-0.819712	0.00388289	0.0157183
AT5G42330	NA	NA	0.0422189	0.774669	0.942334	1.02584	0.0177133	0.0381516	-0.146162	0.730882	0.872268	-1.54601	0.00013093	0.000799301
AT5G42580	CYP705A12	a member of the cytochrome P450 family	-1.34431	0.00206046	0.0464848	1.49406	5.84e-06	2.7e-05	-1.42919	0.00537702	0.031574	1.06171	0.00786031	0.0285106
AT5G42785	NA	NA	-0.0597043	0.767426	0.940511	2.16956	1.05e-17	1.92e-16	-0.792933	0.00559955	0.032616	0.181479	0.457688	0.634613
AT5G43180	NA	NA	-0.0210005	0.829808	0.958771	2.05492	4.37e-17	7.59e-16	-0.677853	0.0032146	0.0209642	-0.600195	1.19e-05	9.23e-05
AT5G43320	ckl8	NA	-0.00909763	0.89646	0.97766	0.538183	9.51e-08	5.8e-07	-0.241077	0.0537859	0.178067	-0.276709	0.00592832	0.022548
AT5G43350	ATPT1	Encodes an inorganic phosphate transporter Pht1;1. Mutants display enhanced arsenic accumulation. Members of the Pht1 family of phosphate transporters include: Pht1;1/At5g43350, Pht1;2/At5g43370, Pht1;3/At5g43360, Pht1;4/At2g38940, Pht1;5/At2g32830, Pht1;6/At5g43340, Pht1;7/At3g54700, Pht1;8/At1g20860, Pht1;9/At1g76430 (Plant Journal 2002, 31:341).	-0.214659	0.0253168	0.231324	1.14126	1.74e-05	7.43e-05	-1.40016	6.07e-10	2.19e-08	-0.202624	0.568002	0.728143
AT5G43370	APT1	Encodes a phosphate transporter Pht1;2. Members of the Pht1 family of phosphate transporters include: Pht1;1/At5g43350, Pht1;2/At5g43370, Pht1;3/At5g43360, Pht1;4/At2g38940, Pht1;5/At2g32830, Pht1;6/At5g43340, Pht1;7/At3g54700, Pht1;8/At1g20860, Pht1;9/At1g76430 (Plant Journal 2002, 31:341)	-0.231751	0.352852	0.764904	1.21483	0.000103355	0.000379792	-1.36943	9.44e-08	2.34e-06	0.0223043	0.951051	0.97675
AT5G43520	NA	NA	-0.8787	1.93e-11	8.17e-09	4.14085	3.46e-49	4.33e-47	-0.875334	0.00245139	0.016762	-2.86365	1.19e-16	4e-15
AT5G43540	NA	NA	0.243134	0.194948	0.623059	1.14966	0.00263502	0.00708384	-1.25828	0.172767	0.391919	-2.7796	0.000720557	0.00363847
AT5G43580	UPI	Predicted to encode a PR (pathogenesis-related) peptide that belongs to the PR-6 proteinase inhibitor family. Six putative PR-6-type protein encoding genes are found in Arabidopsis: At2g38900, At2g38870, At5g43570, At5g43580, At3g50020 and At3g46860.	0.228148	0.0469681	0.324057	1.60603	1.56e-12	1.71e-11	-0.671164	0.0017103	0.012481	1.28811	8.77e-05	0.000560025
AT5G43780	APS4	sulfate adenylyltransferase, ATP sulfurylase	-0.419889	8.49e-08	1.29e-05	1.71266	8.18e-35	4.86e-33	0.253688	0.343867	0.589723	-0.824215	8.41e-06	6.69e-05
AT5G43830	NA	NA	0.163426	0.125381	0.525844	1.51519	1.81e-08	1.21e-07	0.693583	0.000221861	0.00232162	-0.498643	0.000413476	0.00220937
AT5G43910	NA	NA	0.0429268	0.686207	0.918802	3.02417	7.48e-208	5.57e-204	0.0376705	0.825053	0.920684	-0.849505	2.13e-08	2.65e-07
AT5G44340	TUB4	beta tubulin gene	-0.0853039	0.10689	0.490077	0.475285	0.0019777	0.00548935	-0.401646	0.0394108	0.142342	-0.463875	1.17e-06	1.09e-05
AT5G44380	NA	NA	-0.116087	0.282513	0.710264	2.54125	1.33e-24	4.21e-23	-0.132671	0.485132	0.7146	-0.695292	5.15e-12	1.06e-10
AT5G44390	NA	NA	-0.302343	0.153725	0.569613	0.617369	0.00887174	0.0207419	-0.696544	0.0148603	0.0690016	-1.17984	3.1e-05	0.000219196
AT5G44410	NA	NA	-0.53552	6.32e-05	0.00329908	0.66881	0.117335	0.190433	-0.33269	0.317998	0.564945	-2.01908	1.58e-08	2e-07
AT5G44610	MAP18	Encodes a protein with seven repeated VEEKK motifs. RNAi and overexpression experiments suggest that the gene is not involved in cell division but might be consequential for cell shape of epidermal and cortical cells. The protein encoded by this gene binds to cortical microtubules and inhibits tubulin polymerization. Associates to the plasma membrane and interacts with calmodulin and phosphatidyl…	-0.338603	0.151791	0.566646	2.17736	3.88e-09	2.85e-08	-0.655224	0.0208907	0.0888479	-0.695535	0.000165365	0.00098127
AT5G44910	NA	NA	-0.005219	0.974637	0.994671	2.14464	9.5e-19	1.89e-17	-0.964362	2.35e-10	9.14e-09	0.41242	0.0725661	0.169193
AT5G45440	NA	NA	-0.270884	0.0914856	0.45497	1.49949	1.25e-18	2.47e-17	-0.751037	0.00391696	0.0246375	-0.6238	0.0185477	0.057635
AT5G45840	NA	NA	0.113131	0.450504	0.823745	1.92868	1.46e-15	2.18e-14	-0.907176	3.16e-08	8.58e-07	0.437943	0.00820372	0.0295892
AT5G46040	NA	NA	-0.364904	0.0631806	0.382571	3.34676	6.29e-22	1.61e-20	-0.628859	0.0328517	0.12516	-1.64325	5.41e-07	5.37e-06
AT5G46050	AtNPF5.2	Encodes a di- and tri-peptide transporter involved in responses to wounding, virulent bacterial pathogens, and high NaCl concentrations. The protein is predicted to have 12 transmembrane helicies.	0.251204	0.153743	0.569613	1.46263	0.00394954	0.0101419	0.239492	0.390607	0.634995	-1.06824	0.000390173	0.00210386
AT5G46090	NA	NA	-0.920834	9.62e-06	0.000720123	-0.999135	0.000382001	0.00124941	-0.815084	0.00633244	0.0356557	0.165126	0.536015	0.700469
AT5G46845	NA	NA	-0.215523	0.779493	0.945156	2.14064	0.00248863	0.00672842	-0.775186	0.231751	0.468926	-1.63393	0.00752424	0.0274654
AT5G46890	NA	NA	-0.395967	0.00178185	0.0420286	-1.59659	1.09e-05	4.81e-05	-0.832178	0.254356	0.497023	-6.55623	5.78e-18	2.18e-16
AT5G46900	NA	NA	-0.380798	0.0017956	0.0422088	-1.48108	0.000496555	0.00158324	-1.68038	0.0549001	0.180427	-6.35964	2.97e-20	1.32e-18
AT5G47240	atnudt8	NA	-0.374406	0.0270621	0.24029	1.83885	0.00634522	0.0154467	-0.627793	0.0684295	0.210805	-1.10521	5.24e-09	7.19e-08
AT5G47990	CYP705A5	encodes a member of the CYP705A family of cytochrome P450 enzymes. It appears to catalyze the addition of a double bond to thalian-diol at carbon 15. Reduced levels of THAD expression lead to a build up of thalian-diol in root extracts. thad1-1 mutants also have longer roots than wild type seedlings.	-0.755738	0.000743002	0.0222289	0.72872	0.0085262	0.0200285	-0.927483	0.00509727	0.0303251	-1.49941	2.05e-06	1.82e-05
AT5G48010	AtTHAS1	Encodes an oxidosqualene cyclase involved in the biosynthesis of thalianol, a tricyclic triterpenoid of unknown function. Overexpression of THAS leads to dwarfing in the aerial tissues of Arabidopsis plants, but increases their root length. THAS is part of a small operon-like cluster of genes (with At5g48000 (THAH) and At5g47990 (THAD)) involved in thalianol metabolism.	-0.734012	5.99e-09	1.34e-06	-0.207284	0.431246	0.539686	-0.994007	0.0085041	0.0451038	-0.845397	0.000338914	0.00185629
AT5G48430	NA	NA	0.559656	9.71e-12	4.58e-09	1.75435	3.28e-12	3.45e-11	-2.9218	7.64e-17	6.79e-15	-1.2713	0.000123294	0.000759019
AT5G48600	ATCAP-C	member of SMC subfamily	0.0753309	0.34081	0.757795	1.12083	6.52e-11	5.93e-10	0.0636657	0.713281	0.861632	-0.31079	0.0100671	0.0350349
AT5G48657	NA	NA	-0.0858594	0.47521	0.838082	1.77845	4.26e-16	6.71e-15	-0.735901	0.00192801	0.0138052	-0.396075	0.0644133	0.154324
AT5G48670	AGL80	AGL80 is a member of the MADS box family of genes. AGL80 functions as a transcription factor within the central cell gene regulatory network and controls the expression of downstream genes required for central cell development and function.	-0.462638	0.302795	0.728338	1.18525	2.2e-05	9.17e-05	-1.69466	0.00574683	0.0332065	0.981104	0.123901	0.253663
AT5G48770	NA	NA	NA	NA	NA	1.28145	5.13e-09	3.7e-08	-0.751788	0.00198132	0.014094	-0.357732	0.188276	0.345677
AT5G48940	NA	NA	0.0480911	0.573248	0.880292	0.364857	0.0152705	0.0334719	0.58615	0.000120268	0.00138987	-0.427015	0.00488698	0.0190661
AT5G49360	ATBXL1	Encodes a bifunctional {beta}-D-xylosidase/{alpha}-L-arabinofuranosidase required for pectic arabinan modification. Located in the extracellular matrix. Gene is expressed specifically in tissues undergoing secondary wall thickening. This is a member of glycosyl hydrolase family 3 and has six other closely related members.	-0.499887	5.44e-07	6.23e-05	0.262429	0.72417	0.798566	2.1789	0.00427743	0.0264105	-1.2315	0.00684696	0.025422
AT5G49650	XK-2	Encodes a cytosolic protein capable of phosphorylating xylulose and deoxy-xylulose. It most likely plays a role in producing precursors for isoprenoid biosynthesis.	0.0342408	0.678217	0.916452	0.59828	0.00129959	0.00376059	0.178857	0.359117	0.604837	-0.496906	8e-05	0.000517544
AT5G50120	NA	NA	0.0888461	0.485563	0.843755	2.94395	1.84e-29	7.99e-28	0.169059	0.678513	0.843159	-0.781931	0.00320011	0.0133336
AT5G50200	ATNRT3.1	Wound-responsive gene 3 (WR3). Encodes a high-affinity nitrate transporter. Up-regulated by nitrate. Involved in jasmonic acid-independent wound signal transduction.	0.322528	0.13521	0.542075	0.596111	0.000481402	0.00153977	-0.754925	0.000217494	0.00228253	1.52356	1.7e-18	6.71e-17
AT5G50300	ATAZG2	Encodes a homolog of the adenine-guanine-hypoxanthine transporter AzgA of Aspergillus nidulans. Function as a plant adenine-guanine transporter. Two closely related genes exist in Arabidopsis: AT3G10960 (Azg1) and AT5G50300 (Azg2).	0.330905	0.00314475	0.062182	0.812578	2.17e-05	9.04e-05	-0.254912	0.242634	0.482401	-0.699989	0.00324314	0.013489
AT5G50760	SAUR55	NA	-0.0335377	0.762082	0.939596	0.784302	0.00288247	0.00767788	-1.90724	2.92e-07	6.53e-06	-0.651175	0.000703846	0.00356087
AT5G51550	EXL3	NA	-0.154533	0.138836	0.547345	0.524685	0.011042	0.0251442	-0.708567	5.85e-05	0.000739028	-0.694809	7.71e-06	6.2e-05
AT5G52120	AtPP2-A14	NA	-0.757327	1.57e-07	2.11e-05	0.798415	0.00156297	0.00443927	-0.764034	0.0022595	0.0156571	-0.506904	0.0145696	0.047284
AT5G52710	NA	NA	1.46022	0.0179242	0.189121	9.34018	3.2e-08	2.08e-07	-1.9271	0.0068076	0.0377502	-5.40356	8.79e-09	1.16e-07
AT5G52990	NA	NA	-0.0355385	0.806982	0.95091	1.99795	4.6e-19	9.52e-18	-0.611687	0.000324427	0.00318167	-0.154785	0.339084	0.522737
AT5G53310	NA	NA	-0.0924669	0.256553	0.68616	1.21401	9.44e-12	9.48e-11	0.0524813	0.65189	0.828858	-0.291624	0.00708313	0.0261069
AT5G53530	VPS26A	Homolog of yeast retromer subunit VPS26. Part of a retromer-like protein complex involved in endosome to lysosome protein transport.	0.0491607	0.611712	0.89435	0.708982	7.31e-06	3.32e-05	-0.0972061	0.310422	0.556112	-0.34135	0.000920092	0.00449491
AT5G54540	NA	NA	0.0250409	0.76895	0.941178	1.18546	0.000602658	0.00188555	0.304893	0.0911976	0.257482	-0.362954	0.000405481	0.00217469
AT5G55500	ATXYLT	Encodes a beta-1,2-xylosyltransferase that is glycosylated at two positions.	0.0659368	0.433887	0.815645	0.365667	9.93e-05	0.000365891	-0.432388	0.000182525	0.00196886	0.255181	0.00489755	0.0191003
[truncated: 43 more rows]
