# Supplementary material for: The ZAT14 family promotes cell death and regulates expansins to affect xylem formation and salt tolerance in Arabidopsis
Source: Plant Cell. 2025 Nov 13;37(12):koaf271. doi: 10.1093/plcell/koaf271 (PMC12702618; doi:10.1093/plcell/koaf271)
Supplement: koaf271_Supplementary_Data [file koaf271_supplementary_data.zip › TPC-2025-0013-Supplementary Data Set S5.xlsx]

## Sheet: Sheet1
Supplementary Data Set S5. Primer list for cloning and CRISPR constructs.
Primer name	Sequence	Purpose	Modification
AT5G03510 (ZAT14)-P4-P1R-F	GGGGACAACTTTGTATAGAAAAGTTGTC TATTCTCTACATATCCAAATCAAAAAC	for cloning ZAT14 promoter into pDONRP4P1 vector	NO
AT5G03510 (ZAT14)-P4-P1R-R	GGGGACTGCTTTTTTGTACAAACTTGC GATCCTCCGTTTTTTATTTGCT		NO
pENTR™5′-TOPO _pZAT5-F	GTATAGAAGGACGCCACGAACTC	for cloning ZAT5 promoter into pENTR™5′-TOPO vector	NO
pENTR™5′-TOPO _pZAT5-R	GTACCTGACACTTCTGCGTTTT		NO
pENTR™5′-TOPO _pZAT15-F	GTAACATGCTTCGCTTGAGTTTCC	for cloning ZAT15 promoter into pENTR™5′-TOPO vector	NO
pENTR™5′-TOPO _pZAT15-R	GTCTTGGCAAACTCATCACAATACAC		NO
pDONR221-gZAT5-F	GGGGACAAGTTTGTACAAAAAAGCAGGCTTT ATGGGTCAAGATGAGGT	for cloning ZAT5 CDS into pDONR221 vector	NO
pDONR221-gZAT5-R	GGGGACCACTTTGTACAAGAAAGCTGGGTT GTAATGACAATCTATTAACGCTGGTGTTGC		NO
pDONR221-gZAT14-F	GGGGACAAGTTTGTACAAAAAAGCAGGCTTT ATGACAAGTGTTCTTGAGG	for cloning ZAT14 CDS into pDONR221 vector	NO
pDONR221-gZAT14-R	GGGGACCACTTTGTACAAGAAAGCTGGGTT GTGATGACAATCAATCAAAGAATT		NO
pDONR221-gZAT14L-F	GGGGACAAGTTTGTACAAAAAAGCAGGCTTT ATGGAAGCGTTCGAAG	for cloning ZAT14L CDS into pDONR221 vector	NO
pDONR221-gZAT14L-R	GGGGACCACTTTGTACAAGAAAGCTGGGTT GTAGTGGCAATCCACCA		NO
pDONR221-gZAT15-F	GGGGACAAGTTTGTACAAAAAAGCAGGCTTT ATGGAAGCAGCTGCGGAG	for cloning ZAT15 CDS into pDONR221 vector	NO
pDONR221-gZAT15-R	GGGGACCACTTTGTACAAGAAAGCTGGGTT GTAATGGCAATCCACCAATGTAGGAG		NO
ZAT5-LP	AACGCAGAAGTGTCAGGTAA	Genotyping SALK_048250	NO
ZAT5-RP	ACTTGCACATTTCATTTTCCTCT		NO
SALK_LB1	ATTTTGCCGATTTCGGAAC	LBb1.3 SALK pROK2	NO
cas9-ZAT14l-target1	ATATATGGTCTCGATTGgctaATGGAAGCGTTCGAAGGTTTTAGAGCTAGAAATAGC	CRISPR construct of ZAT14L	NO
cas9-ZAT14l-target2	ATATATGGTCTCGATTGCGTATAGATTTACCAGCAGGGTTTTAGAGCTAGAAATAGC	CRISPR construct of ZAT14L	NO
cas9-ZAT14l-target3	ATTATTGGTCTCGAAACCCGTCACGGTGGGGGCTATCCAATCTCTTAGTCGACTCTAC	CRISPR construct of ZAT14L	NO
cas9-ZAT15-target	ATTATTGGTCTCGAAACCATTAAAGGCCACGGCTGACCAATCTCTTAGTCGACTCTAC	CRISPR construct of ZAT15	NO
cas9-ZAT14L-seqF1	gccaagttgggcaaatggta	Genotyping ZAT14L CRISPR line	NO
cas9-ZAT14L-seqF2	CCTCTTGGTCCTCCCAAAACA	Genotyping ZAT14L CRISPR line	NO
cas9-ZAT14L-seqR	ACGACCGTCCTAGCTTTCTT	Genotyping ZAT14L CRISPR line	NO
cas9-ZAT15-seqF	AGGAGAAGAGTCTCAATGATGAAA	Genotyping ZAT15 CRISPR line	NO
cas9-ZAT15-seqR	CCTGAATTGGACCCTCCGAC	Genotyping ZAT15 CRISPR line	NO
ZAT5-qPCR-F	TTCTGAGTTCACTTCCGGGC	qPCR	NO
ZAT5-qPCR-R	TCTGCTTACTTCTGCGGTGG	qPCR	NO
ZAT14-qPCR-F	AACGCAAACGCTACTTCAGC	qPCR	NO
ZAT14-qPCR-R	GGTTTCTCGCAGCATCGTTC	qPCR	NO
ZAT14L-qPCR-F	GTGGATTGCCACTACTGAATTTAT	qPCR	NO
ZAT14L-qPCR-R	CGCAAGTCTTGAACAAGCAA	qPCR	NO
ZAT15-qPCR-F	ACAAGACTTGCAAGATTCTTCTCTC	qPCR	NO
ZAT15-qPCR-R	GCATTGCATATGCCTAATGGGA	qPCR	NO
XCP1-qF	TCCACAAAGAAGATGATTACCCTTA	qPCR	NO
XCP1-qR	TCACACGTTCCACATCCTCTT	qPCR	NO
XCP2-qF	TTGCGAGATGCAAAAGGAT	qPCR	NO
XCP2-qR	GCCAATGCCTTCAAGAGACT	qPCR	NO
VND6-qF	GCCATGGGACATCCAAGA	qPCR	NO
VND6-qR	TGTGGCTAAAGAAATACCATTCC	qPCR	NO
VND7-qF	CGATGCATCAATATGGCAAC	qPCR	NO
VND7-qR	AGGGAAGCATCCAAGAGA	qPCR	NO
ChIP-EXPA1-A-F	TTGTAGACTAAAACTTTCTCAAGCTT	ChIP-qPCR	NO
ChIP-EXPA1-A-R	TTTCAGGCGCCTTCAAACAC	ChIP-qPCR	NO
ChIP-EXPA1-B-F	GTGCATTTATTTTCTCGATATGCAA	ChIP-qPCR	NO
ChIP-EXPA1-B-R	GAGCTTCTACGGTGTTTCTGC	ChIP-qPCR	NO
ChIP-EXPA1-C-F	AACCAAACAACAGATTCTCATAATCA	ChIP-qPCR	NO
ChIP-EXPA1-C-R	TGTGTGTGTGTGAGAGAGAGA	ChIP-qPCR	NO
ChIP-EXPA1-D-F	TGCATTCGGAGTTTTGGTCT	ChIP-qPCR	NO
ChIP-EXPA1-D-R	TGGAAAAAGCAGAGGAGGGG	ChIP-qPCR	NO
ChIP-EXPA1-E-F	ATAGAAACCACACGACTCGTCT	ChIP-qPCR	NO
ChIP-EXPA1-E-R	GGGACCAAAAACCGCTGAAG	ChIP-qPCR	NO
ChIP-EXPA1-F-F	AGCAGACCACTATGACCCAC	ChIP-qPCR	NO
ChIP-EXPA1-F-R	AGGTCAATATGGAGGCTGGAG	ChIP-qPCR	NO
ChIP-EXPA1-G-F	CCAGACACGACTTCTTCATCG	ChIP-qPCR	NO
ChIP-EXPA1-G-R	AGATCGATGTACCACGACACG	ChIP-qPCR	NO
ChIP-EXPA10-A-F	AACCCCACACAACACATTACT	ChIP-qPCR	NO
ChIP-EXPA10-A-R	ATGTGTGCTACGAAACCGGT	ChIP-qPCR	NO
ChIP-EXPA14-A-F	ATTTGCACGGAAAAGTCGCC	ChIP-qPCR	NO
ChIP-EXPA14-A-R	AGAACATATATAGTTATATTCTTTGAC	ChIP-qPCR	NO
ChIP-EXPA15-A-F	TGATTTTCTCCAAAAATCACGGTGT	ChIP-qPCR	NO
ChIP-EXPA15-A-R	ACATATCTTTTCCAACGCTGCG	ChIP-qPCR	NO
ChIP-EXPA15-B-F	AGGTTTTGAATAGATGTTGTGG	ChIP-qPCR	NO
ChIP-EXPA15-B-R	ACTTTTGCGGACAAATCGTCT	ChIP-qPCR	NO
ChIP-PRX71-A-F	GGCATGAACCTAAATTCAAAACTCC	ChIP-qPCR	NO
ChIP-PRX71-A-R	AGCATTTTCTTTTGGATTTGTTCGT	ChIP-qPCR	NO
ChIP-PRX71-B-F	TGTACAAATGATGGTAAACATGCGA	ChIP-qPCR	NO
ChIP-PRX71-B-R	GGACACTCCTCGCAATAGGA	ChIP-qPCR	NO
ChIP-UBQ10-F	CACCCTCGAGGTGGAAAGCT	ChIP-qPCR	NO
ChIP-UBQ10-R	AACGTACGGCCATCCTCTAGCT	ChIP-qPCR	NO
Venus-1	cggtgaacagctcctcgc	WM-smFISH	5'-Cy3
Venus -2	cagctcgaccaggatggg	WM-smFISH	5'-Cy3
Venus -3	ttgtggccgtttacgtcg	WM-smFISH	5'-Cy3
Venus-4	ctcgccggacacgctgaa	WM-smFISH	5'-Cy3
Venus -5	ttgccgtaggtggcatcg	WM-smFISH	5'-Cy3
Venus -6	gtggtgcagatcagcttc	WM-smFISH	5'-Cy3
Venus-7	agggtggtcacgagggtg	WM-smFISH	5'-Cy3
Venus -8	aagcactgcaggccgtag	WM-smFISH	5'-Cy3
Venus -9	catgtggtcggggtagcg	WM-smFISH	5'-Cy3
Venus-10	tgaagaagtcgtgctgct	WM-smFISH	5'-Cy3
Venus -11	acgtagccttcgggcatg	WM-smFISH	5'-Cy3
Venus -12	agaagatggtgcgctcct	WM-smFISH	5'-Cy3
Venus-13	tcttgtagttgccgtcgt	WM-smFISH	5'-Cy3
Venus -14	tcgaacttcacctcggcg	WM-smFISH	5'-Cy3
Venus -15	ctcgatgcggttcaccag	WM-smFISH	5'-Cy3
Venus-16	tgaagtcgatgcccttca	WM-smFISH	5'-Cy3
Venus -17	caggatgttgccgtcctc	WM-smFISH	5'-Cy3
Venus -18	ttgtactccagcttgtgc	WM-smFISH	5'-Cy3
Venus-19	agacgttgtggctgttgt	WM-smFISH	5'-Cy3
Venus -20	tgcttgtcggcggtgata	WM-smFISH	5'-Cy3
Venus -21	gaagttggccttgatgcc	WM-smFISH	5'-Cy3
Venus-22	cgatgttgtggcggatct	WM-smFISH	5'-Cy3
Venus -23	gtagtggtcggcgagctg	WM-smFISH	5'-Cy3
Venus -24	cgatgggggtgttctgct	WM-smFISH	5'-Cy3
Venus-25	ttgtcgggcagcagcacg	WM-smFISH	5'-Cy3
Venus -26	ggactggtagctcaggta	WM-smFISH	5'-Cy3
Venus -27	ttggggtctttgctcagg	WM-smFISH	5'-Cy3
Venus-28	catgtgatcgcgcttctc	WM-smFISH	5'-Cy3
Venus -29	ggtcacgaactccagcag	WM-smFISH	5'-Cy3
Venus -30	tccatgccgagagtgatc	WM-smFISH	5'-Cy3
zat14-1	cacacaatagtattgtgtgt	WM-smFISH	5'-Cy3
zat14-2	tcaaagagtgtttggtgggt	WM-smFISH	5'-Cy3
zat14-3	acacaagaggtcgtatatgt	WM-smFISH	5'-Cy3
zat14-4	atttgctctctgtatttcaa	WM-smFISH	5'-Cy3
zat14-5	ttgtcatgatcctccgtttt	WM-smFISH	5'-Cy3
zat14-6	tctccactctcctcaagaac	WM-smFISH	5'-Cy3
zat14-7	tgaggagaacaagacgcgcg	WM-smFISH	5'-Cy3
zat14-8	agaacgctgacgtttggtgc	WM-smFISH	5'-Cy3
zat14-9	cgttcatcataagaggagac	WM-smFISH	5'-Cy3
zat14-10	caaacgctggatactgcagc	WM-smFISH	5'-Cy3
zat14-11	cactgatgatcgttcaccgc	WM-smFISH	5'-Cy3
zat14-12	cagcttcttcttctcttacc	WM-smFISH	5'-Cy3
zat14-13	ccttggaattctacttcacc	WM-smFISH	5'-Cy3
zat14-14	atcttcgtcttcatcggtag	WM-smFISH	5'-Cy3
zat14-15	acaagatcagacaattcgcc	WM-smFISH	5'-Cy3
zat14-16	ctctttgcttgatgtccttg	WM-smFISH	5'-Cy3
zat14-17	catcgacaaatgatcgtcgc	WM-smFISH	5'-Cy3
zat14-18	tgctaaagaaacccattctc	WM-smFISH	5'-Cy3
zat14-19	tagagaagccaccggtttct	WM-smFISH	5'-Cy3
zat14-20	taaacaccgtctagccctaa	WM-smFISH	5'-Cy3
zat14-21	gcttttatcacacgttttgc	WM-smFISH	5'-Cy3
zat14-22	ctagcgcttggaacgaatgg	WM-smFISH	5'-Cy3
zat14-23	gttttggcttcttgtgacta	WM-smFISH	5'-Cy3
zat14-24	cgcatttgaaaacgctagct	WM-smFISH	5'-Cy3
zat14-25	tagacgcagacgccgttttc	WM-smFISH	5'-Cy3
zat14-26	ccagcttccactgtttcaac	WM-smFISH	5'-Cy3
zat14-27	gggaaagaaagcttcctacg	WM-smFISH	5'-Cy3
zat14-28	ccatcactactagtcacttg	WM-smFISH	5'-Cy3
zat14-29	gtgttttctccggtttcttg	WM-smFISH	5'-Cy3
zat14-30	gccttgcagattgaacattc	WM-smFISH	5'-Cy3
zat14-31	ctaaggcttgtcctgaagaa	WM-smFISH	5'-Cy3
zat14-32	tctatgtctcctcatatgtc	WM-smFISH	5'-Cy3
zat14-33	agcgtttgcgtttattgtta	WM-smFISH	5'-Cy3
zat14-34	tcgctgttttgattgctgaa	WM-smFISH	5'-Cy3
zat14-35	tcttcatggtgatgatgact	WM-smFISH	5'-Cy3
zat14-36	agaaagttctttggccgtat	WM-smFISH	5'-Cy3
zat14-37	ggtgctggaagattcagatc	WM-smFISH	5'-Cy3
zat14-38	cgaatttcggtttctcgcag	WM-smFISH	5'-Cy3
zat14-39	gaatctgatctttggatgca	WM-smFISH	5'-Cy3
zat14-40	tcaaagaatttgacgcggcc	WM-smFISH	5'-Cy3
