# Supplementary material for: The ZAT14 family promotes cell death and regulates expansins to affect xylem formation and salt tolerance in Arabidopsis
Source: Plant Cell. 2025 Nov 13;37(12):koaf271. doi: 10.1093/plcell/koaf271 (PMC12702618; doi:10.1093/plcell/koaf271)
Supplement: koaf271_Supplementary_Data [file koaf271_supplementary_data.zip › TPC-2025-0013-Supplementary Data Set S6.xlsx]

## Sheet: Statistic analysis
Supplementary Data Set S6. Source data and statistic analysis results.

## Sheet: Figure 2A
Figure 2A ZAT expression in PLT2-GR or Col-0.
	ZAT14 expression		ZAT5 expression		ZAT14L expression		ZAT15 expression
Source data	Col-0	PLT2-GR	Col-0	PLT2-GR	Col-0	PLT2-GR	Col-0	PLT2-GR
	1.01519	0.224102	1.1818	0.597171	1.15424	0.593413	1.08893	0.348285
	1.01762	0.266806	0.830507	0.620697	0.967723	0.49425	0.901531	0.311027
	0.957662	0.194245	1.00599	0.592306	0.976262	0.448943	1.1329	0.209418
	1.00937	0.185807	0.918443		0.913529	0.491244	0.888592	0.328595
	1.21538		1.1001
Statistic analysis results	Table Analyzed	Data	Table Analyzed	Data	Table Analyzed	Data	Table Analyzed	Data
	Column B	PLT2-GR	Column B	PLT2-GR	Column B	PLT2-GR	Column B	PLT2-GR
	vs.	vs.	vs.	vs.	vs.	vs.	vs.	vs.
	Column A	Col-0	Column A	Col-0	Column A	Col-0	Column A	Col-0
	Unpaired t test		Unpaired t test		Unpaired t test		Unpaired t test
	P value	<0.0001	P value	0.0028	P value	0.0002	P value	<0.0001
	P value summary	****	P value summary	**	P value summary	***	P value summary	****
	Significantly different (P < 0.05)?	Yes	Significantly different (P < 0.05)?	Yes	Significantly different (P < 0.05)?	Yes	Significantly different (P < 0.05)?	Yes
	One- or two-tailed P value?	Two-tailed	One- or two-tailed P value?	Two-tailed	One- or two-tailed P value?	Two-tailed	One- or two-tailed P value?	Two-tailed
	t, df	t=15.47, df=7	t, df	t=4.862, df=6	t, df	t=8.352, df=6	t, df	t=10.05, df=6
	How big is the difference?		How big is the difference?		How big is the difference?		How big is the difference?
	Mean of column A	1.046	Mean of column A	1.008	Mean of column A	1.003	Mean of column A	1.003
	Mean of column B	0.2175	Mean of column B	0.6033	Mean of column B	0.505	Mean of column B	0.3
	Difference between means (B - A) ± SEM	-0.8285 ± 0.05354	Difference between means (B - A) ± SEM	-0.4047 ± 0.08324	Difference between means (B - A) ± SEM	-0.4975 ± 0.05956	Difference between means (B - A) ± SEM	-0.7025 ± 0.06993
	95% confidence interval	-0.9551 to -0.7019	95% confidence interval	-0.6083 to -0.2010	95% confidence interval	-0.6432 to -0.3518	95% confidence interval	-0.8736 to -0.5314
	R squared (eta squared)	0.9716	R squared (eta squared)	0.7975	R squared (eta squared)	0.9208	R squared (eta squared)	0.9439
	F test to compare variances		F test to compare variances		F test to compare variances		F test to compare variances
	F, DFn, Dfd	7.074, 4, 3	F, DFn, Dfd	83.01, 4, 2	F, DFn, Dfd	2.979, 3, 3	F, DFn, Dfd	4.058, 3, 3
	P value	0.1399	P value	0.0239	P value	0.3939	P value	0.2801
	P value summary	ns	P value summary	*	P value summary	ns	P value summary	ns
	Significantly different (P < 0.05)?	No	Significantly different (P < 0.05)?	Yes	Significantly different (P < 0.05)?	No	Significantly different (P < 0.05)?	No
	Data analyzed		Data analyzed		Data analyzed		Data analyzed
	Sample size, column A	5	Sample size, column A	5	Sample size, column A	4	Sample size, column A	4
	Sample size, column B	4	Sample size, column B	3	Sample size, column B	4	Sample size, column B	4

## Sheet: Figure 2F
Figure 2F. Number of living root cap layers
	Col-0	zat5-1	zat14-1zat14l-4	zat5-1zat14-1	zatx3-1	zatx3-2
	5	5	5	6	6	6		Statistic analysis
	5	6	5	6	6	6		Number of families	1
	5	5	5	6	6	6		Number of comparisons per family	5
	5	5	6	6	6	6		Alpha	0.05
	5	5	5	5	6	6
	5	6	5	6	6	6		Dunnett's multiple comparisons test	Mean Diff.	95.00% CI of diff.	Below threshold?	Summary	Adjusted P Value	A-?
	5	5	5	6	5	6		Col-0 vs. zat5-1	-0.1176	-0.3627 to 0.1274	No	ns	0.6177	B	zat5-1
	5	5	5	6	6	6		Col-0 vs. zat14-1zat14l-4	-0.07692	-0.3402 to 0.1863	No	ns	0.9155	C	zat14zat14l-4
	5	5	5	5	6	5		Col-0 vs. zat5-1zat14-1	-0.8824	-1.127 to -0.6373	Yes	****	<0.0001	D	zat5-1zat14-1
	5	5	5	6	6	6		Col-0 vs. zatx3-1	-0.8824	-1.127 to -0.6373	Yes	****	<0.0001	E	zatx3-1
	5	5	5	6	6	6		Col-0 vs. zatx3-2	-0.9412	-1.186 to -0.6961	Yes	****	<0.0001	F	zatx3-2
	5	5	5	6	5	6
	5	5	5	6	6	6		Test details	Mean 1	Mean 2	Mean Diff.	SE of diff.	n1	n2	q	DF
	5	5		6	6	6		Col-0 vs. zat5-1	5	5.118	-0.1176	0.09568	17	17	1.23	92
	5	5		6	6	6		Col-0 vs. zat14zat14l-4	5	5.077	-0.07692	0.1028	17	13	0.7485	92
	5	5		6	6	6		Col-0 vs. zat5-1zat14-1	5	5.882	-0.8824	0.09568	17	17	9.222	92
	5	5		6	6	6		Col-0 vs. zatx3-1	5	5.882	-0.8824	0.09568	17	17	9.222	92
								Col-0 vs. zatx3-2	5	5.941	-0.9412	0.09568	17	17	9.837	92

## Sheet: Figure 3C
Figure 3C. Ectopic xylem ratio(%)
Source data	WT	ZAT14OE	zatx3				Number of comparisons per family	3
	44.4758	47.8753	19.2028				Alpha	0.05
	36.2548	53.2829	32.0204
	52.5873	50.2978	27.8388				Tukey's multiple comparisons test	Mean Diff.	95.00% CI of diff.	Below threshold?	Summary	Adjusted P Value
	38.613	37.0146	19.2989				WT vs. ZAT14OE	-3.822	-10.39 to 2.742	No	ns	0.3441	A-B
	34.6919	31.9231	17.9783				WT vs. zatx3	12.47	5.910 to 19.04	Yes	****	<0.0001	A-C
	39.299	40.108	28.01				ZAT14OE vs. zatx3	16.3	9.940 to 22.65	Yes	****	<0.0001	B-C
	30.7511	50.8866	24.8282
	48.5594	27.0555	25.3002				Test details	Mean 1	Mean 2	Mean Diff.	SE of diff.	n1	n2	q	DF
	26.5488	28.3544	25.2853				WT vs. ZAT14OE	38.22	42.04	-3.822	2.71	15	17	1.994	46
	54.9967	41.2626	24.7835				WT vs. zatx3	38.22	25.75	12.47	2.71	15	17	6.509	46
	31.663	38.1627	31.1632				ZAT14OE vs. zatx3	42.04	25.75	16.3	2.624	17	17	8.782	46
	30.768	48.1259	23.7446
	30.1542	35.742	24.8607				Compact letter display
	37.2526	51.845	31.4911				ZAT14OE	A
	36.6713	43.6024	30.107				WT	A
		57.5922	23.907				zatx3	B
		31.5724	27.8536

## Sheet: Figure 3E
Figure 3E Occurance of phenotypes
Root number showing different phenotypes													Col-0	zatx3-1	zatx4
	WT	PGC	MGC	PGC+MGC	Total number							WT	93.3333	35	40
Col-0	28	0	2	0	30							PGC	0	30	5
zatx3-1	14	12	12	2	40							MGC	6.66667	30	55
zatx4	16	2	22	0	40							PGC+MGC	0	5	0
Occurance of phenotypes																		Col-0	zatx3-1	zatx4
Col-0	93.3333	0	6.66667	0													WT	93	35	40
zatx3-1	35	30	30	5													Xylem gap	7	65	60
zatx4	40	5	55	0
	WT	Xylem gap	Total
Col-0	28	2	30
zatx3-1	14	26	40
zatx4	16	24	40
											> data
											WT Xylem gap
											Col-0 28 2
											zatx3-1 14 26
											zatx4 16 24
											> fisher.multcomp(data, p.method = "BH")
											Pairwise comparisons using Fisher's exact test for count data
											data: data
											Col-0 zatx3-1
											zatx3-1 1.272e-06 -
											zatx4 5.174e-06 0.8176
											P value adjustment method: BH

## Sheet: Figure 3F
Figure 3F. ZAT expression 24 hours after 10 µM DEX induction with Col-0 and VND7-GR.
	ZAT14 expression		ZAT5 expression		ZAT14L expression		ZAT15 expression
Source data	control	VND7-GR	control	VND7-GR	control	VND7-GR	control	VND7-GR
	0.70129	9.23652	0.841712	9.4666	1.01856	9.07191	0.900828	11.6958
	1.1887	10.6159	1.1959	9.64187	1.17663	11.3435	1.07066	14.9462
	1.04464	8.73389	0.939303	8.32094	0.746329	9.31184	0.87476	14.7776
	1.0884	13.1978	1.07434	8.4293	1.08901	13.3246	1.03653	22.0378
	1.07011	6.73376	0.997032	15.446	1.02504	8.86701	1.15871	14.9154
Statistic analysis results	Table Analyzed	Data	Table Analyzed	Data	Table Analyzed	Data	Table Analyzed	Data
	Column B	VND7-GR	Column B	VND7-GR	Column B	VND7-GR	Column B	VND7-GR
	vs.	vs.	vs.	vs.	vs.	vs.	vs.	vs.
	Column A	control	Column A	control	Column A	control	Column A	control
	Unpaired t test		Unpaired t test		Unpaired t test		Unpaired t test
	P value	<0.0001	P value	0.0001	P value	<0.0001	P value	<0.0001
	P value summary	****	P value summary	***	P value summary	****	P value summary	****
	Significantly different (P < 0.05)?	Yes	Significantly different (P < 0.05)?	Yes	Significantly different (P < 0.05)?	Yes	Significantly different (P < 0.05)?	Yes
	One- or two-tailed P value?	Two-tailed	One- or two-tailed P value?	Two-tailed	One- or two-tailed P value?	Two-tailed	One- or two-tailed P value?	Two-tailed
	t, df	t=8.071, df=8	t, df	t=6.984, df=8	t, df	t=10.88, df=8	t, df	t=8.591, df=8
	How big is the difference?		How big is the difference?		How big is the difference?		How big is the difference?
	Mean of column A	1.019	Mean of column A	1.01	Mean of column A	1.011	Mean of column A	1.008
	Mean of column B	9.704	Mean of column B	10.26	Mean of column B	10.38	Mean of column B	15.67
	Difference between means (B - A) ± SEM	8.685 ± 1.076	Difference between means (B - A) ± SEM	9.251 ± 1.325	Difference between means (B - A) ± SEM	9.373 ± 0.8615	Difference between means (B - A) ± SEM	14.67 ± 1.707
	95% confidence interval	6.204 to 11.17	95% confidence interval	6.197 to 12.31	95% confidence interval	7.386 to 11.36	95% confidence interval	10.73 to 18.60
	R squared (eta squared)	0.8906	R squared (eta squared)	0.8591	R squared (eta squared)	0.9367	R squared (eta squared)	0.9022
	F test to compare variances		F test to compare variances		F test to compare variances		F test to compare variances
	F, DFn, Dfd	167.0, 4, 4	F, DFn, Dfd	485.1, 4, 4	F, DFn, Dfd	142.0, 4, 4	F, DFn, Dfd	1027, 4, 4
	P value	0.0002	P value	<0.0001	P value	0.0003	P value	<0.0001
	P value summary	***	P value summary	****	P value summary	***	P value summary	****
	Significantly different (P < 0.05)?	Yes	Significantly different (P < 0.05)?	Yes	Significantly different (P < 0.05)?	Yes	Significantly different (P < 0.05)?	Yes
	Data analyzed		Data analyzed		Data analyzed		Data analyzed
	Sample size, column A	5	Sample size, column A	5	Sample size, column A	5	Sample size, column A	5
	Sample size, column B	5	Sample size, column B	5	Sample size, column B	5	Sample size, column B	5

## Sheet: Figure 3I
Figure 3I. Xylem reconnection rates of vnd6vnd7, zat3-1, zatx3-2, zatx3-3 at 5 days after grafting.
	Col-0	vnd6vnd7	zatx3-1	zatx3-2	zatx3-3
Repeat 1	40	18.75	27.2727	30.7692	41.6667
Repeat 2	69.2308	15.3846	15.4798	21.4286	23.0769
Repeat 3	54.6154	17.0673	12.5	20	9.09091
Number of families	1
Number of comparisons per family	4
Alpha	0.05
Dunnett's multiple comparisons test	Mean Diff.	95.00% CI of diff.	Below threshold?	Summary	Adjusted P Value	A-?
Col-0 vs. vnd6vnd7	37.55	12.16 to 62.94	Yes	**	0.0054	B	vnd6vnd7
Col-0 vs. zatx3-1	36.2	10.81 to 61.59	Yes	**	0.0069	C	zatx3-1
Col-0 vs. zatx3-2	30.55	5.158 to 55.94	Yes	*	0.0192	D	zatx3-2
Col-0 vs. zatx3-3	30	4.612 to 55.40	Yes	*	0.0212	E	zatx3-3
Test details	Mean 1	Mean 2	Mean Diff.	SE of diff.	n1	n2	q	DF
Col-0 vs. vnd6vnd7	54.62	17.07	37.55	8.784	3	3	4.274	10
Col-0 vs. zatx3-1	54.62	18.42	36.2	8.784	3	3	4.121	10
Col-0 vs. zatx3-2	54.62	24.07	30.55	8.784	3	3	3.478	10
Col-0 vs. zatx3-3	54.62	24.61	30	8.784	3	3	3.416	10

## Sheet: Figure 4B
Figure 4B. PLT2-GR induction repressed xylem-related genes expression in 5-day-old seedlings.
	XCP1 expression		XCP2 expression		VND6 expression		VND7 expression
Source data	XCP1		XCP2		VND6		VND7
	Col-0	PLT2-GR	Col-0	PLT2-GR	Col-0	PLT2-GR	Col-0	PLT2-GR
	0.751347	0.0604038	0.928133	0.149626	1.07578	0.30754	0.850984	0.343786
	0.966709	0.0585482	1.01939	0.161084	1.15104	0.274343	1.12196	0.331311
	1.06424	0.0982533	1.06997	0.159532	1.00537	0.442266	1.03648	0.273421
	1.22405	0.0736679	1.00116	0.167895	0.812788	0.190302	1.0016	0.280319
	1.04407
Statistic analysis results	Table Analyzed	Data	Table Analyzed	Data	Table Analyzed	Data	Table Analyzed	Data 2
	Column B	PLT2-GR	Column B	PLT2-GR	Column B	PLT2-GR	Column B	PLT2-GR
	vs.	vs.	vs.	vs.	vs.	vs.	vs.	vs.
	Column A	Col-0	Column A	Col-0	Column A	Col-0	Column A	Col-0
	Unpaired t test		Unpaired t test		Unpaired t test		Unpaired t test
	P value	<0.0001	P value	<0.0001	P value	0.0002	P value	<0.0001
	P value summary	****	P value summary	****	P value summary	***	P value summary	****
	Significantly different (P < 0.05)?	Yes	Significantly different (P < 0.05)?	Yes	Significantly different (P < 0.05)?	Yes	Significantly different (P < 0.05)?	Yes
	One- or two-tailed P value?	Two-tailed	One- or two-tailed P value?	Two-tailed	One- or two-tailed P value?	Two-tailed	One- or two-tailed P value?	Two-tailed
	t, df	t=10.75, df=7	t, df	t=28.84, df=6	t, df	t=7.909, df=6	t, df	t=11.73, df=6
	How big is the difference?		How big is the difference?		How big is the difference?		How big is the difference?
	Mean of column A	1.008	Mean of column A	1.005	Mean of column A	1.011	Mean of column A	1.003
	Mean of column B	0.0725	Mean of column B	0.16	Mean of column B	0.3036	Mean of column B	0.3072
	Difference between means (B - A) ± SEM	-0.9355 ± 0.08701	Difference between means (B - A) ± SEM	-0.8450 ± 0.02930	Difference between means (B - A) ± SEM	-0.7076 ± 0.08947	Difference between means (B - A) ± SEM	-0.6955 ± 0.05928
	95% confidence interval	-1.141 to -0.7298	95% confidence interval	-0.9167 to -0.7733	95% confidence interval	-0.9266 to -0.4887	95% confidence interval	-0.8406 to -0.5505
	R squared (eta squared)	0.9429	R squared (eta squared)	0.9928	R squared (eta squared)	0.9125	R squared (eta squared)	0.9582
	F test to compare variances		F test to compare variances		F test to compare variances		F test to compare variances
	F, DFn, Dfd	81.40, 4, 3	F, DFn, Dfd	50.50, 3, 3	F, DFn, Dfd	1.917, 3, 3	F, DFn, Dfd	10.14, 3, 3
	P value	0.0043	P value	0.0091	P value	0.6065	P value	0.0888
	P value summary	**	P value summary	**	P value summary	ns	P value summary	ns
	Significantly different (P < 0.05)?	Yes	Significantly different (P < 0.05)?	Yes	Significantly different (P < 0.05)?	No	Significantly different (P < 0.05)?	No
	Data analyzed		Data analyzed		Data analyzed		Data analyzed
	Sample size, column A	5	Sample size, column A	4	Sample size, column A	4	Sample size, column A	4
	Sample size, column B	4	Sample size, column B	4	Sample size, column B	4	Sample size, column B	4

## Sheet: Figure 4D
Figure 4D. Ectopic xylem ratio
Source data	genotype	Ectopic xylem ratio		Table Analyzed	Data
	VND7-GR x Col-0-1	48.3003
	VND7-GR x Col-0-2	62.9931		Column B	VND7-GR x PLT2-GR
	VND7-GR x Col-0-3	77.7138		vs.	vs.
	VND7-GR x Col-0-4	75.4223		Column A	VND7-GR x Col-0
	VND7-GR x Col-0-5	65.783
	VND7-GR x Col-0-6	54.93		Unpaired t test
				P value	<0.0001
	VND7-GR x PLT2-GR-1	29.3055		P value summary	****
	VND7-GR x PLT2-GR-2	26.7677		Significantly different (P < 0.05)?	Yes
	VND7-GR x PLT2-GR-3	18.9011		One- or two-tailed P value?	Two-tailed
	VND7-GR x PLT2-GR-4	12.9427		t, df	t=7.637, df=15
	VND7-GR x PLT2-GR-5	3.45146
	VND7-GR x PLT2-GR-6	35.2507		How big is the difference?
	VND7-GR x PLT2-GR-7	9.95382		Mean of column A	64.19
	VND7-GR x PLT2-GR-8	20.7318		Mean of column B	22.34
	VND7-GR x PLT2-GR-9	21.7866		Difference between means (B - A) ± SEM	-41.85 ± 5.480
	VND7-GR x PLT2-GR-10	31.5076		95% confidence interval	-53.53 to -30.17
	VND7-GR x PLT2-GR-11	35.1926		R squared (eta squared)	0.7954
				F test to compare variances
				F, DFn, Dfd	1.187, 5, 10
				P value	0.7617
				P value summary	ns
				Significantly different (P < 0.05)?	No
				Data analyzed
				Sample size, column A	6
				Sample size, column B	11

## Sheet: Figure 4E
Figure 4E. Xylem reconnection rates five days after grafting in wild type or PLT2-GR backgrounds.
	Col-0	PLT2-GR		Table Analyzed	Data
replicate 1	50	21.4286
replicate 2	42.8571	28.5714		Column B	PLT2-GR
replicate 3	53.8462	23.0769		vs.	vs.
replicate 4	46.6667	35.7143		Column A	Col-0
				Unpaired t test
				P value	0.0018
				P value summary	**
				Significantly different (P < 0.05)?	Yes
				One- or two-tailed P value?	Two-tailed
				t, df	t=5.305, df=6
				How big is the difference?
				Mean of column A	48.34
				Mean of column B	27.2
				Difference between means (B - A) ± SEM	-21.14 ± 3.986
				95% confidence interval	-30.90 to -11.39
				R squared (eta squared)	0.8243
				F test to compare variances
				F, DFn, Dfd	1.891, 3, 3
				P value	0.6139
				P value summary	ns
				Significantly different (P < 0.05)?	No
				Data analyzed
				Sample size, column A	4
				Sample size, column B	4

[truncated: 13 more sheets: Figure 6C, Figure 7A, Figure 7B, Figure 8A, Figure 8C, Figure 8E, Figure 8G, Figure S7A, Figure S8A, Figure S8C, Figure S8E, Figure S8F, Figure S8G]
