# Supplementary material for: The ZAT14 family promotes cell death and regulates expansins to affect xylem formation and salt tolerance in Arabidopsis
Source: Plant Cell. 2025 Nov 13;37(12):koaf271. doi: 10.1093/plcell/koaf271 (PMC12702618; doi:10.1093/plcell/koaf271)
Supplement: koaf271_Supplementary_Data [file koaf271_supplementary_data.zip › TPC-2025-0013-Supplementary File S1.txt]

>AT1G02030.1 
MEERHKCKLCWKSFANGRALGGHMRSHMLIHPLPSQPESYSSSMADPGFVLQDRESETESSKKPSRKRSRLNRRSISSLRHQQSNEEGKSETARAADIKI
GVQELSESCTEQEPMSSVSDAATTEEDVALSLMLLSRDKWEKEEEESDEERWKKKRNKWFECETCEKVFKSYQALGGHRASHKKKIAETDQLGSDELKKK
KKKSTSSHHECPICAKVFTSGQALGGHKRSHASANNEFTRRSGIIISLIDLNLPAPSEEEEMASSVF
>AT1G02040.1 
MHVTRNVGKSQKLHHVSLKQVLSYLEPHEQEDTKPVTSTKNKGFLLFNSHQNTLNTHMHGAMNSPCIDFVMFSRGQHDEDNMSRRPPWKRERSMSTQHHH
LNLSPNEDEELANCLVLLSNSGDAHGGDQHKQHGHGKGKTVKKQKTAQVFQCKACKKVFTSHQALGGHRASHKKVKGCFASQDKEEEEEEEYKEDDDDND
EDEDEEEDEEDKSTAHIARKRSNAHECTICHRVFSSGQALGGHKRCHWLTPSNYLRMTSLHDHHHSVGRPQPLDQPSLDLNLACQEYSVDPTAMSVGMIE
RDGGGNNHNATSSSWLKLASGDWS
>AT1G10480.1 ZFP5
MSINPTMSRTGESSSGSSSDKTIKLFGFELISGSRTPEITTAESVSSSTNTTSLTVMKRHECQYCGKEFANSQALGGHQNAHKKERLKKKRLQLQARRAS
IGYYLTNHQQPITTSFQRQYKTPSYCAFSSMHVNNDQMGVYNEDWSSRSSQINFGNNDTCQDLNEQSGEMGKLYGVRPNMIQFQRDLSSRSDQMRSINSL
DLHLGFAGDAA
>AT1G13400.1  
MRADENNTLDLNNLPDDPSRDIFPFFEEGFSSSSSSGGFREKQTKDGKEYECRFCSLKFFKSQALGGHMNRHRQERETESLNKARELVLRNDSFPPHQGP
PSFSYHQGDVHIGDLTQFKPMMYPPRHFSLPGSSSILQLQPPYLYPPLSSPFPQHNTNIGNNGTRHQTLTNSVCGGRALPDSSYTFIGAPVANGSRVAPH
LPPHHGL
>AT1G20823.1 
MARLLFRLLVESNTPSPAIDNSTAALNSDLVVILAALLCALICVLGLIAVSRCVWLRRLAAGNRTVSGSQTQSPQPPVAAANKGLKKKVLQSLPKLTFSP
ESPESEKFAECAICLAEFSAGDELRVLPQCGHGFHVACIDTWLGSHSSCPSCRQILVVARCHKCGGLPGSSSSGLESEPEIEIRIKQGEDDPNSFLP
>AT1G24625.1 
MTESDDASRETPASRGGEASSNQDLSKPESNHVSLDLKLNDTFNDDTKSTKCEANPRVFSCNYCRRKFYSSQALGGHQNAHKRERTMAKRAMHMGRMFGH
HHRPYTYTSSSLGMQAHSGLLHHTLSQPQPLVSRFHHQGYFGNTVPLFFDYDDGGSDFFWPGSFRQVVEEAEAPVVVVASTESGLDLNSVAANGGVDNNS
SKPDLTLRL
>AT1G26590.1 
MEEGKENSFLCKYCYKTFPSGKALGGHIRIHTNENSVGYNGNKKKRLVDQRKMMAQKHKQQQQVGCRECGRVFVSLKALRGHMACHGEVKKMLMDDNSQS
DTESETSSAPMRKRSKRVVMKQSNSESLSNGSSSFGSEIDQERRDGAYNLMMLSSDSSSFKKRRNMVMNSLGESSDNNSAIVENKSSSGDEFKIMNVKNA
VDDQWRSADDDGVSLCDSDGSDSDYFMNGPSKSESDISVDRNTGFGSGFNNSLIRFRNSNEGGTKYELSKSKRALFSYETDSCADTNSKIHHRFKDSKSS
MVKKEGGEKVKSKGHECPICFRMFKSGQALGGHKRSHSIANHAAEMRNQIDLYLPVSDTDE
>AT1G26610.1 
MEQFKERKFVCKFCSKRFPCGKSLGGHIRTHMNENSADSDEDEADKLKMIDENGGQSSYGLRENPKKNKRFVDHRQIMALKQQQQQQQLQELRRCRECGK
GFVSSKALCGHMACHSEREKIVMDSQSDTEASSSPIRRRSKRVVVKPHHKAAFVVGGNGIMNQSISASSDASEIEPEQEEMARSLMMLSRDSSFKKGHNS
LAESSDNNSVILETKSSSGEQVKMFNVKNVEELCKKNKLVVDNQMRSGEENGDVHYDSDNSDSGYFRNGPKKLDSDVSVDGFFRNKTIMGSGSGFNSSPT
KQDRDMNRFRKEWYKEGGSGSGSGSGRSSTKYDLRKSKRGFPSHGRKKIKYEFTESVYDSGEHSLETDSCADTNRTIKIHSKSPMVKKANGAKKKSKGHE
CPICFRVFKSGQALGGHKRSHFIGNQEHRTLVIQHQVAHEMHTLIDLNLPAPIDE
>AT1G27730.1 
MALEALTSPRLASPIPPLFEDSSVFHGVEHWTKGKRSKRSRSDFHHQNLTEEEYLAFCLMLLARDNRQPPPPPAVEKLSYKCSVCDKTFSSYQALGGHKA
SHRKNLSQTLSGGGDDHSTSSATTTSAVTTGSGKSHVCTICNKSFPSGQALGGHKRCHYEGNNNINTSSVSNSEGAGSTSHVSSSHRGFDLNIPPIPEFS
MVNGDDEVMSPMPAKKPRFDFPVKLQL
>AT1G49900.1 
MDLKTLNQFSPLTKLTVPNHRDVQVRTDQLITYERSKRKSSLHDDEDLISKRRCLDFQRKIEDNECANDGVFVAPPRFKSGQVSIRQRSDAPLSSQAVKH
DEFANDAFYKPWLDSFRLKRQRLGDDEDPSSSSSPSEVDIAALTLLQFSCDRRHPQTQTLTRPQPQTHKTQLQRPPPQLQSQTQTAPPKSDLFKCSICEK
VFTSYQALGGHKASHSIKAAQLENAGADAGEKTRSKMLSPSGKIHKCDICHVLFPTGQALGGHKRRHYEGLLGGHKRGNDEAVLKLSPNSNKSVVTKVLD
AEQSLRASDNIHKRNQDEVVPSRDKWSLSNVSVVKNVLDLKLSLGESDGGHKDSQDEVVVHEDKCSPSSNGSIVTNVSDPEQSVRRLIDLNNPPSLEFDQ
SRGGDVEEVEKEVVLALSSQMKQPSKDVSALIKRLEFAMQERKDGLLADDNVLIEMIMELEGNISTTNGDDEDPYSEGRLIKVIEPIGLDEDDECVEIGL
GSCEQEPIQERFGDDKDPSSDHGNVESIRLEEEDAVLFEPWLKSRLKSRDREQSQRQGFGEYEDCFSERRFLQEEEEECFGDDEDSFSDQISFLESNRLE
EEFEEEKEAARFSNDNDFVELLFQGIEQSKSKPKPKSCSYYDDDDDDDDDGDEDDDDDDDDVDPSSKDIRLEEENECENRAVIRPSLNSVAPNQQRFGDD
EVPSSSSSLSKDETAALCPTPHSQTQPQSQTQLQKVTQPQTQMLPKSDSYQCNVCGRELPSYQALGGHKASHRTKPPVENATGEKMRPKKLAPSGKIHKC
SICHREFSTGQSLGGHKRLHYEGVLRGHKRSQEKEAVSQGDKLSPSGNGSVVTHVPDPKQSRKGLIVINKVPSPEFNDPGDKDILEGESALLANKLEQDR
GITSTRMINGLKFFNFL
>AT1G66140.1 ZFP4  
MRPILDLEIEASSGSSSSQVASNLSPVGEDYKPISLNLSLSFNNNNNNNLDLESSSLTLPLSSTSESSNPEQQQQQQPSVSKRVFSCNYCQRKFYSSQAL
GGHQNAHKRERTLAKRAMRMGLAGVFPGRGSSSNYAAAATAAALSCLPLHGSGNGNMTSFRTLGIRAHSSAHDVSMTRQTPETLIRNIARFNQGYFGNCI
PFYVEDDEAEMLWPGSFRQATNAVAVEAGNDNLGERKMDFLDVKQAMDMESSLPDLTLKL
>AT1G67030.1 ZFP6 
MATETSSLKLFGINLLETTSVQNQSSEPRPGSGSGSESRKYECQYCCREFANSQALGGHQNAHKKERQLLKRAQMLATRGLPRHHNFHPHTNPLLSAFAP
LPHLLSQPHPPPHMMLSPSSSSSKWLYGEHMSSQNAVGYFHGGRGLYGGGMESMAGEVKTHGGSLPEMRRFAGDSDRSSGIKLENGIGLDLHLSLGP
>AT1G80730.1 ZFP1  
MEPSIKGDQEMLKIKKQGHQDLELGLTLLSRGTATSSELNLIDSFKTSSSSTSHHQHQQEQLADPRVFSCNYCQRKFYSSQALGGHQNAHKRERTLAKRG
QYYKMTLSSLPSSAFAFGHGSVSRFASMASLPLHGSVNNRSTLGIQAHSTIHKPSFLGRQTTSLSHVFKQSIHQKPTIGKMLPEKFHLEVAGNNNSNMVA
AKLERIGHFKSNQEDHNQFKKIDLTLKL
>AT2G17180.1 | Symbols:DAZ1 | DUO1-ACTIVATED ZINC FINGER 1 |  Chr2:7476835-7477647 REVERSE LENGTH=270 
MSNTSNSDPNSDIPFASSNVTLPSYNQNPRRKRTKLTNNEVGSSSSSPRPKPVTQPDPDASQIARPCTECGKQFGSLKALFGHMRCHPERQWRGINPPSN
FKRRINSNAASSSSSWDPSEEEHNIASCLLMMANGDVPTRSSEVEERFECDGCKKVFGSHQALGGHRATHKDVKGCFANKNITEDPPPPPPQEIVDQDKG
KSVKLVSGMNHRCNICSRVFSSGQALGGHMRCHWEKDQEENQVRGIDLNVPAATSSDTTLGCSLDLRLGL
>AT2G26940.1 | Symbols:no symbol available | no full name available |  Chr2:11496518-11497378 REVERSE LENGTH=286 
MKRTRDLYGDESSSSESEEFHREKIRVKVKLPEERSEDEDESPQPQRKHFCVICEKQFSSGKAYGGHVRIHSIEYNNKGKMKKMKKMKLKKKKKRKIGLV
KKEKEKEIDLARTDVEGKIRCCLCGKEFQTMHSLFGHMRRHPDRTWKGIRPPPPSEKFNLSYLDDDVDDEDEDDDDVMSRSMMMSDVPEDVQGAACILMM
LSYASRNYWAGIEESPKSEVRSSSFYKDDEGKDKVLGDSRMDEKKGLIVDMKIKMEMEVKVNSPRDEAKRSLGFDLNQPPYHEDHP
>AT2G28200.1 | Symbols:no symbol available | no full name available |  Chr2:12024321-12025181 FORWARD LENGTH=286 
MMMGQDEVGSDQTQIIKGKRTKRQRSSSTFVVTAATTVTSTSSSAGGSGGERAVSDEYNSAVSSPVTTDCTQEEEDMAICLIMLARGTVLPSPDLKNSRK
IHQKISSENSSFYVYECKTCNRTFSSFQALGGHRASHKKPRTSTEEKTRLPLTQPKSSASEEGQNSHFKVSGSALASQASNIINKANKVHECSICGSEFT
SGQALGGHMRRHRTAVTTISPVAATAEVSRNSTEEEIEINIGRSMEQQRKYLPLDLNLPAPEDDLRESKFQGIVFSATPALIDCHY
>AT2G28710.1 | Symbols:no symbol available | no full name available |  Chr2:12322974-12323444 FORWARD LENGTH=156 
MERGRSDMEMINNMANCLILLSKAHQNDTKSRVFACKTCNKEFPSFQALGGHRASHRRSAALEGHAPPSPKRVKPVKHECPICGAEFAVGQALGGHMRKH
RGGSGGGGGRSLAPATAPVTMKKSGGGNGKRVLCLDLNLTPLENEDLKLELGRFIF
>AT2G37430.1 | Symbols:ZAT11 | zinc finger of Arabidopsis thaliana 11 |  Chr2:15706454-15706990 FORWARD LENGTH=178 
MKRERSDFEESLKNIDIAKCLMILAQTSMVKQIGLNQHTESHTSNQFECKTCNKRFSSFQALGGHRASHKKPKLTVEQKDVKHLSNDYKGNHFHKCSICS
QSFGTGQALGGHMRRHRSSMTVEPSFISPMIPSMPVLKRCGSSKRILSLDLNLTPLENDLEYIFGKTFVPKIDMKFVL
>AT2G37740.1 | Symbols:ATZFP10,ZFP10 | ZINC-FINGER PROTEIN 10,zinc-finger protein 10 |  Chr2:15827706-15828620 REVERSE LENGTH=304 
MEKPGGFWIPKKSNKESSWEELAFAEDDAAGSLWPPRSYTCSFCRREFKSAQALGGHMNVHRRDRARLKQADDQYLFPKSSSSPEYPSHKDSDNIHETSC
YTLVFNTKPNYFKTQHSCVIDLSSSSSLPYLTPSRVSSGLPGKQHTSSSPPSFVVEPSKNSKYIPSSSPWSCPSTVVEQKSCDLYEIPAMEGEKKRKTES
DVPKIGHKAKLSLGNTTDLSVSMNLVIHQSFPITAHGSDEEIGRVDIRKRRRRHESPSQQSIFISSLSCKSDIITRNEESKHKGDRFEDLDLELRLGTDP
PKGI
>AT2G41940.1 | Symbols:ZFP8 | zinc finger protein 8 |  Chr2:17507556-17508329 FORWARD LENGTH=257 
MDETNGRRETHDFMNVNVESFSQLPFIRRTPPKEKAAIIRLFGQELVGDNSDNLSAEPSDHQTTTKNDESSENIKDKDKEKDKDKDKDNNNNRRFECHYC
FRNFPTSQALGGHQNAHKRERQHAKRGSMTSYLHHHQPHDPHHIYGFLNNHHHRHYPSWTTEARSYYGGGGHQTPSYYSRNTLAPPSSNPPTINGSPLGL
WRVPPSTSTNTIQGVYSSSPASAFRSHEQETNKEPNNWPYRLMKPNVQDHVSLDLHL
>AT2G42410.1 | Symbols:ATZFP11,ZFP11 | ZINC FINGER PROTEIN 11,zinc finger protein 11 |  Chr2:17658150-17658794 FORWARD LENGTH=214 
MKRTHLASFSNRDKTQEEEGEDGNGDNRVIMNHYKNYEAGLIPWPPKNYTCSFCRREFRSAQALGGHMNVHRRDRAKLRQIPSWLFEPHHHTPIANPNPN
FSSSSSSSTTTAHLEPSLTNQRSKTTPFPSARFDLLDSTTSYGGLMMDREKNKSNVCSREIKKSAIDACHSVRCEISRGDLMNKKDDQVMGLELGMSLRN
PNQVLDLELRLGYL
>AT2G45120.1 | Symbols:no symbol available | no full name available |  Chr2:18603680-18604624 FORWARD LENGTH=314 
MERYKCRFCFKSFINGRALGGHMRSHMLTLSAERCVITGEAEEEVEERPSQLCDDDDDTESDASSSSGEFDNQKMNRLDDELEFDFAEDDDVESETESSR
INPTRRRSKRTRKLGSFDFDFEKLTTSQPSELVAEPEHHSSASDTTTEEDLAFCLIMLSRDKWKQQKKKKQRVEEDETDHDSEDYKSSKSRGRFKCETCG
KVFKSYQALGGHRASHKKNKACMTKTEQVETEYVLGVKEKKVHECPICFRVFTSGQALGGHKRSHGSNIGAGRGLSVSQIVQIEEEVSVKQRMIDLNLPA
PNEEDETSLVFDEW
>AT3G01030.1 | Symbols:no symbol available | no full name available |  Chr3:6657-7772 FORWARD LENGTH=371 
MEEQQEFEKPIFEFRPKKLRTSRVSRNLMKKTGFRESMNHYEELSCNYGLRENPKKTQKSLLDHRFCTRRRRNKKILIRCKECGKGFLYEKCLFNHLQVT
HSEESTRRSLFCRFSIVQRRKRSKRVSRYKKILPRFSVSSSSCTMFPVSVDDGGLLEVAESLILLSMSGGKFVNGLEHFGKALGSTQRKFEDGLLRNEQR
LVGEALDSNPEVNLRKDGDFEYGLLSNEQKKLVGISRASVGTSKELSGYLANKKGREDDELGQQKQAGARILREETDNEQKLVRQETAFEDSVSGFEMNI
EHRCGLCHKVFSTYQTLGGHQTFHRMRNKSKSQTKRCREESIEAEAGINNGSVTLTISAEFAEGCLGQYML
>AT3G09290.1 | Symbols:TAC1 | telomerase activator1 |  Chr3:2856141-2856659 FORWARD LENGTH=172 
MENIKNPKNADDCSDSISKNSHQGVDDSLNQSRSYVCSFCIRGFSNAQALGGHMNIHRRDRAKLRQKLMEDNKDDVVAESDASEVVSLDLNEQQQQQGEA
LTCDDHDQYVDNDISPKQKLEFWVQESKLDTNDHGKVTEASIDGSSSSHHRDIEVLDLELRLGQSVVKKKTT
>AT3G10470.1 | Symbols:no symbol available | no full name available |  Chr3:3260424-3261620 FORWARD LENGTH=398 
MEAAAEAVSAAREQSLILKGKRTKRQRPQSPIPFSIIPPMSSHEPDAEEESTSLVSKEKSLNDEINNNNIKNNNNTLINGVTSSSSASSSSNNNATLKAT
ADEEDQDMANCLILLAQGHSLPHLQPQPHPQQQTRQLMMSYQDSGNNNNNAYRSSSRRFLETSSSNGTTTNGGGGRAGYYVYQCKTCDRTFPSFQALGGH
RASHKKPKAAMGLHSNHDHKKSNYDDAVSLHLNNVLTTTPNNNSNHRSLVVYGKGSNNKVHECGICGAEFTSGQALGGHMRRHRGAVVAAAAASTATVSV
AAIPATANTALSLSPMSFDQMSEGPIQAPVKRARSAVVSLDLDLNLPAPEDENRVNGLSFASKQEHEQEHEQTQQKKQREEQKSLVLSSAPTLVDCHY
>AT3G19580.1 | Symbols:AZF2,ZF2 | zinc-finger protein 2 |  Chr3:6803293-6804114 REVERSE LENGTH=273 
MALEAMNTPTSSFTRIETKEDLMNDAVFIEPWLKRKRSKRQRSHSPSSSSSSPPRSRPKSQNQDLTEEEYLALCLLMLAKDQPSQTRFHQQSQSLTPPPE
SKNLPYKCNVCEKAFPSYQALGGHKASHRIKPPTVISTTADDSTAPTISIVAGEKHPIAASGKIHECSICHKVFPTGQALGGHKRCHYEGNLGGGGGGGS
KSISHSGSVSSTVSEERSHRGFIDLNLPALPELSLHHNPIVDEEILSPLTGKKPLLLTDHDQVIKKEDLSLKI
>AT3G23130.1 | Symbols:SUP,FON1,FLO10 | FLORAL ORGAN NUMBER 1,FLORAL DEFECTIVE 10,SUPERMAN |  Chr3:8242504-8243118 FORWARD LENGTH=204 
MERSNSIELRNSFYGRARTSPWSYGDYDNCQQDHDYLLGFSWPPRSYTCSFCKREFRSAQALGGHMNVHRRDRARLRLQQSPSSSSTPSPPYPNPNYSYS
TMANSPPPHHSPLTLFPTLSPPSSPRYRAGLIRSLSPKSKHTPENACKTKKSSLLVEAGEATRFTSKDACKILRNDEIISLELEIGLINESEQDLDLELR
LGFA
>AT3G23140.1 | Symbols:URO | UPRIGHT ROSETTE |  Chr3:8250579-8251097 FORWARD LENGTH=172 
MNHRDKQIDSGSGSGENRRTYDCDICKRGFTNPQALGGHNNIHRRERERYPSSSSSSHSFPFSLPLPSQSPSSSTNFTNPPPYFPTIESYLHQGSQPPIN
PSHNTQYFGSSSSSRGGGRFAQGASHDLNLSLGLGSMNEDDDTHRSPPETGGSQPQDGDLDLDLRLGGHRHH
>AT3G29340.1 | Symbols:no symbol available | no full name available |  Chr3:11259587-11262440 REVERSE LENGTH=650 
MDLDGVELLLDLREMVSQSGFEKSTTCSGVIALRSNLQSKSSHKCKICGKSFECYQALGGHQRIHRPIKEKLSKQEFSEVYPRKSKLQKRPESSSSCYEC
KVCGKIFGCYRGLGGHTKLHRSTKRELASTQDENSLLDSSEAKKIVSQPSSFKVSQEEKFLHCVELKQDFSEPLSHSGALPSTLRSKLQTKTQWKSSCHC
KICGKSFVCSQGLGNHKRVHREISGKLACKRKYTEDYNPFSDSLKAKKIVKKPSSFEVSQEEKILHCVELKQDFGELLAHSGFDKSISCSKSIKVKKVAR
KNEKTEDSTSLFGVFVGEMSQRLHGCKTCGRKFGTLKGVYGHQRMHSGNHNRIEDENGLERIWGLKKKSRVCSVSAFDRFKGSSFMAEIEKHEVIEAALN
LVMLCQGVYDFASISNLPLGDGFMDLELKPCPLRRKLQKKSRSSYKCSICEKSFVCSQALGSHQRLHRWKLVPKPEYIEDDSSLLDSSEAKKIVSKPSSF
EHAQEEKILQCVEPKLEFHEQLAHSGFDKFDTCSKIRFSALPSPPEAKKIVSQPPSFEVSVDEKILYRAEPKLNFSEPLAHSCFDNSSSYRSIICGKSFV
CSQALGGHQTLHRSIKGQLAGTEDGNSLSVTDSEASKIVAQPSSYKSQGI
>AT3G46070.1 | Symbols:no symbol available | no full name available |  Chr3:16920445-16920957 REVERSE LENGTH=170 
MVAESDNRDLTVDTAASCLMLLSGIGEHDGRKKRVFRCKTCERDFDSFQALGGHRASHSKLTNSDDKSLPGSPKKKPKTTTTTTAHTCPICGLEFPMGQA
LGGHMRKHRNEKEREKASNVLVTHSFMPETTTVTTLKKSSSGKRVACLDFDLTSVESFVNTELELGRTMY
>AT3G46080.1 | Symbols:no symbol available | no full name available |  Chr3:16922753-16923247 REVERSE LENGTH=164 
MVARSEEVEIVEDTAAKCLMLLSRVGECGGGGEKRVFRCKTCLKEFSSFQALGGHRASHKKLINSSDPSLLGSLSNKKTKTATSHPCPICGVEFPMGQAL
GGHMRRHRSEKASPGTLVTRSFLPETTTVTTLKKSSSGKRVACLDLDSMESLVNWKLELGRTIS
>AT3G46090.1 | Symbols:ZAT7 |  |  Chr3:16926304-16926810 REVERSE LENGTH=168 
MVARSEEIVIVEEDTTAKCLMLLSRVGECGGGCGGDERVFRCKTCLKEFSSFQALGGHRASHKKLINSDNPSLLGSLSNKKTKTSHPCPICGVKFPMGQA
LGGHMRRHRNEKVSGSLVTRSFLPETTTVTALKKFSSGKRVACLDLDLDSMESLVNWKLELGRTISWS
>AT3G49930.1 | Symbols:no symbol available | no full name available |  Chr3:18510246-18510893 FORWARD LENGTH=215 
MALDTLNSPTSTTTTTAPPPFLRCLDETEPENLESWTKRKRTKRHRIDQPNPPPSEEEYLALCLLMLARGSSDHHSPPSDHHSLSPLSDHQKDYKCSVCG
KSFPSYQALGGHKTSHRKPVSVDVNNSNGTVTNNGNISNGLVGQSGKTHNCSICFKSFPSGQALGGHKRCHYDGGNGNSNGDNSHKFDLNLPADQVSDET
IGKSQLSGEETKSVL
>AT3G53600.1 | Symbols:no symbol available | no full name available |  Chr3:19875532-19876059 FORWARD LENGTH=175 
MKRDRSDYEESMKHIDIVESLMMLSRSFVVKQIDVKQSTGSKTNHNNHFECKTCNRKFDSFQALGGHRASHKKPKLIVDQEQVKHRNKENDMHKCTICDQ
MFGTGQALGGHMRKHRTSMITEQSIVPSVVYSRPVFNRCSSSKEILDLNLTPLENDLVLIFGKNLVPQIDLKFVN
>AT3G53820.1 | Symbols:no symbol available | no full name available |  Chr3:19938706-19939134 FORWARD LENGTH=142 
MNRKYLDRRSYSWSGSQARPYICEFCERGFSNAQALGGHMNIHRKDRAKLRQANLKEEDSEDAICTTSRNRFGQELIELPFFVDTVGPRRKGEDDKSEKG
LGDEEKKNMRILQKALSQSADVIDLELRLGLDPYKKTTSTST
>AT3G58070.1 | Symbols:GIS | GLABROUS INFLORESCENCE STEMS |  Chr3:21506845-21507606 REVERSE LENGTH=253 
MDEATGETETQDFMNVESFSQLPFIRRPKDKNPKPIRVFGKDFTGRDFSITTGQEDYTDPYQTKNKEEEEEEDQTGDNSTDNNSISHNRRFECHYCFRNF
PTSQALGGHQNAHKRERQLAKRGVSSYFYHPDNNPYSYRHYPSWTNGPLTAARSYGGFSSGPKPSGYYTRPSYGSQLGLWRLPPRVQGVYNSNAAFTSNG
SSSSSNSTLPLLTRSQTQLSSQVGGSAAQNRMSSYGYGLSPNVQDHVSLDLHL
>AT3G60580.1 | Symbols:no symbol available | no full name available |  Chr3:22394007-22394873 FORWARD LENGTH=288 
MESYKCRVCFKSFVNGKALGGHMRSHMSNSHEEEQRPSQLSYETESDVSSSDPKFAFTSSVLLEDGESESESSRNVINLTRKRSKRTRKLDSFVTKKVKT
SQLGYKPESDQEPPHSSASDTTTEEDLAFCLMMLSRDKWKKNKSNKEVVEEIETEEESEGYNKINRATTKGRYKCETCGKVFKSYQALGGHRASHKKNRV
SNNKTEQRSETEYDNVVVVAKRIHECPICLRVFASGQALGGHKRSHGVGNLSVNQQRRVHRNESVKQRMIDLNLPAPTEEDEVSVVFQ
>AT4G04404.1 | Symbols:no symbol available | no full name available |  Chr4:2166973-2167980 FORWARD LENGTH=230 
MSIKEPYFMTEIEDHEMNEAAMSLVMFSKQVYDFDLTHGNDDDSMDLDQLKDCVESMLDFREMVSNSGMEKSTTCSDVVALRSKLQSKSSHRCQICGKSF
ECYQALGGHRRLHRPIKGKLARKREYYKDDNSLFDSSGPSRVEEKILDCVELKQDFGELLPLNSKFQKRPVSSCSYRCKICGKSFGCFQALGALGGHQRL
HRPIKGKLARKRKYSEDDNTLVDSSETRHG
>AT4G16610.1 | Symbols:no symbol available | no full name available |  Chr4:9354568-9355182 REVERSE LENGTH=204 
MQNKHKCKLCSKSFCNGRALGGHMKSHLVSSQSSARKKLGDSVYSSSSSSSDGKALAYGLRENPRKSFRVFNPDPESSTIYNSETETEPESGDPVKKRVR
GDVSKKKKKKAKSKRVFENSKKQKTIHESPEPASSVSDGSPEQDLAMCLMMLSRDSRELEIKLKKPEEERKPEKRHFPELRRCMIDLNLPPPQEAEAVTV
VSAI
>AT4G17810.1 | Symbols:no symbol available | no full name available |  Chr4:9906918-9907532 FORWARD LENGTH=204 
MNGGAWMWNPNKIEELEDDDESWEVKAFEQDTKGNISGTTWPPRSYTCNFCRREFRSAQALGGHMNVHRRDRASSRAHQGSTVAAAARSGHGGMLLNSCA
PPLPTTTLIIQSTASNIEGLSHFYQLQNPSGIFGNSGDMVNLYGTTSFPPSNLPFSMLNSPVEVPPRLIEYSTGDDESIGSMKEATGTSVDELDLELRLG
HHPP
>AT4G35280.1 | Symbols:DAZ2 | DUO1-ACTIVATED ZINC FINGER 2 |  Chr4:16787429-16788283 REVERSE LENGTH=284 
MNNNHSYDDRSFHIPLHPSNTSNPNPNLQFALSSSYDHSPKKKRTKTVASSSSSSPKSASKPKYTKKPDPNAPKITRPCTECGRKFWSWKALFGHMRCHP
ERQWRGINPPPNYRVPTAASSKQLNQILPNWVSFMSEEDHEVASCLLMLSNGTPSSSSIERFECGGCKKVFGSHQALGGHRASHKNVKGCFAITNVTDDP
MTVSTSSGHDHQGKILTFSGHHKCNICFRVFSSGQALGGHMRCHWEKEEEPMISGALDLNVPPTIQDLSTSDTSGCCLDLRLGL
>AT4G35610.1 | Symbols:no symbol available | no full name available |  Chr4:16899410-16900225 REVERSE LENGTH=271 
MSNPNPEKTKVDVTEEEKEESDEQWSDEETNMREIVLGLPALNISSRIFGESSSVVEEDAEKARLNEQAVLAAGLILAAAEEAVMKGMNEGSGSGGKKKS
RPRISTQTDDEGDGLGEGEAKKPKKKAKELTHPPKGPPVCHICGRGFGSWKAVFGHMRAHRDRNYQGFLPPPTFSAGAERFVIPGLRSAFTIATVGGGSS
GGVAVGGRSSGDFSGSGGGDAPGSEGGRGSGIDLNVEPVEQVEEATESGCIAKFDLNKSPPKDEEEEDKPK
>AT4G35700.1 | Symbols:DAZ3 | DUO1-activated zinc finger 3 |  Chr4:16923351-16924178 FORWARD LENGTH=275 
MSNPEKSKIAEEENENFDESDYLWSDEEGDIREIVLGLPALRLSESLNVDESIRNEAVSAAKLIVAAAKEATGNTEQSASGTGDVSGTPEIIKVGKPRVL
LEALAEASGCTPIGVTTTEGEVVKKPRKKGSTQLTHLPQGPPMCNVCGKGFASWKAVFGHLRQHKDRGYLGFLPPPTFNAAEEGFGGVATASTGGAVATA
ISVGEVPTASSAGGLATASSDGEGLVSSIGRARIDLNADPVEEEDKVIGVGSKRKFDLNRSPPPDGDEENDDKVE
>AT5G01860.1 | Symbols:no symbol available | no full name available |  Chr5:335630-336277 FORWARD LENGTH=215 
MELNLSTPTSCSSSSISSSSHEAIPRTKGKTKEEVTAEPSKENQQRLEFRFLFNESSTRNEAKARVFACTFCKKEFSTSQALGGHQNAHKQERSLAKRRK
EIEINYPELSIYSQYPPSGLSFSSSSSQYDLGVRYNPNIAKTTKPYPFNIFACRFGYRGGLNFPPMSHLSVPKTDDLSINLISNLEGSIHDQAVKKDQPE
ADPCKDSDIDLSLKL
>AT5G03510.1 | Symbols:no symbol available | no full name available |  Chr5:880353-881231 FORWARD LENGTH=292 
MTSVLEESGDHARLVLLIKGKRTKRQRSASPLMMNAAAVSSVCSGERSSVEVREEEAAGEVEFQGATDEDEDMANCLILLSQGHQAKSSDDHLSMQRMGF
FSNKKPVASLGLGLDGVYQCKTCDKSFHSFQALGGHRASHKKPKLGASVFKCVEKKTASASTVETVEAGAVGSFLSLQVTSSDGSKKPEKTHECSICKAE
FSSGQALGGHMRRHRGLTINANATSAIKTAISSSSHHHHEESIRPKNFLQLDLNLPAPEDERCCEKPKFAFASKDQILLFTAASNSLIDCHH
>AT5G04340.1 | Symbols:AtZAT6,ZAT6,CZF2,C2H2 | zinc finger of Arabidopsis thaliana 6,COLD INDUCED ZINC FINGER PROTEIN 2 |  Chr5:1216321-1217037 REVERSE LENGTH=238 
MALETLTSPRLSSPMPTLFQDSALGFHGSKGKRSKRSRSEFDRQSLTEDEYIALCLMLLARDGDRNRDLDLPSSSSSPPLLPPLPTPIYKCSVCDKAFSS
YQALGGHKASHRKSFSLTQSAGGDELSTSSAITTSGISGGGGGSVKSHVCSICHKSFATGQALGGHKRCHYEGKNGGGVSSSVSNSEDVGSTSHVSSGHR
GFDLNIPPIPEFSMVNGDEEVMSPMPAKKLRFDFPEKP
>AT5G04390.1 | Symbols:no symbol available | no full name available |  Chr5:1239166-1240254 FORWARD LENGTH=362 
MEAFEEATKEQSLILKGKRTKRQRPQSPIPFSISPPIVSTPENNMEEEYTDLDSKDNALGNDEGNHKKDGVITSSSSSASWSSQNNHTLKAAEDEEDQDI
ANCLILLAQGHSLPHNNHHLPNSNNNNTYRFTSRRFLETSSSNSGGKAGYYVYQCKTCDRTFPSFQALGGHRASHKKPKAASFYSNLDLKKNTYANDAVS
LVHTTTTVFKNNNSRSLVVYGKASKNKVHECGICGAEFTSGQALGGHMRRHRGAVVVPAVIAPTVTVATAAANTELSLSSMSFDQISDGHQDHLAMPAKK
KARTVVSLDLDLNLPAPEDENRVNGFSFASKQNHEQEHQQKKQREEPKSLVLSAPTLVDCHY
>AT5G05120.1 | Symbols:no symbol available | no full name available |  Chr5:1511232-1511837 FORWARD LENGTH=201 
MLSSDSNYASDISDDASATGSIENPIYKCKYCPRKFDKTQALGGHQNAHRKEREVEKQQKAFLAHLNRPEPDLYAYSYSYHHSFPNQYALPPGFEQPQYK
VDRSYKMSMVYNQYVGSSSSSFAGLQSDPSQGMNQDWTFTGIPFLPQSQPQPLSSPICLDLCLGIGSSQTQPQPQEPNDATEEMDAEKENDGSSLSLSLK
L
>AT5G06070.1 | Symbols:RBE,RAB | RABBIT EARS |  Chr5:1828426-1829106 REVERSE LENGTH=226 
MMDRGECLMSMKLRPMVTRPSSDGTLFWPFREERAFASAEEYGGGGGCMWPPRSYSCSFCGREFKSAQALGGHMNVHRRDRARLKQQSLSPSSTDQATPP
ECDRQQQVLDVGSKVLVQEETRKPNGTKREISDVCNNNVLESSMKRYEHDNGEVKTDLSVGLLSTEFDPRKKQLINGSSSSWKRAKTDVSRFPMMLGLVI
GISEINGHHEELDLELRLGADPPKVN
>AT5G06650.1 | Symbols:GIS2 | GLABROUS INFLORESCENCE STEMS 2 |  Chr5:2043486-2044061 FORWARD LENGTH=191 
MKTYDFMNVNSFSPKERPIRLFGFEFGASHEESESKDNYNENNESIKDDNKEKRFKCHYCFRNFPTSQALGGHQNAHKRERQQTKRFNLHSNAAAFFHRQ
QNHIAASRLYEDRYSLEAVQINDARLGLCRMYNSSASFNRDRSSYYNRYIPWFIGDHQTRPTYVGGGSSSHGLFYESKKNVPDHVSLDLRL
>AT5G10970.1 | Symbols:no symbol available | no full name available |  Chr5:3469268-3470086 FORWARD LENGTH=272 
MDSSSGKPRSSDSSCIISASTSLQFSDSPKLSLENYNIDTVAAQEEDDHDQKEGVEGIKLDLMLAGYDSSQPQLNQELNLLDCLETGVVTPSFNGSTSTE
QKLFSCNYCQRTFYSSQALGGHQNAHKRERTLAKRGQRMASAAAFGHPYGFAPVPFHGQYSNRTLGIQAHSMSHKPSSYNVYGGEYGQINWSRIPLVQQP
AIAKLTSTENHYNHHQMMIAPPLTSTCENIGRFDVGRIPVEFPTSELWQRGEELLKPAEEEKQKNLDLSLKL
>AT5G14010.1 | Symbols:KNU | KNUCKLES |  Chr5:4522260-4522745 FORWARD LENGTH=161 
MAEPPPSYLHFVGPAKTRSSSKRHSFSSSAHPASHRLFPCQYCPRKFYTSQALGGHQNAHKRERAAARRNLGVLANSPPILDDNNTFLRPYPCFYQNPFQ
GSTSGNEPLQEQPTMMTMDGYDPFHPYPYVYPFALSGNNNDGGNGVMEEDEPLDLDLSLRL
>AT5G15480.1 | Symbols:no symbol available | no full name available |  Chr5:5025952-5027160 REVERSE LENGTH=402 
MEDEHQDLHKPINGALRDLKITRSQKETEKSTNQQQDVTCYYGLRENSKKKTQESPEPMKKILFRCEECGKGFRYEKYFKNHRSMMHLSPNEKVCEESLM
TLSRSLGFVKKKKRSRLGRSGKTLFTTFLEPSSIFDATDEELEVADCLILLSKSAPKVVDELKSLSEAVRVTPETPESSYDLGCLLNKKPRKGGELESGV
LSNEQRLMEEGFSSYGTSKEPASFLRDENRLDQQKRRKDGEFESGLLSNEQRLLEEEITTPVTFKGPASSLRHKCALDRNGGEFGPEFLSNEQTLMEETW
KEPVSFLEDKHEFDQRKMREAGDFESRFYRIELGVGAMECTSSDTDMLTQSDKKNVEHRCRLCNKIFSSYQALGGHQTFHRMSKCKNKKNGIEESVEPRM
TL
>AT5G25160.1 | Symbols:ZFP3 | zinc finger protein 3 |  Chr5:8687524-8688231 FORWARD LENGTH=235 
MDASIVSSSTAFPYQDSLNQSIEDEERDVHNSSHELNLIDCIDDTTSIVNESTTSTEQKLFSCNYCQRTFYSSQALGGHQNAHKRERTLAKRGQRMAASA
SAFGHPYGFSPLPFHGQYNNHRSLGIQAHSISHKLSSYNGFGGHYGQINWSRLPFDQQPAIGKFPSMDNFHHHHHQMMMMAPSVNSRSNNIDSPSNTGRV
LEGSPTLEQWHGDKGLLLSTSHHEEQQKLDLSLKL
>AT5G27880.1 | Symbols:no symbol available | no full name available |  Chr5:9885908-9886744 FORWARD LENGTH=278 
MSSSMSSAGSSTPKSKKLKGIVVDMEKSKEKATRNTILKLGSPQEVTSERRIENSSFGSSAVRRGREIMKFYPSKSNKIYTCHFCKKGFSTSQALGGHQN
AHKQEREWDKKRKEMEAEYPGLSFLNPFLDKPHILLGGYSQDALSNENHLGITLDPFKRLIYPSFNAGMNMAVVPRVTPTRFFTGNTSTNGSTSRVPDPL
PSYNNLYPSNSRNVLPFPPPQTTKLSSNFVSQGNVLSEENFISKIGTNNIVEIDDDDDDIQPEEEKTKSGRIDLSLSL
>AT5G43170.1 | Symbols:AZF3,ZF3 | zinc-finger protein 3 |  Chr5:17331050-17331631 REVERSE LENGTH=193 
MALEALNSPRLVEDPLRFNGVEQWTKCKKRSKRSRSDLHHNHRLTEEEYLAFCLMLLARDGGDLDSVTVAEKPSYKCGVCYKTFSSYQALGGHKASHRSL
YGGGENDKSTPSTAVKSHVCSVCGKSFATGQALGGHKRCHYDGGVSNSEGVGSTSHVSSSSHRGFDLNIIPVQGFSPDDEVMSPMATKKPRLK
>AT5G43540.1 | Symbols:no symbol available | no full name available |  Chr5:17496993-17497406 FORWARD LENGTH=137 
MECERSSSSTSSETGAVRHRRTSSSSVSTVTRRMYECTFCKRGFTNAQALGGHMNIHRRDRLNKAKVQNDADVALSQTHRCFHVASDLGGYEQVDSVVLR
TTTSNYIQHLRIGSMATRRENVVVEGNEIDLELRLGL
>AT5G48890.1 | Symbols:LATE | LATE FLOWERING |  Chr5:19820353-19820874 FORWARD LENGTH=173 
MEDHYHQVEVEGEEEIKPSKEANKTDENTSSLRIFPCLFCSRKFHSSQALGGHQNAHKKERTAARRAKRAYDFVNNNDFLHTLPVFLSSPSQHHLTILGY
PASASVACFPTVHPDHPIFKSSGSHVVLATSHQGRDCKGGYCCQQRVDILDHHYNVVNSDKGKDQCLDLSLHL
>AT5G54340.1 | Symbols:no symbol available | no full name available |  Chr5:22066831-22067565 FORWARD LENGTH=244 
MENQSMSSSSSSTHKHDQKLKSSVVAMEVLEEKETVNNPPQYYNKIYICYLCKRAFPTPHALGGHGTTHKEDRELERQQIESRLSNKDKSNLLFGGSSQD
VLSNDNHLGLSLGPLKSIEGSSSSNNVNPLLNVGVPRGTTDMNMNNYSSHALSTDDINLDLTLGPSKSIGDSNNIINNNTNSSFDGNLIIPVRPRVSRYH
FVAGNPLDSISRNIPPSITFPHLNINLSHDSFSLQENGSGSSHS
>AT5G54360.1 | Symbols:no symbol available | no full name available |  Chr5:22071862-22072674 FORWARD LENGTH=270 
MNNQSMSSSSSSSPHKHDQKLKSALVAVEEKETINNPKQRSPQEIVSERTNLEMPSFRLSFFRKKRDTVLIHPPKDNKISHTCRFCKRNFKSCFALGGHM
KCHKKERELEKQRKIIEDAMLCDSTPFTLQRLPVGPCKYGQGGSSHALSTDGINLDLTLGPSKSTGGSNNSTNNNTNSSFHGNLMTPVGPCVPRYSLVAG
NQVDSSNIHVPAYPTTDLCYDFFALQEHGSGSSHSKSLISKGKNKVMVPEDDEDIGMIRWLPKKKRSRGE
>AT5G56200.1 | Symbols:no symbol available | no full name available |  Chr5:22747768-22749249 FORWARD LENGTH=493 
MDQLRGYKTNCGFSLGKPRFGSIKVKIPRIKPEIEEDQVEEDDEAKNIGLEEEENDHEAKSMDLEQGDVEEEEGEEKKHICCECGKRFVSGKALGGHKRI
HVLETRKFSMMRPKMVSGMVGRSERGDLEVACCVCYKKFTSMKALYGHMRFHPDRGWKGVLPPPPLLPHPLGNSSSSTLDHDDEFISSDYDDDDDFDDDD
DDDDDENSELWDSNLELENVVESIKGWSTKGKRGRRGDLKFDEADLKDPPLEDVKDIDDANGLLFLATTAEAAANLNVAETSASRSVEEKYLEMVKKRKK
KQKRLSEMEKESSTSTHHDHQLDQVVVVAAEEGGGAGAREKHVCVTCNKSFSSYQALGGHRASHNKVKILENHQARANAEASLLGTEAIITGLASAQGTN
TSLSSSHNGDHVCNICHKSFSTGQALGGHKRCHWTAPVSTVAPTTVPTAAPTVPATASSSQVTETVQEVKKLKRRVLEFDLNELPPNEEEERV
>AT5G57520.1 | Symbols:ZFP2,ATZFP2 | zinc finger protein 2,ZINC FINGER PROTEIN 2 |  Chr5:23296019-23296471 FORWARD LENGTH=150 
MDYQPNTSLRLSLPSYKNHQLNLELVLEPSSMSSSSSSSTNSSSCLEQPRVFSCNYCQRKFYSSQALGGHQNAHKLERTLAKKSRELFRSSNTVDSDQPY
PFSGRFELYGRGYQGFLESGGSRDFSARRVPESGLDQDQEKSHLDLSLRL
>AT5G59820.1 | Symbols:ZAT12,RHL41,AtZAT12 | RESPONSIVE TO HIGH LIGHT 41 |  Chr5:24103073-24103561 FORWARD LENGTH=162 
MVAISEIKSTVDVTAANCLMLLSRVGQENVDGGDQKRVFTCKTCLKQFHSFQALGGHRASHKKPNNDALSSGLMKKVKTSSHPCPICGVEFPMGQALGGH
MRRHRNESGAAGGALVTRALLPEPTVTTLKKSSSGKRVACLDLSLGMVDNLNLKLELGRTVY
>AT5G61470.1 | Symbols:no symbol available | no full name available |  Chr5:24722870-24723784 FORWARD LENGTH=304 
MYSLLKKTKICQVCKKSFSNGKALGGHMRAHTLKFFPGSSSSTGSITPSLRSCNNLGASFRRPNETVLARFVHTSEVVGGPKPDLNKEAEQRTTVKKKIV
VDLEEENSIESESDITIEESALCLLQMKDDNMSEYLQNLKSIDSLVSTRKRKDTENYIEIDSDENHEDSDDEYVVEDEDEDNEDDDVKSLTSDVENLIGD
SDEDDDDYGDENAYYGGKRKRGKKQSKYTCDTCGKVLRSYQALGGHRTSHKYKRLKISDKNYFGEDGPIVRRQYECQICNRMFASGQALGGHKKIHYMFL
APAK
>AT5G67450.1 | Symbols:AZF1,ZF1 | zinc-finger protein 1 |  Chr5:26919142-26919879 REVERSE LENGTH=245 
MALETLNSPTATTTARPLLRYREEMEPENLEQWAKRKRTKRQRFDHGHQNQETNKNLPSEEEYLALCLLMLARGSAVQSPPLPPLPSRASPSDHRDYKCT
VCGKSFSSYQALGGHKTSHRKPTNTSITSGNQELSNNSHSNSGSVVINVTVNTGNGVSQSGKIHTCSICFKSFASGQALGGHKRCHYDGGNNGNGNGSSS
NSVELVAGSDVSDVDNERWSEESAIGGHRGFDLNLPADQVSVTTS
