# Supplementary material for: The ZAT14 family promotes cell death and regulates expansins to affect xylem formation and salt tolerance in Arabidopsis
Source: Plant Cell. 2025 Nov 13;37(12):koaf271. doi: 10.1093/plcell/koaf271 (PMC12702618; doi:10.1093/plcell/koaf271)
Supplement: koaf271_Supplementary_Data [file koaf271_supplementary_data.zip › TPC-2025-0013-Supplementary File S2.nwk]

(((((((((AT3G46090.1_ZAT7:0.05557642,AT3G46080.1_ZAT8:0.05622482)1.0000:0.09783484,AT3G46070.1_ZAT16:0.18063307)0.8030:0.02271970,AT5G59820.1_ZAT12:0.17064978)1.0000:0.09326464,AT2G28710.1_ZAT17:0.24183497)0.8220:0.02651123,(AT2G37430.1_ZAT11:0.19152458,AT3G53600.1_ZAT18:0.20967303)1.0000:0.10036455)0.7970:0.01631955,(AT2G28200.1_ZAT5:0.30040581,(AT5G03510.1_ZAT14:0.27121698,(AT3G10470.1_ZAT15:0.14521790,AT5G04390.1_ZAT14-like:0.14569119)1.0000:0.13842811)0.5980:0.02074350)0.9400:0.02463009)0.9430:0.02532435,((AT5G67450.1_AZF1:0.19178968,AT3G49930.1_ZAT13:0.19678174)1.0000:0.06964414,(AT3G19580.1_AZF2:0.26571968,(AT5G43170.1_AZF3:0.15965176,(AT1G27730.1_ZAT10:0.12599771,AT5G04340.1_ZAT6:0.14033395)0.9820:0.04661532)1.0000:0.08339317)0.4670:0.00324938)1.0000:0.07938757)0.5900:0.01434557,AT1G02040.1:0.38747233)0.7260:0.01851974,AT4G04404.1:0.38453672,AT2G26940.1:0.43125275);
